# Supplementary material for: Comparative Genomics Analysis Reveals the Genomic Basis of S8 Proteases, CAZymes, and Secondary Metabolism Associated with Nematode Biocontrol in Purpureocillium lilacinum
Source: Int J Mol Sci. 2026 May 22;27(11):4687. doi: 10.3390/ijms27114687 (PMC13256968; doi:10.3390/ijms27114687)
Supplement: Supplementary file 1 [file ijms-27-04687-s001.zip]

Archive with 9 entries (8 files):
- Supplementary/
- Supplementary/Figure S1.tif
- Supplementary/Figure S2.tif
- Supplementary/Table S1.xlsx
- Supplementary/Table S2.xlsx
- Supplementary/Table S3.xlsx
- Supplementary/Table S4.xlsx
- Supplementary/Table S5.xlsx
- Supplementary/Transporters and Transcription Factors.tif
