# Supplementary material for: Comparative Genomics Analysis Reveals the Genomic Basis of S8 Proteases, CAZymes, and Secondary Metabolism Associated with Nematode Biocontrol in Purpureocillium lilacinum
Source: Int J Mol Sci. 2026 May 22;27(11):4687. doi: 10.3390/ijms27114687 (PMC13256968; doi:10.3390/ijms27114687)
Supplement: Supplementary file 1 [file ijms-27-04687-s001.zip › Supplementary/Table S1.xlsx]

## Sheet: Purpureocillium lilacinum PLFJ-
Orthogroup ID	Protein Id	Type
OG0000000	XP_018172661.1 XP_018172664.1 XP_018172786.1 XP_018172790.1 XP_018172808.1 XP_018172909.1 XP_018172918.1 XP_018172925.1 XP_018172926.1 XP_018172973.1 XP_018173424.1 XP_018174568.1 XP_018174966.1 XP_018176435.1 XP_018176943.1 XP_018178450.1 XP_018180112.1 XP_018181343.1 XP_018182687.1	Core
OG0000001	XP_018172624.1 XP_018172638.1 XP_018172706.1 XP_018172839.1 XP_018172851.1 XP_018173013.1 XP_018173272.1 XP_018174922.1 XP_018181996.1	Core
OG0000002	XP_018173980.1 XP_018174813.1 XP_018176752.1 XP_018176935.1 XP_018177935.1 XP_018178716.1 XP_018179259.1 XP_018179264.1 XP_018182849.1	Core
OG0000003	XP_018176447.1 XP_018177305.1 XP_018177889.1 XP_018178833.1 XP_018181272.1 XP_018181453.1 XP_018182517.1 XP_018182909.1 XP_018182910.1 XP_018183587.1 XP_018184146.1	Core
OG0000004	XP_018173434.1 XP_018173522.1 XP_018173641.1 XP_018173659.1 XP_018173707.1 XP_018173890.1 XP_018174128.1 XP_018175163.1 XP_018175222.1 XP_018179676.1 XP_018180683.1 XP_018181302.1 XP_018181586.1 XP_018181587.1 XP_018181593.1 XP_018181630.1 XP_018182217.1 XP_018184286.1	Core
OG0000005	XP_018172584.1 XP_018172585.1 XP_018172595.1 XP_018172599.1 XP_018172666.1 XP_018172687.1 XP_018172723.1 XP_018172763.1 XP_018172837.1 XP_018172841.1 XP_018172843.1 XP_018172975.1 XP_018173025.1 XP_018173106.1 XP_018173169.1 XP_018173367.1 XP_018174438.1 XP_018179966.1 XP_018180915.1 XP_018182731.1	Core
OG0000006	XP_018177581.1 XP_018178267.1 XP_018180656.1 XP_018183033.1 XP_018184127.1	Core
OG0000007	XP_018173724.1 XP_018177501.1 XP_018180414.1 XP_018184268.1	Core
OG0000008	XP_018174075.1 XP_018174294.1 XP_018174635.1 XP_018175034.1 XP_018177529.1 XP_018177675.1 XP_018179852.1 XP_018181467.1 XP_018184132.1	Core
OG0000009	XP_018173413.1 XP_018178350.1 XP_018180291.1	Core
OG0000010	XP_018174843.1 XP_018175186.1 XP_018175191.1 XP_018175677.1 XP_018176295.1 XP_018176730.1 XP_018176748.1 XP_018177606.1 XP_018177715.1 XP_018178935.1 XP_018178937.1 XP_018181755.1	Core
OG0000011	XP_018172616.1 XP_018172651.1 XP_018172657.1 XP_018172667.1 XP_018172701.1 XP_018172712.1 XP_018172721.1 XP_018172765.1 XP_018172773.1 XP_018172831.1 XP_018172848.1 XP_018172885.1 XP_018172887.1 XP_018172937.1 XP_018172963.1 XP_018172976.1 XP_018172983.1 XP_018173011.1 XP_018173366.1 XP_018173376.1 XP_018173398.1 XP_018173399.1 XP_018182619.1 XP_018182620.1	Core
OG0000012	XP_018172882.1 XP_018172988.1	Other
OG0000013	XP_018173193.1 XP_018175052.1 XP_018177317.1 XP_018178173.1 XP_018179098.1 XP_018179271.1 XP_018179490.1 XP_018182509.1	Core
OG0000014	XP_018173074.1 XP_018173947.1 XP_018174078.1 XP_018174115.1 XP_018174584.1 XP_018177598.1 XP_018177622.1 XP_018179953.1 XP_018180038.1 XP_018182483.1 XP_018183966.1 XP_018184150.1 XP_018184290.1	Core
OG0000015	XP_018172632.1 XP_018172751.1 XP_018172830.1 XP_018172896.1 XP_018173254.1 XP_018173917.1 XP_018173948.1 XP_018174105.1 XP_018175108.1 XP_018176851.1 XP_018176927.1 XP_018182047.1 XP_018182417.1 XP_018182479.1 XP_018182581.1 XP_018182711.1 XP_018184330.1	Core
OG0000016	XP_018174673.1 XP_018174915.1 XP_018178329.1 XP_018179254.1 XP_018179256.1	Core
OG0000017	XP_018172835.1 XP_018173385.1 XP_018173454.1 XP_018173860.1 XP_018174019.1 XP_018174079.1 XP_018175654.1 XP_018181136.1 XP_018182351.1 XP_018183400.1 XP_018183997.1 XP_018184167.1	Core
OG0000018	XP_018173787.1 XP_018174001.1 XP_018174184.1 XP_018174393.1 XP_018176596.1 XP_018177693.1 XP_018178172.1 XP_018178266.1 XP_018179040.1 XP_018179253.1 XP_018181471.1 XP_018182159.1 XP_018183676.1	Core
OG0000019	XP_018172826.1 XP_018173030.1 XP_018173735.1 XP_018175022.1 XP_018178718.1 XP_018179180.1 XP_018180894.1 XP_018181227.1 XP_018182083.1 XP_018182671.1 XP_018183036.1 XP_018183516.1	Core
OG0000020	XP_018173579.1 XP_018173581.1 XP_018173829.1 XP_018173830.1 XP_018173832.1 XP_018173834.1 XP_018174136.1 XP_018174189.1 XP_018174479.1 XP_018182052.1	Core
OG0000021	XP_018172727.1 XP_018172806.1 XP_018175518.1 XP_018175592.1 XP_018175839.1 XP_018176022.1 XP_018178179.1 XP_018179081.1 XP_018180910.1 XP_018182099.1 XP_018182582.1 XP_018182853.1 XP_018183299.1 XP_018183464.1 XP_018183811.1	Core
OG0000022	XP_018172591.1 XP_018172610.1 XP_018172617.1 XP_018172623.1 XP_018172627.1 XP_018172630.1 XP_018172694.1 XP_018172715.1 XP_018172788.1 XP_018172968.1 XP_018172977.1 XP_018173014.1 XP_018173108.1 XP_018173174.1 XP_018173269.1 XP_018173371.1 XP_018173375.1 XP_018173387.1 XP_018173388.1 XP_018173389.1 XP_018173390.1 XP_018173391.1 XP_018173418.1 XP_018173506.1 XP_018173865.1 XP_018174314.1 XP_018175…	Other
OG0000023	XP_018173307.1 XP_018176297.1 XP_018177723.1 XP_018177770.1 XP_018177887.1 XP_018179520.1 XP_018182116.1 XP_018184213.1	Core
OG0000024	XP_018174667.1 XP_018175189.1 XP_018176352.1 XP_018176501.1 XP_018177430.1 XP_018181407.1 XP_018182119.1 XP_018182977.1	Core
OG0000025	XP_018174228.1 XP_018174383.1 XP_018175388.1 XP_018177633.1 XP_018178255.1	Core
OG0000026	XP_018172608.1 XP_018177646.1 XP_018178259.1 XP_018182488.1 XP_018183049.1	Core
OG0000027	XP_018172602.1	Other
OG0000028	XP_018173333.1 XP_018173455.1 XP_018175199.1 XP_018176021.1 XP_018178902.1 XP_018181577.1 XP_018181588.1 XP_018182176.1 XP_018182487.1	Core
OG0000029	XP_018172804.1 XP_018172924.1 XP_018173190.1 XP_018173266.1 XP_018174114.1 XP_018175046.1 XP_018175843.1 XP_018179230.1 XP_018181500.1 XP_018182593.1	Core
OG0000030	XP_018178467.1 XP_018180165.1 XP_018180226.1	Core
OG0000031	XP_018172746.1 XP_018174056.1 XP_018174797.1 XP_018175216.1 XP_018175616.1 XP_018176012.1 XP_018176017.1 XP_018177644.1 XP_018178258.1 XP_018178593.1 XP_018178627.1 XP_018178894.1 XP_018183032.1	Core
OG0000032	XP_018173501.1 XP_018175066.1 XP_018178491.1 XP_018178541.1 XP_018178673.1 XP_018181828.1 XP_018183007.1	Core
OG0000033	XP_018173041.1 XP_018173846.1 XP_018174116.1 XP_018174126.1 XP_018175310.1 XP_018177712.1 XP_018178184.1 XP_018178198.1 XP_018178390.1 XP_018179119.1 XP_018180811.1 XP_018182185.1 XP_018183741.1 XP_018184238.1	Core
OG0000034	XP_018176707.1 XP_018181308.1	Core
OG0000035	XP_018178122.1 XP_018182851.1	Core
OG0000036	XP_018172697.1 XP_018172911.1 XP_018176437.1 XP_018176595.1 XP_018178468.1 XP_018182850.1	Core
OG0000037	XP_018173207.1 XP_018173492.1 XP_018175295.1 XP_018180812.1 XP_018183729.1	Core
OG0000038	XP_018173065.1 XP_018173721.1 XP_018175141.1 XP_018177504.1 XP_018178007.1 XP_018178563.1 XP_018178578.1 XP_018180924.1 XP_018181277.1 XP_018181683.1 XP_018182726.1 XP_018182971.1 XP_018183121.1	Core
OG0000039	XP_018175254.1 XP_018178795.1 XP_018179546.1 XP_018181200.1 XP_018181590.1 XP_018182113.1 XP_018183297.1	Core
OG0000040	XP_018174055.1 XP_018176160.1 XP_018179281.1 XP_018179472.1 XP_018183283.1 XP_018183416.1	Core
OG0000041	XP_018181208.1	Core
OG0000042	XP_018172795.1 XP_018175198.1 XP_018177427.1 XP_018177886.1 XP_018182114.1 XP_018183300.1 XP_018183959.1	Core
OG0000043	XP_018173552.1 XP_018175858.1 XP_018177597.1 XP_018179518.1 XP_018182036.1 XP_018182056.1	Core
OG0000044	XP_018174046.1 XP_018177753.1 XP_018179047.1 XP_018181096.1 XP_018183275.1 XP_018184163.1	Core
OG0000045	XP_018173233.1 XP_018173369.1 XP_018173383.1 XP_018173462.1 XP_018173791.1 XP_018174031.1 XP_018174386.1 XP_018175240.1 XP_018175276.1 XP_018176042.1 XP_018177708.1 XP_018177725.1 XP_018178395.1 XP_018182699.1 XP_018182735.1 XP_018183608.1	Core
OG0000046	XP_018173456.1 XP_018174308.1 XP_018174928.1 XP_018177548.1 XP_018180963.1	Core
OG0000047	XP_018173079.1 XP_018174489.1 XP_018177741.1 XP_018180046.1 XP_018181271.1 XP_018181781.1 XP_018182158.1 XP_018182177.1	Core
OG0000048	XP_018172873.1 XP_018176146.1 XP_018176723.1 XP_018177834.1 XP_018178711.1 XP_018179223.1 XP_018179493.1 XP_018179496.1 XP_018179949.1	Core
OG0000049	XP_018179111.1 XP_018182096.1 XP_018184236.1	Core
OG0000050	XP_018173063.1 XP_018174689.1 XP_018175024.1 XP_018176722.1 XP_018178712.1 XP_018178766.1 XP_018179164.1 XP_018179494.1 XP_018182705.1 XP_018183726.1 XP_018184174.1	Core
OG0000051	XP_018173816.1 XP_018173919.1 XP_018175145.1 XP_018178174.1 XP_018180088.1 XP_018181021.1 XP_018182700.1	Core
OG0000052	XP_018174132.1 XP_018175653.1 XP_018176118.1 XP_018177408.1 XP_018178754.1 XP_018179334.1 XP_018180483.1	Core
OG0000053	XP_018174309.1 XP_018176820.1 XP_018180342.1 XP_018182486.1	Core
OG0000054		Other
OG0000055	XP_018173470.1 XP_018175780.1 XP_018178761.1 XP_018182041.1	Core
OG0000056	XP_018176708.1 XP_018176768.1 XP_018180962.1 XP_018182644.1	Core
OG0000057	XP_018173006.1 XP_018173365.1 XP_018173631.1 XP_018173703.1 XP_018173903.1 XP_018173954.1 XP_018174462.1 XP_018174551.1 XP_018175214.1 XP_018176347.1 XP_018177420.1 XP_018177697.1 XP_018177735.1 XP_018179879.1 XP_018181090.1 XP_018182034.1 XP_018184239.1	Core
OG0000058	XP_018173715.1 XP_018179044.1 XP_018181280.1	Core
OG0000059	XP_018174413.1 XP_018176002.1 XP_018178674.1 XP_018182749.1 XP_018184304.1	Core
OG0000060	XP_018174085.1 XP_018177312.1 XP_018177912.1 XP_018179351.1 XP_018179926.1	Core
OG0000061		Specific
OG0000062	XP_018174226.1 XP_018175185.1 XP_018181275.1	Core
OG0000063	XP_018173600.1 XP_018174181.1 XP_018177737.1 XP_018179878.1 XP_018184129.1 XP_018184130.1	Core
OG0000064	XP_018173235.1 XP_018173972.1 XP_018174927.1 XP_018175791.1 XP_018176472.1 XP_018181551.1 XP_018182003.1	Core
OG0000065	XP_018172930.1 XP_018172997.1 XP_018176693.1 XP_018182426.1 XP_018183132.1	Core
OG0000066	XP_018172756.1 XP_018172758.1 XP_018172964.1 XP_018172965.1 XP_018172986.1 XP_018173096.1 XP_018173107.1 XP_018173373.1 XP_018173394.1 XP_018173680.1 XP_018177778.1 XP_018182607.1 XP_018182610.1	Core
OG0000067	XP_018172656.1 XP_018173378.1	Core
OG0000068	XP_018174241.1 XP_018174940.1 XP_018175026.1 XP_018175638.1 XP_018178384.1 XP_018178736.1 XP_018178785.1 XP_018182555.1	Core
OG0000069	XP_018177568.1 XP_018178936.1 XP_018181261.1 XP_018181307.1	Core
OG0000070	XP_018173032.1 XP_018173277.1 XP_018176366.1 XP_018183245.1	Core
OG0000071	XP_018172992.1 XP_018172993.1 XP_018173745.1 XP_018176983.1	Core
OG0000072	XP_018173730.1 XP_018173955.1 XP_018175424.1 XP_018176727.1 XP_018181130.1 XP_018181496.1 XP_018184282.1	Core
OG0000073	XP_018173728.1 XP_018175207.1 XP_018178642.1	Core
OG0000074	XP_018175668.1 XP_018175984.1 XP_018176732.1 XP_018177286.1 XP_018180064.1	Core
OG0000075	XP_018174327.1 XP_018175067.1 XP_018181303.1	Core
OG0000076	XP_018174047.1 XP_018178895.1 XP_018181259.1	Core
OG0000077	XP_018173355.1 XP_018173417.1	Core
OG0000078	XP_018175243.1 XP_018176069.1 XP_018176497.1 XP_018178304.1 XP_018179045.1 XP_018180646.1	Core
OG0000079	XP_018172691.1 XP_018172877.1 XP_018174792.1 XP_018175262.1 XP_018176230.1 XP_018178251.1	Core
OG0000080	XP_018173130.1 XP_018173191.1 XP_018181192.1 XP_018183176.1	Core
OG0000081	XP_018172954.1 XP_018172987.1 XP_018176733.1 XP_018178968.1	Core
OG0000082	XP_018174510.1 XP_018176103.1 XP_018178594.1	Core
OG0000083	XP_018174924.1 XP_018177639.1 XP_018181463.1 XP_018182037.1	Core
OG0000084	XP_018172891.1 XP_018176770.1 XP_018177142.1 XP_018177671.1 XP_018178182.1 XP_018179509.1 XP_018181297.1 XP_018181719.1 XP_018182306.1 XP_018182640.1 XP_018183650.1	Core
OG0000085	XP_018177827.1 XP_018180860.1 XP_018181605.1 XP_018182331.1	Core
OG0000086	XP_018175296.1 XP_018175803.1 XP_018180470.1 XP_018184317.1	Core
OG0000087	XP_018175075.1 XP_018177771.1 XP_018180909.1 XP_018181442.1	Core
OG0000088	XP_018172650.1 XP_018173075.1 XP_018173957.1 XP_018176725.1 XP_018176945.1 XP_018178743.1 XP_018180688.1	Core
OG0000089	XP_018173412.1 XP_018173854.1 XP_018174491.1 XP_018178909.1 XP_018178930.1 XP_018179220.1	Core
OG0000090	XP_018172614.1 XP_018172647.1 XP_018172685.1 XP_018172853.1 XP_018172892.1 XP_018172898.1 XP_018184055.1	Other
OG0000091	XP_018173888.1 XP_018177623.1 XP_018178022.1 XP_018179198.1 XP_018179241.1 XP_018179992.1 XP_018180318.1 XP_018181514.1 XP_018181763.1 XP_018182688.1 XP_018183708.1	Other
OG0000092	XP_018176062.1 XP_018180745.1	Core
OG0000093	XP_018174256.1 XP_018176751.1 XP_018178984.1	Core
OG0000094	XP_018174122.1 XP_018174123.1 XP_018174196.1 XP_018178185.1 XP_018178188.1	Core
OG0000095	XP_018173038.1 XP_018175875.1 XP_018181675.1 XP_018181720.1	Core
OG0000096	XP_018175085.1	Core
OG0000097		Specific
OG0000098	XP_018172931.1 XP_018173289.1 XP_018177387.1 XP_018178261.1 XP_018178402.1	Core
OG0000099	XP_018173352.1 XP_018175529.1 XP_018175603.1 XP_018176928.1	Core
OG0000100	XP_018173582.1 XP_018173836.1 XP_018174185.1 XP_018174186.1 XP_018174187.1 XP_018179037.1	Core
OG0000101	XP_018174457.1	Core
OG0000102	XP_018172609.1 XP_018173624.1 XP_018179459.1 XP_018179633.1	Core
OG0000103	XP_018173220.1 XP_018174178.1 XP_018183632.1	Core
OG0000104	XP_018174135.1 XP_018174499.1 XP_018181151.1 XP_018182859.1 XP_018184128.1	Core
OG0000105	XP_018183317.1 XP_018184244.1	Core
OG0000106	XP_018175301.1 XP_018182571.1	Core
OG0000107	XP_018173716.1 XP_018174477.1 XP_018178200.1 XP_018179244.1 XP_018180069.1 XP_018182061.1	Core
OG0000108	XP_018173460.1 XP_018177090.1 XP_018180125.1 XP_018180760.1 XP_018183027.1 XP_018183949.1	Core
OG0000109	XP_018179177.1	Core
OG0000110	XP_018174003.1	Core
OG0000111	XP_018172744.1 XP_018173165.1 XP_018173281.1 XP_018175306.1 XP_018176064.1 XP_018176841.1 XP_018178244.1 XP_018182591.1	Core
OG0000112	XP_018173325.1 XP_018176552.1 XP_018178239.1 XP_018181648.1 XP_018182655.1	Core
OG0000113	XP_018173881.1 XP_018174062.1 XP_018176676.1	Core
OG0000114	XP_018173327.1 XP_018173410.1 XP_018174330.1 XP_018178583.1	Core
OG0000115	XP_018179631.1	Other
OG0000116	XP_018178677.1 XP_018178815.1 XP_018179359.1 XP_018179452.1	Core
OG0000117	XP_018173326.1 XP_018175380.1 XP_018175631.1 XP_018176058.1 XP_018177739.1 XP_018178103.1 XP_018178788.1 XP_018180045.1 XP_018180257.1 XP_018180627.1 XP_018181296.1 XP_018181664.1 XP_018182659.1	Other
OG0000118	XP_018172923.1 XP_018173265.1 XP_018175161.1 XP_018178715.1 XP_018180874.1 XP_018182168.1	Core
OG0000119	XP_018174041.1 XP_018176504.1 XP_018180358.1 XP_018180729.1 XP_018181325.1	Core
OG0000120	XP_018174840.1 XP_018177719.1	Core
OG0000121	XP_018175023.1 XP_018175144.1	Core
OG0000122	XP_018173356.1 XP_018175475.1 XP_018176383.1 XP_018176747.1 XP_018179286.1 XP_018180246.1	Core
OG0000123	XP_018176006.1 XP_018179818.1	Core
OG0000124		Other
OG0000125	XP_018173334.1 XP_018173994.1 XP_018174016.1 XP_018174720.1 XP_018178204.1 XP_018179317.1 XP_018181645.1	Core
OG0000126	XP_018173525.1 XP_018177732.1 XP_018179145.1 XP_018180725.1 XP_018183736.1	Core
OG0000127	XP_018173469.1 XP_018175252.1 XP_018178323.1	Core
OG0000128	XP_018177869.1 XP_018178330.1	Core
OG0000129	XP_018175257.1 XP_018177890.1 XP_018184109.1	Core
OG0000130	XP_018174057.1 XP_018178966.1 XP_018180816.1	Core
OG0000131	XP_018174242.1 XP_018177055.1	Core
OG0000132	XP_018173540.1 XP_018176563.1 XP_018180039.1 XP_018182289.1	Core
OG0000133	XP_018174199.1 XP_018175244.1 XP_018178631.1 XP_018179343.1 XP_018184335.1	Core
OG0000134	XP_018177097.1 XP_018179723.1 XP_018180799.1 XP_018182771.1	Core
OG0000135	XP_018174305.1 XP_018182649.1 XP_018184133.1	Core
OG0000136	XP_018173751.1 XP_018173811.1 XP_018182588.1 XP_018184151.1	Other
OG0000137	XP_018174318.1 XP_018174877.1 XP_018177027.1 XP_018181189.1	Core
OG0000138	XP_018175856.1 XP_018176623.1 XP_018180121.1 XP_018181348.1 XP_018181677.1 XP_018182093.1	Core
OG0000139	XP_018175018.1 XP_018175979.1	Core
OG0000140	XP_018172693.1 XP_018176116.1 XP_018178398.1 XP_018179332.1 XP_018182646.1	Core
OG0000141	XP_018173054.1 XP_018173533.1 XP_018181285.1	Core
OG0000142	XP_018174483.1 XP_018175137.1 XP_018175676.1 XP_018177371.1	Core
OG0000143	XP_018173661.1 XP_018178186.1 XP_018178517.1 XP_018183069.1	Core
OG0000144	XP_018175247.1 XP_018178328.1 XP_018179179.1 XP_018183977.1	Core
OG0000145	XP_018181166.1 XP_018182656.1 XP_018184170.1	Core
OG0000146	XP_018180439.1	Core
OG0000147	XP_018173628.1 XP_018175000.1 XP_018178709.1 XP_018179252.1 XP_018182852.1	Core
OG0000148	XP_018175118.1 XP_018176564.1 XP_018182242.1	Core
OG0000149	XP_018173952.1 XP_018174104.1 XP_018175604.1 XP_018177527.1	Core
OG0000150	XP_018172736.1 XP_018179283.1 XP_018184327.1	Core
OG0000151	XP_018172618.1 XP_018172653.1 XP_018172659.1 XP_018172978.1	Core
OG0000152	XP_018176592.1 XP_018178533.1 XP_018179143.1 XP_018181093.1 XP_018183022.1 XP_018183034.1	Core
OG0000153	XP_018173279.1 XP_018174202.1 XP_018174698.1 XP_018183991.1	Core
OG0000154	XP_018175347.1	Core
OG0000155	XP_018173653.1 XP_018174611.1 XP_018178529.1 XP_018181274.1 XP_018181570.1	Core
OG0000156	XP_018182067.1 XP_018182738.1	Core
OG0000157		Other
OG0000158	XP_018174188.1	Core
OG0000159	XP_018172725.1 XP_018172844.1 XP_018175219.1	Core
OG0000160	XP_018175187.1 XP_018177599.1 XP_018178595.1 XP_018178810.1	Core
OG0000161	XP_018173005.1 XP_018180866.1 XP_018181980.1 XP_018182526.1	Core
OG0000162	XP_018173138.1 XP_018173989.1 XP_018178800.1 XP_018183956.1 XP_018184242.1	Core
OG0000163	XP_018178466.1 XP_018178985.1 XP_018180127.1 XP_018182570.1	Core
OG0000164	XP_018178819.1 XP_018179026.1 XP_018179247.1 XP_018180425.1 XP_018180802.1 XP_018183001.1	Core
OG0000165	XP_018174048.1 XP_018177781.1 XP_018182634.1	Core
OG0000166	XP_018173646.1 XP_018175157.1 XP_018179328.1 XP_018180083.1	Core
OG0000167	XP_018172959.1 XP_018172961.1 XP_018173995.1 XP_018175114.1 XP_018178752.1 XP_018180135.1 XP_018181408.1 XP_018182397.1	Core
OG0000168	XP_018172658.1 XP_018172708.1 XP_018172886.1 XP_018172943.1 XP_018173662.1 XP_018174313.1 XP_018174317.1 XP_018174484.1 XP_018182622.1	Core
OG0000169	XP_018172696.1 XP_018172910.1 XP_018176436.1 XP_018183606.1	Core
OG0000170	XP_018175390.1 XP_018176020.1 XP_018176481.1 XP_018177287.1 XP_018178368.1 XP_018178610.1	Other
OG0000171	XP_018172703.1 XP_018173358.1 XP_018173381.1	Other
OG0000172		Specific
OG0000173	XP_018173546.1 XP_018173685.1 XP_018177850.1 XP_018178067.1 XP_018178678.1 XP_018178910.1	Core
OG0000174	XP_018173430.1 XP_018173749.1 XP_018174284.1 XP_018179010.1 XP_018179733.1	Core
OG0000175	XP_018180771.1 XP_018182353.1	Core
OG0000176	XP_018172827.1 XP_018176198.1 XP_018180612.1 XP_018183304.1	Core
OG0000177	XP_018174610.1	Core
OG0000178	XP_018178331.1	Core
OG0000179	XP_018174664.1 XP_018174755.1 XP_018180880.1 XP_018181515.1 XP_018183943.1	Core
OG0000180	XP_018176621.1 XP_018176862.1 XP_018177779.1 XP_018179565.1 XP_018183957.1 XP_018184195.1	Core
OG0000181	XP_018183307.1	Core
OG0000182	XP_018173574.1 XP_018183103.1 XP_018183360.1	Core
OG0000183	XP_018173863.1 XP_018178289.1 XP_018184318.1	Core
OG0000184	XP_018173402.1 XP_018176721.1 XP_018183824.1	Core
OG0000185		Other
OG0000186	XP_018172689.1 XP_018172698.1 XP_018172699.1 XP_018172797.1 XP_018172876.1	Other
OG0000187	XP_018175081.1 XP_018181152.1	Core
OG0000188	XP_018182282.1	Core
OG0000189	XP_018173034.1 XP_018181579.1 XP_018183067.1 XP_018184308.1	Core
OG0000190	XP_018174120.1 XP_018175069.1 XP_018177755.1 XP_018183076.1	Core
OG0000191		Other
OG0000192	XP_018173511.1 XP_018177431.1 XP_018178119.1 XP_018178862.1 XP_018181572.1	Core
OG0000193	XP_018173346.1 XP_018176065.1 XP_018178646.1 XP_018182415.1	Core
OG0000194	XP_018179134.1	Core
OG0000195	XP_018172643.1 XP_018172665.1 XP_018172686.1 XP_018172913.1 XP_018173185.1 XP_018173934.1 XP_018176906.1 XP_018180514.1 XP_018181629.1	Core
OG0000196	XP_018172662.1 XP_018172789.1 XP_018172928.1 XP_018172940.1	Core
OG0000197	XP_018173036.1 XP_018173353.1 XP_018184337.1	Core
OG0000198	XP_018181339.1 XP_018184180.1	Core
OG0000199	XP_018174346.1 XP_018182361.1 XP_018182463.1 XP_018183744.1	Core
OG0000200	XP_018179336.1 XP_018182197.1	Core
OG0000201	XP_018175226.1 XP_018176792.1 XP_018178048.1 XP_018179319.1 XP_018181273.1	Core
OG0000202	XP_018172950.1	Other
OG0000203	XP_018178592.1 XP_018178982.1 XP_018179280.1 XP_018181599.1 XP_018183167.1 XP_018184227.1	Core
OG0000204	XP_018174081.1 XP_018181262.1	Core
OG0000205	XP_018178451.1 XP_018179324.1 XP_018183046.1	Core
OG0000206	XP_018178202.1	Core
OG0000207	XP_018174143.1	Core
OG0000208	XP_018172824.1 XP_018178310.1 XP_018179942.1 XP_018181026.1	Core
OG0000209	XP_018178270.1	Core
OG0000210	XP_018173831.1 XP_018179306.1	Core
OG0000211	XP_018173900.1 XP_018175300.1 XP_018184178.1	Core
OG0000212	XP_018178635.1 XP_018178932.1 XP_018183555.1	Core
OG0000213	XP_018173752.1 XP_018175130.1	Core
OG0000214	XP_018172897.1	Other
OG0000215	XP_018174838.1 XP_018178872.1	Core
OG0000216	XP_018172947.1 XP_018173842.1 XP_018175309.1 XP_018180051.1 XP_018180694.1 XP_018182092.1	Core
OG0000217	XP_018173256.1 XP_018175194.1 XP_018181198.1	Core
OG0000218	XP_018175750.1 XP_018175751.1 XP_018178280.1 XP_018183814.1 XP_018184221.1	Core
OG0000219	XP_018173563.1 XP_018174742.1 XP_018178349.1 XP_018178806.1 XP_018179188.1 XP_018184143.1	Core
OG0000220	XP_018174230.1 XP_018175955.1 XP_018175956.1 XP_018183065.1	Core
OG0000221	XP_018174049.1 XP_018177057.1 XP_018178756.1	Core
OG0000222	XP_018180341.1 XP_018181614.1 XP_018183086.1	Core
OG0000223		Other
OG0000224	XP_018173647.1 XP_018173800.1 XP_018173963.1 XP_018178135.1 XP_018181267.1 XP_018182669.1	Core
OG0000225	XP_018178015.1 XP_018182427.1	Core
OG0000226	XP_018173042.1 XP_018173618.1 XP_018180105.1	Core
OG0000227	XP_018179361.1 XP_018179362.1 XP_018179363.1 XP_018182856.1 XP_018183174.1	Other
OG0000228	XP_018181133.1 XP_018182717.1	Core
OG0000229	XP_018180545.1 XP_018180546.1	Core
OG0000230	XP_018175680.1 XP_018176439.1	Core
OG0000231	XP_018173777.1 XP_018180322.1	Core
OG0000232	XP_018174076.1 XP_018178725.1 XP_018183646.1	Core
OG0000233	XP_018173301.1 XP_018173428.1 XP_018177946.1 XP_018181510.1 XP_018182110.1	Core
OG0000234	XP_018173633.1 XP_018173717.1 XP_018178480.1 XP_018180875.1	Core
OG0000235	XP_018173498.1 XP_018173502.1 XP_018173725.1 XP_018182057.1 XP_018182907.1	Core
OG0000236	XP_018174258.1 XP_018178759.1 XP_018178825.1 XP_018182081.1	Core
OG0000237	XP_018172655.1 XP_018172702.1 XP_018173364.1 XP_018175135.1 XP_018181177.1 XP_018182889.1 XP_018184110.1	Core
OG0000238	XP_018173341.1 XP_018173596.1 XP_018174716.1 XP_018176068.1 XP_018179049.1	Core
OG0000239	XP_018173288.1 XP_018183056.1 XP_018184338.1	Core
OG0000240	XP_018178575.1	Core
OG0000241	XP_018173257.1	Core
OG0000242	XP_018174301.1 XP_018176987.1 XP_018177277.1 XP_018182627.1	Other
OG0000243	XP_018174745.1 XP_018180968.1 XP_018182170.1 XP_018182172.1	Core
OG0000244	XP_018173049.1 XP_018175504.1	Core
OG0000245	XP_018175150.1 XP_018177774.1 XP_018182616.1	Core
OG0000246	XP_018172711.1 XP_018172994.1 XP_018173361.1 XP_018176007.1 XP_018180459.1	Core
OG0000247	XP_018175569.1 XP_018181186.1 XP_018181346.1 XP_018183481.1	Core
OG0000248	XP_018176617.1 XP_018176794.1 XP_018176795.1 XP_018176796.1 XP_018177157.1 XP_018177158.1 XP_018179350.1 XP_018184264.1 XP_018184265.1	Core
OG0000249	XP_018173284.1 XP_018175595.1 XP_018175607.1 XP_018179270.1 XP_018184279.1	Core
OG0000250	XP_018176092.1 XP_018179282.1 XP_018184324.1	Core
OG0000251	XP_018178900.1	Other
OG0000252	XP_018175586.1 XP_018179962.1 XP_018182151.1 XP_018183721.1	Core
OG0000253	XP_018173482.1 XP_018174437.1 XP_018177896.1 XP_018178457.1	Core
OG0000254	XP_018176864.1 XP_018178727.1 XP_018182237.1	Core
OG0000255	XP_018173216.1 XP_018175305.1 XP_018180584.1	Core
OG0000256	XP_018174853.1 XP_018179299.1 XP_018181974.1 XP_018182409.1	Core
OG0000257	XP_018174412.1 XP_018179213.1	Core
OG0000258	XP_018173876.1 XP_018173910.1 XP_018177871.1	Core
OG0000259	XP_018173918.1 XP_018178884.1 XP_018182722.1	Core
OG0000260	XP_018178326.1 XP_018178626.1 XP_018181761.1	Core
OG0000261	XP_018180576.1 XP_018182628.1	Core
OG0000262	XP_018181438.1 XP_018182219.1	Core
OG0000263	XP_018176442.1 XP_018178903.1	Core
OG0000264	XP_018178334.1 XP_018179492.1 XP_018182066.1	Core
OG0000265	XP_018173883.1 XP_018183066.1	Core
OG0000266	XP_018173363.1 XP_018173639.1 XP_018174581.1 XP_018180284.1	Core
OG0000267	XP_018173527.1 XP_018177934.1	Core
OG0000268	XP_018173303.1 XP_018174127.1 XP_018178401.1	Core
OG0000269	XP_018173324.1 XP_018178762.1 XP_018178827.1	Core
OG0000270	XP_018176857.1 XP_018178866.1	Core
OG0000271	XP_018173520.1 XP_018182407.1	Core
OG0000272	XP_018173061.1 XP_018173599.1 XP_018174040.1 XP_018177309.1	Core
OG0000273	XP_018177677.1	Core
OG0000274	XP_018174643.1 XP_018175876.1 XP_018176622.1 XP_018177323.1	Core
OG0000275		Other
OG0000276	XP_018173931.1 XP_018174582.1 XP_018177517.1 XP_018181809.1	Core
OG0000277	XP_018173035.1 XP_018173278.1 XP_018176938.1 XP_018181495.1 XP_018181498.1	Core
OG0000278	XP_018174936.1 XP_018177313.1 XP_018181613.1 XP_018182549.1	Core
OG0000279	XP_018173650.1 XP_018176811.1	Core
OG0000280	XP_018173704.1 XP_018174195.1 XP_018178470.1	Core
OG0000281	XP_018173759.1 XP_018173769.1 XP_018175496.1 XP_018176082.1	Other
OG0000282	XP_018173004.1 XP_018182730.1 XP_018183679.1 XP_018183685.1 XP_018183780.1	Other
OG0000283	XP_018176612.1 XP_018177665.1 XP_018182667.1 XP_018183040.1 XP_018184288.1	Core
OG0000284	XP_018174473.1 XP_018176593.1 XP_018176713.1 XP_018178857.1	Core
OG0000285	XP_018180643.1 XP_018182647.1	Other
OG0000286	XP_018173121.1 XP_018173219.1 XP_018174665.1	Core
OG0000287	XP_018173576.1 XP_018173700.1	Core
OG0000288	XP_018172893.1 XP_018173113.1 XP_018174485.1 XP_018180906.1	Core
OG0000289	XP_018176477.1 XP_018177910.1 XP_018179178.1 XP_018179240.1	Core
OG0000290	XP_018172680.1 XP_018175251.1 XP_018175746.1 XP_018177751.1	Core
OG0000291	XP_018177738.1 XP_018178379.1 XP_018182892.1	Core
OG0000292	XP_018175184.1 XP_018176167.1 XP_018176547.1	Core
OG0000293	XP_018174359.1 XP_018183821.1	Core
OG0000294	XP_018176159.1 XP_018180599.1	Core
OG0000295	XP_018173945.1 XP_018175086.1 XP_018179217.1 XP_018181635.1 XP_018182171.1	Core
OG0000296	XP_018174218.1 XP_018183058.1	Core
OG0000297	XP_018173877.1 XP_018173996.1 XP_018179090.1	Core
OG0000298	XP_018176620.1 XP_018182430.1 XP_018183499.1	Core
OG0000299	XP_018173746.1 XP_018174358.1 XP_018178887.1 XP_018179342.1	Core
OG0000300	XP_018173195.1 XP_018177977.1 XP_018183428.1	Core
OG0000301	XP_018173992.1 XP_018182476.1	Core
OG0000302	XP_018173500.1 XP_018183887.1	Core
OG0000303	XP_018177619.1 XP_018179356.1 XP_018182204.1	Core
OG0000304	XP_018176031.1 XP_018177521.1	Core
OG0000305	XP_018173812.1 XP_018182383.1	Core
OG0000306	XP_018173406.1 XP_018173503.1 XP_018174564.1 XP_018178162.1 XP_018180366.1 XP_018181286.1	Core
OG0000307	XP_018172821.1 XP_018180099.1 XP_018180777.1	Core
OG0000308	XP_018174100.1 XP_018177674.1	Core
OG0000309	XP_018174705.1 XP_018174706.1 XP_018178885.1	Core
OG0000310	XP_018176037.1 XP_018179001.1 XP_018184243.1	Core
OG0000311	XP_018175268.1 XP_018184270.1	Core
OG0000312	XP_018173252.1 XP_018176852.1 XP_018180350.1 XP_018182414.1 XP_018182580.1	Core
OG0000313	XP_018173843.1 XP_018181349.1 XP_018181427.1 XP_018181700.1	Core
OG0000314	XP_018174417.1 XP_018179196.1	Core
OG0000315	XP_018172692.1 XP_018173241.1 XP_018175847.1 XP_018180659.1	Core
OG0000316	XP_018173071.1 XP_018173283.1 XP_018181023.1	Core
OG0000317	XP_018173852.1 XP_018179216.1 XP_018181306.1 XP_018182584.1	Core
OG0000318		Other
OG0000319	XP_018173987.1 XP_018180074.1 XP_018182473.1 XP_018182844.1	Core
OG0000320	XP_018177326.1 XP_018178254.1 XP_018181266.1	Other
OG0000321	XP_018178801.1 XP_018181552.1	Core
OG0000322	XP_018173304.1 XP_018176039.1 XP_018184118.1	Core
OG0000323	XP_018173626.1 XP_018181075.1	Core
OG0000324	XP_018180224.1 XP_018181776.1	Core
OG0000325	XP_018177609.1 XP_018180048.1 XP_018180071.1	Core
OG0000326	XP_018176239.1 XP_018176975.1 XP_018183649.1	Core
OG0000327	XP_018176047.1 XP_018182149.1	Core
OG0000328	XP_018182179.1 XP_018183531.1	Core
OG0000329	XP_018180000.1	Core
OG0000330		Specific
OG0000331	XP_018175721.1 XP_018182848.1	Core
OG0000332	XP_018172770.1 XP_018173396.1 XP_018182872.1	Core
OG0000333	XP_018173099.1 XP_018173408.1 XP_018177438.1 XP_018180422.1 XP_018182300.1	Core
OG0000334	XP_018174243.1 XP_018175797.1 XP_018177429.1	Core
OG0000335	XP_018173245.1 XP_018173368.1 XP_018176823.1	Core
OG0000336	XP_018173644.1 XP_018179333.1 XP_018181292.1	Core
OG0000337	XP_018177032.1	Core
OG0000338	XP_018177758.1	Core
OG0000339		Other
OG0000340		Other
OG0000341	XP_018174465.1 XP_018175021.1 XP_018178023.1 XP_018183513.1	Core
OG0000342	XP_018179329.1	Core
OG0000343	XP_018174287.1 XP_018175272.1 XP_018182210.1	Core
OG0000344	XP_018174700.1 XP_018182712.1	Core
OG0000345	XP_018178882.1 XP_018181014.1 XP_018181441.1	Core
OG0000346	XP_018172783.1 XP_018172798.1 XP_018172846.1 XP_018172958.1 XP_018173271.1 XP_018179513.1 XP_018182498.1	Core
OG0000347	XP_018173255.1 XP_018175109.1 XP_018176040.1 XP_018179163.1	Core
OG0000348	XP_018173887.1 XP_018175009.1	Core
OG0000349	XP_018180047.1	Core
OG0000350	XP_018172611.1 XP_018172663.1 XP_018172695.1 XP_018172700.1 XP_018172787.1 XP_018172927.1 XP_018175175.1	Other
OG0000351	XP_018174311.1 XP_018177352.1 XP_018177583.1	Core
OG0000352		Other
OG0000353	XP_018178811.1 XP_018180433.1 XP_018182550.1	Core
OG0000354	XP_018180814.1 XP_018183998.1	Core
OG0000355	XP_018176089.1 XP_018183024.1	Core
OG0000356	XP_018174730.1 XP_018175855.1 XP_018176496.1	Core
OG0000357	XP_018172780.1 XP_018173178.1 XP_018175087.1 XP_018175562.1 XP_018183819.1	Core
OG0000358	XP_018174231.1 XP_018175126.1 XP_018175660.1 XP_018181352.1 XP_018182694.1	Core
OG0000359	XP_018182225.1	Core
OG0000360	XP_018178367.1 XP_018181079.1 XP_018181730.1 XP_018181970.1	Core
OG0000361	XP_018173379.1	Core
OG0000362	XP_018174402.1 XP_018179326.1 XP_018180040.1 XP_018182652.1	Core
OG0000363	XP_018174841.1 XP_018180036.1	Core
OG0000364	XP_018173186.1 XP_018175171.1	Core
OG0000365	XP_018176125.1 XP_018176580.1	Core
OG0000366	XP_018173548.1 XP_018174562.1 XP_018175146.1 XP_018176057.1	Core
OG0000367	XP_018172613.1 XP_018172629.1 XP_018172902.1 XP_018174608.1	Other
OG0000368	XP_018172908.1 XP_018180061.1	Core
OG0000369		Other
OG0000370	XP_018179802.1 XP_018179803.1 XP_018182713.1 XP_018183512.1	Core
OG0000371	XP_018173059.1 XP_018179384.1	Core
OG0000372	XP_018174236.1 XP_018174662.1 XP_018176317.1	Core
OG0000373	XP_018177384.1	Other
OG0000374	XP_018181369.1 XP_018184068.1	Core
OG0000375	XP_018183630.1	Core
OG0000376	XP_018175282.1 XP_018176052.1 XP_018184278.1	Core
OG0000377	XP_018173468.1 XP_018184207.1	Core
OG0000378	XP_018173143.1	Core
OG0000379	XP_018172883.1 XP_018178428.1	Core
OG0000380	XP_018173619.1 XP_018178471.1 XP_018182058.1	Core
OG0000381	XP_018173629.1 XP_018174674.1 XP_018177638.1 XP_018179214.1	Core
OG0000382	XP_018183405.1 XP_018183406.1	Core
OG0000383	XP_018174304.1 XP_018181573.1	Core
OG0000384	XP_018175234.1 XP_018175278.1 XP_018179462.1	Core
OG0000385	XP_018175050.1 XP_018175177.1 XP_018181703.1 XP_018181704.1	Core
OG0000386	XP_018173925.1 XP_018174444.1 XP_018182724.1	Core
OG0000387	XP_018184152.1	Core
OG0000388	XP_018179950.1 XP_018179951.1 XP_018180720.1	Core
OG0000389	XP_018173902.1	Core
OG0000390	XP_018173463.1 XP_018174793.1 XP_018183889.1	Core
OG0000391	XP_018179152.1 XP_018180043.1	Core
OG0000392	XP_018175249.1 XP_018180742.1	Core
OG0000393	XP_018172974.1 XP_018176876.1 XP_018180259.1 XP_018180838.1	Core
OG0000394	XP_018173862.1 XP_018175648.1 XP_018178209.1	Core
OG0000395	XP_018177461.1 XP_018177641.1	Core
OG0000396	XP_018176778.1 XP_018176780.1 XP_018183452.1	Core
OG0000397	XP_018177773.1 XP_018179694.1 XP_018182740.1 XP_018183762.1 XP_018184175.1	Core
OG0000398	XP_018173809.1 XP_018175152.1 XP_018176946.1 XP_018180287.1	Core
OG0000399	XP_018175242.1	Core
OG0000400	XP_018173625.1 XP_018183048.1	Core
OG0000401	XP_018179367.1 XP_018183003.1 XP_018183004.1	Core
OG0000402	XP_018176772.1 XP_018179910.1 XP_018181374.1	Core
OG0000403	XP_018173453.1 XP_018180554.1 XP_018180555.1	Core
OG0000404	XP_018182547.1	Core
OG0000405	XP_018172737.1 XP_018172743.1 XP_018173021.1	Core
OG0000406	XP_018177913.1	Core
OG0000407	XP_018173781.1 XP_018180622.1 XP_018184081.1	Core
OG0000408	XP_018172673.1 XP_018182434.1	Core
OG0000409	XP_018173137.1 XP_018175120.1 XP_018175813.1 XP_018178842.1	Core
OG0000410	XP_018173772.1 XP_018175256.1 XP_018177756.1 XP_018180990.1 XP_018181564.1	Core
OG0000411	XP_018173215.1 XP_018173711.1 XP_018173867.1 XP_018178879.1	Core
OG0000412	XP_018174054.1	Core
OG0000413	XP_018174254.1 XP_018178854.1 XP_018181672.1 XP_018182109.1	Core
OG0000414	XP_018174408.1 XP_018180275.1 XP_018184072.1	Core
OG0000415	XP_018174809.1 XP_018179268.1 XP_018184032.1	Core
OG0000416	XP_018174724.1 XP_018174725.1 XP_018176023.1 XP_018176478.1	Core
OG0000417	XP_018173673.1 XP_018175357.1 XP_018176861.1 XP_018181512.1 XP_018182874.1 XP_018184194.1	Core
OG0000418	XP_018173959.1 XP_018174035.1 XP_018183035.1 XP_018183694.1	Core
OG0000419	XP_018172771.1 XP_018172879.1 XP_018173118.1 XP_018173397.1 XP_018182449.1	Core
OG0000420	XP_018178047.1 XP_018183419.1	Other
OG0000421		Specific
OG0000422	XP_018174074.1 XP_018174219.1 XP_018175277.1 XP_018178502.1 XP_018182997.1	Other
OG0000423	XP_018173858.1 XP_018175074.1 XP_018179082.1 XP_018179239.1 XP_018182583.1	Other
OG0000424	XP_018175212.1 XP_018182606.1 XP_018184241.1	Other
OG0000425	XP_018174411.1	Other
OG0000426	XP_018173914.1 XP_018173920.1 XP_018176691.1	Other
OG0000427		Specific
OG0000428	XP_018173297.1 XP_018173840.1 XP_018181347.1	Core
OG0000429	XP_018182190.1 XP_018182794.1	Core
OG0000430	XP_018179507.1 XP_018181042.1	Core
OG0000431	XP_018174523.1	Core
OG0000432		Other
OG0000433	XP_018183683.1	Core
OG0000434	XP_018181803.1 XP_018183170.1	Core
OG0000435	XP_018173663.1 XP_018183886.1	Core
OG0000436	XP_018178348.1 XP_018184122.1	Core
OG0000437	XP_018181214.1	Core
OG0000438	XP_018184171.1	Core
OG0000439	XP_018176120.1 XP_018177516.1 XP_018177720.1 XP_018179330.1	Core
OG0000440	XP_018174572.1 XP_018182017.1	Core
OG0000441	XP_018173145.1 XP_018174583.1 XP_018179228.1 XP_018181717.1	Core
OG0000442	XP_018177714.1 XP_018178684.1	Core
OG0000443	XP_018173655.1 XP_018178475.1	Core
OG0000444	XP_018173766.1 XP_018175383.1 XP_018179344.1	Core
OG0000445	XP_018174747.1 XP_018179764.1	Core
OG0000446	XP_018177759.1	Core
OG0000447	XP_018173885.1 XP_018178629.1	Core
OG0000448	XP_018179596.1 XP_018181428.1	Core
OG0000449	XP_018174072.1 XP_018176536.1	Core
OG0000450	XP_018182638.1	Other
OG0000451	XP_018176562.1 XP_018178757.1 XP_018180526.1	Core
OG0000452	XP_018175195.1 XP_018176753.1 XP_018181780.1	Core
OG0000453	XP_018173441.1 XP_018174290.1	Core
OG0000454	XP_018178459.1 XP_018181806.1	Core
OG0000455	XP_018175061.1 XP_018183362.1	Core
OG0000456	XP_018173140.1 XP_018178798.1	Core
OG0000457	XP_018175690.1	Core
OG0000458	XP_018177706.1 XP_018179858.1 XP_018180996.1	Core
OG0000459	XP_018175055.1 XP_018177215.1	Core
OG0000460	XP_018184325.1	Core
OG0000461	XP_018173060.1 XP_018173771.1 XP_018175619.1	Core
OG0000462	XP_018174332.1 XP_018180684.1	Core
OG0000463	XP_018175833.1 XP_018176971.1	Core
OG0000464	XP_018173760.1 XP_018174565.1 XP_018180988.1 XP_018184017.1	Core
OG0000465	XP_018182087.1 XP_018182089.1 XP_018184281.1	Core
OG0000466	XP_018179106.1 XP_018181083.1 XP_018184263.1	Core
OG0000467	XP_018173817.1 XP_018178623.1	Core
OG0000468	XP_018175462.1 XP_018179194.1 XP_018184149.1 XP_018184293.1	Core
OG0000469	XP_018180817.1	Core
OG0000470	XP_018173305.1	Core
OG0000471	XP_018174237.1 XP_018176046.1	Core
OG0000472	XP_018175102.1	Core
OG0000473	XP_018177170.1 XP_018179752.1 XP_018183141.1	Core
OG0000474	XP_018178252.1 XP_018183815.1	Core
OG0000475	XP_018177610.1 XP_018179086.1	Core
OG0000476	XP_018172634.1 XP_018173184.1 XP_018180743.1 XP_018182774.1	Core
OG0000477	XP_018173988.1 XP_018176561.1 XP_018177110.1	Core
OG0000478	XP_018174203.1	Core
OG0000479	XP_018173123.1 XP_018175239.1	Core
OG0000480	XP_018172640.1 XP_018174866.1 XP_018179998.1	Core
OG0000481	XP_018177166.1 XP_018178245.1	Core
OG0000482	XP_018180178.1	Core
OG0000483	XP_018178722.1 XP_018179677.1	Core
OG0000484	XP_018178624.1	Core
OG0000485	XP_018172872.1 XP_018175213.1 XP_018176154.1 XP_018180980.1	Core
OG0000486	XP_018175304.1	Core
OG0000487	XP_018172888.1 XP_018174478.1 XP_018178607.1	Core
OG0000488	XP_018172779.1 XP_018173179.1 XP_018178347.1 XP_018182624.1	Core
OG0000489	XP_018176542.1 XP_018180751.1	Core
OG0000490		Specific
OG0000491	XP_018174440.1 XP_018174833.1 XP_018178786.1	Other
OG0000492	XP_018172801.1 XP_018172922.1 XP_018173188.1 XP_018173262.1 XP_018173764.1 XP_018178959.1	Other
OG0000493	XP_018181909.1	Other
OG0000494	XP_018179772.1	Other
OG0000495	XP_018175205.1 XP_018177683.1	Other
OG0000496	XP_018178505.1 XP_018181110.1	Other
OG0000497		Other
OG0000498	XP_018172672.1 XP_018182613.1	Other
OG0000499	XP_018179219.1 XP_018183248.1	Core
OG0000500	XP_018178737.1 XP_018180658.1	Core
OG0000501	XP_018182963.1 XP_018182964.1 XP_018183294.1	Core
OG0000502	XP_018174071.1 XP_018179262.1	Core
OG0000503	XP_018181461.1 XP_018184002.1	Core
OG0000504	XP_018173936.1 XP_018178871.1 XP_018182654.1	Other
OG0000505	XP_018175965.1 XP_018182042.1	Core
OG0000506	XP_018175534.1	Core
OG0000507	XP_018175203.1 XP_018178386.1 XP_018178969.1	Core
OG0000508	XP_018176476.1 XP_018183070.1	Core
OG0000509	XP_018177748.1 XP_018183544.1	Core
OG0000510	XP_018172716.1 XP_018174482.1 XP_018174937.1 XP_018182552.1 XP_018183008.1	Core
OG0000511	XP_018174337.1 XP_018179293.1	Core
OG0000512	XP_018178405.1	Core
OG0000513	XP_018176227.1 XP_018176228.1	Core
OG0000514	XP_018174822.1 XP_018183601.1	Core
OG0000515	XP_018173736.1 XP_018175080.1	Core
OG0000516	XP_018173458.1 XP_018174310.1	Core
OG0000517	XP_018178180.1	Core
OG0000518	XP_018173495.1 XP_018173726.1 XP_018178828.1	Core
OG0000519	XP_018173906.1 XP_018177085.1 XP_018179976.1	Core
OG0000520		Other
OG0000521	XP_018182592.1	Core
OG0000522	XP_018174694.1 XP_018181561.1	Core
OG0000523	XP_018182719.1 XP_018183788.1	Core
OG0000524	XP_018173087.1 XP_018173088.1	Core
OG0000525	XP_018174774.1 XP_018182880.1	Core
OG0000526	XP_018174490.1 XP_018174748.1	Core
OG0000527	XP_018179368.1	Core
OG0000528	XP_018174778.1 XP_018180103.1 XP_018180867.1	Core
OG0000529	XP_018179435.1 XP_018183700.1 XP_018183842.1	Core
OG0000530	XP_018175536.1 XP_018180070.1	Core
OG0000531	XP_018172764.1	Other
OG0000532	XP_018175506.1 XP_018181880.1	Core
OG0000533	XP_018174111.1	Core
OG0000534	XP_018176003.1 XP_018180086.1 XP_018184269.1	Core
OG0000535	XP_018174292.1 XP_018174300.1 XP_018179199.1	Core
OG0000536	XP_018178977.1	Core
OG0000537	XP_018173141.1 XP_018181278.1	Core
OG0000538	XP_018173119.1 XP_018177272.1 XP_018182696.1	Core
OG0000539	XP_018183467.1	Core
OG0000540	XP_018174879.1 XP_018176008.1	Core
OG0000541	XP_018180068.1 XP_018182438.1	Core
OG0000542	XP_018176461.1 XP_018178242.1	Core
OG0000543		Other
OG0000544	XP_018173627.1 XP_018176214.1 XP_018177750.1 XP_018184053.1	Core
OG0000545	XP_018174259.1 XP_018175494.1 XP_018179171.1	Core
OG0000546	XP_018172932.1 XP_018173261.1 XP_018174701.1 XP_018176977.1	Core
OG0000547	XP_018178353.1 XP_018178784.1	Core
OG0000548	XP_018173792.1 XP_018180134.1 XP_018182551.1	Core
OG0000549	XP_018172941.1 XP_018176848.1 XP_018181072.1	Core
OG0000550	XP_018181633.1	Core
OG0000551	XP_018181797.1 XP_018182597.1	Core
OG0000552	XP_018172809.1 XP_018181289.1	Core
OG0000553	XP_018173943.1 XP_018176801.1 XP_018183670.1	Core
OG0000554	XP_018177722.1 XP_018181009.1 XP_018181616.1 XP_018183045.1	Core
OG0000555	XP_018173457.1	Core
OG0000556	XP_018183157.1	Core
OG0000557	XP_018179115.1 XP_018182080.1	Core
OG0000558	XP_018175890.1 XP_018177242.1	Core
OG0000559	XP_018178710.1 XP_018182134.1	Core
OG0000560	XP_018179235.1	Core
OG0000561	XP_018177551.1 XP_018182532.1	Core
OG0000562		Other
OG0000563	XP_018175220.1 XP_018178999.1 XP_018179309.1 XP_018184035.1	Other
OG0000564	XP_018173028.1 XP_018173029.1 XP_018183152.1	Core
OG0000565	XP_018178161.1	Core
OG0000566	XP_018174000.1 XP_018177593.1 XP_018182135.1	Core
OG0000567	XP_018174630.1 XP_018176667.1 XP_018177943.1	Core
OG0000568	XP_018173757.1 XP_018175142.1 XP_018182480.1 XP_018182642.1	Core
OG0000569	XP_018175039.1 XP_018175140.1 XP_018184097.1	Core
OG0000570	XP_018173776.1 XP_018174487.1 XP_018179131.1	Core
OG0000571	XP_018178469.1	Other
OG0000572	XP_018181342.1	Other
OG0000573	XP_018178683.1 XP_018179208.1	Other
OG0000574	XP_018175221.1 XP_018176083.1 XP_018184303.1	Other
OG0000575	XP_018176010.1 XP_018178404.1 XP_018181402.1	Other
OG0000576	XP_018177382.1 XP_018179161.1 XP_018182917.1 XP_018184102.1	Other
OG0000577	XP_018177782.1 XP_018182635.1	Other
OG0000578	XP_018174017.1 XP_018175044.1 XP_018175408.1 XP_018179108.1 XP_018180774.1 XP_018182816.1	Other
OG0000579	XP_018173136.1	Other
OG0000580	XP_018176551.1	Other
OG0000581	XP_018172668.1 XP_018172669.1 XP_018172670.1 XP_018172671.1 XP_018173401.1 XP_018173414.1	Other
OG0000582		Specific
OG0000583	XP_018176026.1 XP_018184217.1	Core
OG0000584	XP_018174704.1 XP_018175365.1	Core
OG0000585	XP_018173062.1 XP_018175196.1 XP_018181560.1	Other
OG0000586	XP_018179191.1	Core
OG0000587	XP_018180710.1 XP_018184216.1	Core
OG0000588	XP_018177604.1 XP_018178093.1 XP_018183023.1	Core
OG0000589	XP_018180884.1 XP_018182566.1	Core
OG0000590	XP_018181800.1 XP_018182403.1	Core
OG0000591	XP_018174670.1 XP_018180559.1	Core
OG0000592	XP_018175958.1 XP_018178000.1	Core
OG0000593	XP_018181329.1	Core
OG0000594		Other
OG0000595	XP_018175628.1 XP_018180277.1	Core
OG0000596	XP_018182645.1	Core
OG0000597	XP_018172852.1 XP_018172938.1 XP_018174316.1 XP_018179629.1 XP_018181542.1 XP_018181977.1	Core
OG0000598		Other
OG0000599	XP_018175418.1	Core
OG0000600	XP_018177160.1	Core
OG0000601	XP_018178708.1 XP_018179495.1	Core
OG0000602	XP_018173744.1 XP_018174982.1	Other
OG0000603	XP_018175265.1 XP_018175945.1	Core
OG0000604	XP_018172676.1 XP_018172970.1 XP_018182920.1	Core
OG0000605		Other
OG0000606	XP_018173549.1 XP_018178148.1	Core
OG0000607	XP_018180079.1	Core
OG0000608	XP_018177745.1	Core
OG0000609	XP_018172832.1 XP_018173788.1 XP_018175149.1	Core
OG0000610	XP_018180371.1 XP_018180724.1	Core
OG0000611	XP_018179352.1	Core
OG0000612	XP_018178536.1 XP_018184189.1	Core
OG0000613	XP_018173701.1 XP_018177508.1	Core
OG0000614	XP_018176090.1 XP_018182464.1	Core
OG0000615	XP_018174061.1	Core
OG0000616	XP_018175673.1 XP_018178408.1 XP_018180896.1	Core
OG0000617	XP_018175497.1 XP_018176018.1	Core
OG0000618	XP_018180844.1	Core
OG0000619	XP_018174726.1 XP_018181735.1	Core
OG0000620	XP_018178035.1	Core
OG0000621	XP_018181598.1 XP_018181848.1	Core
OG0000622	XP_018175033.1	Core
OG0000623	XP_018175210.1 XP_018176875.1	Core
OG0000624	XP_018174420.1 XP_018176208.1	Core
OG0000625	XP_018175001.1	Core
OG0000626		Other
OG0000627	XP_018177188.1	Core
OG0000628	XP_018176951.1 XP_018183882.1	Core
OG0000629	XP_018174996.1	Core
OG0000630	XP_018174945.1	Core
OG0000631	XP_018180067.1 XP_018181324.1	Core
OG0000632	XP_018178782.1 XP_018184334.1	Core
OG0000633	XP_018174197.1 XP_018175218.1	Core
OG0000634	XP_018172636.1 XP_018172637.1 XP_018172775.1 XP_018172776.1 XP_018173183.1 XP_018183597.1	Core
OG0000635	XP_018176590.1 XP_018183344.1	Core
OG0000636	XP_018174782.1 XP_018178092.1 XP_018181948.1	Core
OG0000637	XP_018175193.1 XP_018181872.1	Core
OG0000638		Other
OG0000639	XP_018178507.1 XP_018181834.1	Core
OG0000640	XP_018173037.1	Core
OG0000641	XP_018174839.1	Core
OG0000642	XP_018177801.1 XP_018182284.1 XP_018182285.1	Core
OG0000643	XP_018178685.1 XP_018184245.1	Core
OG0000644	XP_018183453.1 XP_018183491.1	Core
OG0000645	XP_018176434.1 XP_018179657.1	Core
OG0000646	XP_018172641.1 XP_018177369.1 XP_018179554.1	Core
OG0000647	XP_018174436.1 XP_018177695.1 XP_018183373.1	Core
OG0000648	XP_018177543.1 XP_018182968.1	Core
OG0000649	XP_018173225.1 XP_018181535.1	Core
OG0000650	XP_018175283.1 XP_018178907.1	Core
OG0000651	XP_018180820.1 XP_018180821.1	Core
OG0000652	XP_018174836.1 XP_018179877.1 XP_018181543.1	Core
OG0000653	XP_018173937.1 XP_018178868.1 XP_018178869.1	Core
OG0000654	XP_018173773.1 XP_018174299.1 XP_018178873.1 XP_018181539.1 XP_018182420.1	Core
OG0000655	XP_018172631.1 XP_018172705.1 XP_018173951.1 XP_018182823.1	Core
OG0000656	XP_018175255.1 XP_018178914.1	Core
OG0000657	XP_018175215.1 XP_018184026.1	Core
OG0000658	XP_018183829.1	Core
OG0000659	XP_018173400.1 XP_018178976.1 XP_018181753.1	Core
OG0000660	XP_018173031.1	Core
OG0000661		Other
OG0000662	XP_018172981.1 XP_018172985.1 XP_018174476.1 XP_018182747.1	Core
OG0000663	XP_018178506.1 XP_018180286.1	Core
OG0000664		Specific
OG0000665	XP_018175049.1 XP_018179269.1 XP_018181100.1 XP_018184016.1	Core
OG0000666	XP_018179548.1 XP_018182697.1 XP_018183727.1	Core
OG0000667	XP_018175582.1 XP_018181991.1	Core
OG0000668	XP_018181340.1 XP_018181391.1	Core
OG0000669	XP_018177525.1 XP_018177848.1 XP_018179195.1	Core
OG0000670	XP_018177396.1 XP_018177398.1	Core
OG0000671	XP_018175429.1 XP_018179278.1 XP_018182298.1	Core
OG0000672	XP_018172719.1 XP_018177513.1	Core
OG0000673		Other
OG0000674	XP_018176819.1	Core
OG0000675	XP_018173405.1 XP_018183017.1 XP_018183787.1	Core
OG0000676	XP_018173222.1 XP_018173782.1 XP_018179116.1	Core
OG0000677	XP_018173450.1 XP_018177830.1	Core
OG0000678	XP_018173465.1 XP_018177386.1 XP_018181721.1	Core
OG0000679	XP_018175983.1 XP_018180430.1 XP_018182559.1	Core
OG0000680	XP_018173893.1 XP_018178584.1	Core
OG0000681	XP_018176311.1 XP_018176314.1 XP_018176315.1	Core
OG0000682	XP_018176375.1 XP_018176378.1	Core
OG0000683	XP_018177111.1 XP_018177112.1 XP_018180881.1	Core
OG0000684	XP_018175116.1 XP_018177545.1	Core
OG0000685	XP_018181433.1 XP_018183911.1	Core
OG0000686	XP_018172900.1 XP_018175476.1 XP_018183327.1	Core
OG0000687	XP_018172606.1 XP_018174080.1 XP_018182354.1	Core
OG0000688	XP_018174307.1 XP_018179122.1	Core
OG0000689	XP_018173815.1	Core
OG0000690	XP_018174378.1 XP_018174580.1	Core
OG0000691	XP_018173103.1 XP_018173374.1 XP_018179872.1 XP_018182664.1	Core
OG0000692	XP_018179519.1	Core
OG0000693	XP_018176079.1 XP_018177470.1	Core
OG0000694	XP_018173911.1 XP_018176779.1	Core
OG0000695		Other
OG0000696		Other
OG0000697	XP_018174946.1 XP_018179083.1	Core
OG0000698	XP_018175057.1 XP_018178407.1 XP_018181153.1	Core
OG0000699	XP_018181522.1	Core
OG0000700	XP_018176799.1 XP_018181078.1	Core
OG0000701	XP_018178474.1 XP_018181455.1	Core
OG0000702		Other
OG0000703	XP_018173999.1 XP_018177649.1 XP_018181255.1	Core
OG0000704	XP_018173765.1 XP_018178967.1	Other
OG0000705	XP_018175358.1	Other
OG0000706		Other
OG0000707	XP_018173998.1 XP_018178600.1 XP_018184283.1	Other
OG0000708	XP_018173949.1 XP_018175425.1 XP_018177885.1 XP_018181472.1	Other
OG0000709	XP_018175037.1 XP_018175784.1 XP_018182078.1	Other
OG0000710	XP_018179160.1 XP_018180835.1	Other
OG0000711	XP_018181622.1 XP_018182599.1	Other
OG0000712	XP_018172728.1 XP_018172735.1 XP_018172807.1 XP_018173023.1 XP_018176506.1 XP_018177506.1	Other
OG0000713	XP_018178399.1	Other
OG0000714	XP_018172906.1 XP_018174443.1 XP_018175172.1	Other
OG0000715	XP_018173206.1 XP_018174376.1 XP_018176061.1 XP_018178658.1	Other
OG0000716	XP_018182810.1	Other
OG0000717		Specific
OG0000718		Specific
OG0000719		Specific
OG0000720		Other
OG0000721	XP_018176910.1	Core
OG0000722	XP_018178719.1	Core
OG0000723		Other
OG0000724	XP_018175121.1	Core
OG0000725	XP_018177355.1 XP_018179740.1	Core
OG0000726	XP_018179648.1 XP_018182138.1	Core
OG0000727	XP_018180834.1	Core
OG0000728	XP_018173645.1 XP_018175553.1	Core
OG0000729	XP_018173338.1 XP_018175770.1	Core
OG0000730	XP_018178250.1 XP_018184212.1	Core
OG0000731	XP_018178707.1	Other
OG0000732	XP_018173891.1 XP_018173892.1 XP_018178915.1	Core
OG0000733	XP_018174981.1	Other
OG0000734	XP_018174980.1	Other
OG0000735	XP_018183973.1	Core
OG0000736	XP_018182837.1	Core
OG0000737	XP_018180843.1 XP_018182423.1	Core
OG0000738	XP_018175867.1 XP_018183577.1	Core
OG0000739	XP_018178802.1	Core
OG0000740	XP_018181883.1 XP_018183861.1	Core
OG0000741	XP_018174566.1	Core
OG0000742	XP_018179249.1 XP_018182184.1	Core
OG0000743	XP_018176048.1	Core
OG0000744	XP_018175887.1	Core
OG0000745	XP_018177643.1	Core
OG0000746	XP_018174428.1	Core
OG0000747	XP_018184158.1	Core
OG0000748	XP_018174681.1 XP_018176385.1	Core
OG0000749	XP_018173889.1 XP_018179638.1 XP_018182653.1	Core
OG0000750	XP_018179377.1 XP_018182681.1	Core
OG0000751	XP_018174963.1 XP_018181529.1	Core
OG0000752	XP_018174461.1 XP_018176364.1	Core
OG0000753	XP_018174556.1 XP_018179454.1	Core
OG0000754	XP_018180696.1	Core
OG0000755	XP_018179107.1 XP_018179255.1	Core
OG0000756	XP_018183611.1	Core
OG0000757	XP_018177700.1	Core
OG0000758	XP_018175192.1	Core
OG0000759	XP_018173354.1 XP_018175119.1	Other
OG0000760	XP_018183431.1	Core
OG0000761	XP_018174805.1 XP_018178430.1	Core
OG0000762	XP_018180942.1 XP_018181576.1	Core
OG0000763	XP_018179917.1 XP_018180316.1	Core
OG0000764	XP_018173908.1	Core
OG0000765	XP_018175960.1	Core
OG0000766	XP_018181556.1	Core
OG0000767	XP_018174212.1	Core
OG0000768	XP_018174592.1 XP_018175225.1	Core
OG0000769	XP_018178105.1	Core
OG0000770	XP_018174064.1	Core
OG0000771	XP_018173944.1 XP_018174005.1	Core
OG0000772	XP_018175489.1	Core
OG0000773	XP_018176114.1	Core
OG0000774	XP_018173077.1 XP_018173480.1 XP_018176690.1	Core
OG0000775	XP_018173291.1 XP_018173733.1 XP_018173938.1	Core
OG0000776	XP_018177466.1 XP_018178515.1	Core
OG0000777	XP_018180143.1 XP_018180650.1	Core
OG0000778	XP_018178385.1 XP_018182287.1	Core
OG0000779	XP_018182269.1	Core
OG0000780	XP_018182437.1	Core
OG0000781	XP_018180042.1 XP_018182936.1	Core
OG0000782	XP_018173212.1 XP_018176507.1	Core
OG0000783	XP_018174201.1 XP_018178824.1	Other
OG0000784	XP_018182769.1 XP_018183827.1	Core
OG0000785	XP_018179358.1	Core
OG0000786	XP_018174232.1 XP_018179347.1 XP_018181702.1	Core
OG0000787	XP_018181027.1 XP_018181028.1	Core
OG0000788	XP_018181462.1	Core
OG0000789		Other
OG0000790	XP_018184196.1	Core
OG0000791	XP_018177567.1	Other
OG0000792	XP_018174265.1 XP_018174979.1	Core
OG0000793		Other
OG0000794	XP_018183014.1 XP_018184088.1	Core
OG0000795	XP_018178694.1 XP_018182831.1	Core
OG0000796	XP_018176681.1 XP_018176789.1	Core
OG0000797	XP_018180377.1 XP_018183459.1	Core
OG0000798	XP_018178461.1 XP_018179169.1	Core
OG0000799	XP_018177620.1 XP_018179575.1	Core
OG0000800	XP_018181244.1 XP_018181245.1	Core
OG0000801	XP_018176050.1 XP_018180636.1	Core
OG0000802	XP_018184200.1	Core
OG0000803	XP_018178919.1	Core
OG0000804	XP_018181506.1	Core
OG0000805	XP_018182104.1 XP_018182436.1	Core
OG0000806		Other
OG0000807	XP_018173939.1 XP_018179250.1 XP_018179251.1	Core
OG0000808	XP_018173708.1 XP_018177724.1	Core
OG0000809	XP_018177564.1	Core
OG0000810	XP_018178547.1 XP_018183783.1	Core
OG0000811	XP_018181282.1 XP_018183719.1	Core
OG0000812	XP_018174680.1 XP_018178514.1 XP_018183720.1	Core
OG0000813	XP_018172816.1 XP_018173058.1	Core
OG0000814	XP_018175111.1	Core
OG0000815	XP_018181053.1	Core
OG0000816	XP_018181003.1	Core
OG0000817	XP_018173017.1 XP_018173268.1	Core
OG0000818	XP_018178481.1 XP_018183830.1	Core
OG0000819	XP_018178026.1 XP_018178027.1	Core
OG0000820	XP_018175967.1 XP_018182629.1	Core
OG0000821	XP_018183547.1	Core
OG0000822	XP_018175179.1	Core
OG0000823	XP_018177064.1 XP_018183072.1	Core
OG0000824		Other
OG0000825	XP_018175687.1 XP_018177664.1	Core
OG0000826	XP_018173962.1 XP_018176699.1 XP_018179211.1	Core
OG0000827	XP_018173617.1 XP_018173718.1 XP_018177288.1	Core
OG0000828	XP_018175830.1 XP_018183739.1	Core
OG0000829	XP_018176415.1 XP_018176416.1	Core
OG0000830	XP_018181341.1 XP_018183000.1	Core
OG0000831	XP_018173316.1 XP_018184062.1	Core
OG0000832		Other
OG0000833	XP_018177734.1 XP_018183088.1	Core
OG0000834	XP_018175025.1 XP_018175045.1	Core
OG0000835	XP_018174246.1 XP_018177572.1	Core
OG0000836	XP_018173587.1	Core
OG0000837	XP_018174633.1 XP_018178247.1	Core
OG0000838	XP_018172612.1 XP_018173737.1 XP_018175509.1 XP_018175510.1	Core
OG0000839	XP_018173727.1 XP_018173961.1 XP_018174037.1 XP_018174486.1	Core
OG0000840	XP_018183401.1	Core
OG0000841	XP_018172802.1 XP_018173189.1 XP_018183289.1	Core
OG0000842	XP_018175500.1 XP_018181142.1	Core
OG0000843	XP_018175003.1 XP_018177520.1	Core
OG0000844		Specific
OG0000845	XP_018173091.1 XP_018173409.1	Other
OG0000846	XP_018172619.1 XP_018172642.1 XP_018172648.1	Other
OG0000847	XP_018172652.1 XP_018172760.1 XP_018177402.1	Other
OG0000848	XP_018179183.1 XP_018183042.1	Other
OG0000849	XP_018172710.1 XP_018173002.1	Other
OG0000850	XP_018175865.1	Other
OG0000851	XP_018173804.1 XP_018178531.1 XP_018179089.1	Other
OG0000852	XP_018173317.1 XP_018175165.1 XP_018175918.1 XP_018182339.1 XP_018183666.1	Other
OG0000853	XP_018178528.1 XP_018178983.1	Other
OG0000854	XP_018182478.1	Other
OG0000855	XP_018175105.1	Other
OG0000856	XP_018177636.1	Other
OG0000857	XP_018173799.1 XP_018175230.1	Other
OG0000858	XP_018174447.1 XP_018181812.1	Other
OG0000859	XP_018176813.1 XP_018180699.1	Other
OG0000860	XP_018184336.1	Other
OG0000861	XP_018172761.1 XP_018172969.1 XP_018173089.1	Other
OG0000862	XP_018183120.1	Other
OG0000863	XP_018175533.1	Other
OG0000864	XP_018173530.1 XP_018173561.1	Other
OG0000865	XP_018178628.1 XP_018179265.1 XP_018183039.1	Other
OG0000866	XP_018176094.1	Other
OG0000867	XP_018172878.1 XP_018177911.1	Other
OG0000868	XP_018181754.1	Other
OG0000869		Specific
OG0000870		Specific
OG0000871	XP_018174990.1 XP_018178417.1	Core
OG0000872	XP_018178212.1	Core
OG0000873		Other
OG0000874		Other
OG0000875	XP_018176812.1 XP_018183270.1	Core
OG0000876	XP_018179706.1	Core
OG0000877	XP_018175532.1 XP_018177861.1	Core
OG0000878	XP_018179921.1 XP_018179944.1	Core
OG0000879	XP_018172713.1 XP_018172996.1 XP_018173377.1 XP_018177822.1	Core
OG0000880	XP_018175765.1 XP_018178881.1 XP_018184220.1	Core
OG0000881	XP_018179475.1 XP_018179476.1	Core
OG0000882	XP_018174014.1 XP_018174015.1	Core
OG0000883	XP_018173518.1 XP_018174965.1	Core
OG0000884	XP_018182150.1	Core
OG0000885	XP_018176839.1 XP_018176840.1	Core
OG0000886	XP_018179945.1 XP_018179946.1	Core
OG0000887	XP_018173810.1	Core
OG0000888	XP_018174971.1	Core
OG0000889	XP_018177162.1	Core
OG0000890		Other
OG0000891		Other
OG0000892		Other
OG0000893	XP_018175288.1	Other
OG0000894	XP_018176808.1 XP_018182623.1	Core
OG0000895	XP_018176408.1	Core
OG0000896		Other
OG0000897	XP_018173192.1 XP_018176210.1	Core
OG0000898	XP_018179053.1	Core
OG0000899		Other
OG0000900	XP_018172871.1	Core
OG0000901	XP_018174251.1	Core
OG0000902	XP_018181623.1 XP_018183834.1	Core
OG0000903	XP_018181501.1 XP_018181563.1	Core
OG0000904	XP_018183394.1 XP_018183395.1	Core
OG0000905	XP_018176853.1	Core
OG0000906	XP_018173427.1 XP_018178257.1	Core
OG0000907	XP_018178783.1 XP_018180077.1	Core
OG0000908	XP_018183785.1	Core
OG0000909	XP_018172628.1 XP_018181873.1	Core
OG0000910	XP_018174837.1	Core
OG0000911	XP_018181549.1 XP_018181550.1	Core
OG0000912	XP_018183249.1 XP_018183250.1	Core
OG0000913	XP_018173802.1	Core
OG0000914	XP_018174066.1 XP_018183282.1	Core
OG0000915	XP_018177948.1 XP_018182084.1	Core
OG0000916	XP_018174668.1 XP_018183347.1	Core
OG0000917	XP_018177659.1	Core
OG0000918	XP_018175820.1	Core
OG0000919	XP_018180675.1 XP_018180676.1	Core
OG0000920	XP_018178008.1	Core
OG0000921	XP_018175371.1	Core
OG0000922	XP_018173497.1 XP_018178567.1	Core
OG0000923	XP_018181808.1	Core
OG0000924	XP_018177672.1 XP_018183653.1	Core
OG0000925	XP_018178896.1	Core
OG0000926	XP_018181559.1 XP_018184214.1	Core
OG0000927		Other
OG0000928	XP_018183292.1	Core
OG0000929	XP_018174904.1	Core
OG0000930	XP_018175644.1 XP_018176005.1	Core
OG0000931	XP_018175552.1 XP_018176526.1	Core
OG0000932	XP_018180474.1 XP_018181351.1	Core
OG0000933	XP_018178933.1	Core
OG0000934	XP_018174952.1 XP_018178359.1	Core
OG0000935	XP_018181524.1 XP_018181525.1	Core
OG0000936	XP_018172768.1 XP_018181669.1	Core
OG0000937	XP_018176124.1	Core
OG0000938	XP_018176098.1 XP_018181609.1	Core
OG0000939	XP_018174773.1	Core
OG0000940	XP_018176913.1 XP_018183271.1	Core
OG0000941	XP_018175170.1 XP_018179600.1	Core
OG0000942	XP_018177482.1 XP_018177483.1	Core
OG0000943	XP_018182330.1	Core
OG0000944	XP_018181276.1	Core
OG0000945	XP_018174603.1 XP_018184006.1	Core
OG0000946	XP_018180266.1 XP_018182608.1	Core
OG0000947	XP_018172805.1 XP_018173175.1 XP_018173217.1 XP_018180418.1	Core
OG0000948	XP_018175117.1	Core
OG0000949	XP_018173507.1 XP_018180995.1	Core
OG0000950	XP_018176899.1 XP_018182516.1	Core
OG0000951	XP_018176133.1	Core
OG0000952	XP_018176088.1	Core
OG0000953	XP_018179761.1	Core
OG0000954	XP_018172750.1 XP_018181319.1	Core
OG0000955	XP_018176740.1	Core
OG0000956	XP_018173076.1 XP_018178218.1 XP_018179135.1	Core
OG0000957		Other
OG0000958	XP_018180851.1 XP_018182817.1	Core
OG0000959	XP_018176270.1	Core
OG0000960	XP_018175649.1	Core
OG0000961	XP_018174469.1	Core
OG0000962		Other
OG0000963	XP_018182603.1	Core
OG0000964	XP_018173067.1	Core
OG0000965		Other
OG0000966	XP_018176253.1	Core
OG0000967	XP_018175051.1 XP_018182435.1	Core
OG0000968	XP_018179679.1	Core
OG0000969	XP_018175253.1 XP_018177083.1	Core
OG0000970	XP_018184187.1	Core
OG0000971	XP_018177790.1	Core
OG0000972	XP_018173053.1	Core
OG0000973	XP_018173432.1 XP_018173753.1	Core
OG0000974	XP_018174434.1	Core
OG0000975	XP_018176816.1	Core
OG0000976	XP_018178411.1 XP_018178714.1	Other
OG0000977	XP_018177522.1	Core
OG0000978	XP_018175038.1 XP_018175115.1	Core
OG0000979	XP_018180458.1	Core
OG0000980	XP_018173953.1 XP_018183961.1	Core
OG0000981	XP_018179864.1 XP_018179865.1	Core
OG0000982		Other
OG0000983	XP_018173565.1 XP_018173566.1	Core
OG0000984	XP_018178400.1	Core
OG0000985	XP_018177555.1 XP_018177556.1	Core
OG0000986	XP_018176298.1	Core
OG0000987	XP_018173068.1	Core
OG0000988	XP_018179995.1	Core
OG0000989	XP_018176923.1	Core
OG0000990	XP_018182232.1	Core
OG0000991	XP_018174291.1	Core
OG0000992	XP_018176157.1 XP_018181092.1	Core
OG0000993	XP_018174613.1 XP_018179327.1	Core
OG0000994	XP_018179305.1 XP_018179593.1 XP_018180089.1	Core
OG0000995	XP_018175042.1	Core
OG0000996	XP_018174148.1	Core
OG0000997	XP_018182044.1	Core
OG0000998	XP_018175404.1 XP_018181650.1	Core
OG0000999		Other
OG0001000	XP_018173632.1 XP_018173913.1	Core
OG0001001	XP_018173689.1	Core
OG0001002	XP_018180007.1 XP_018180008.1	Core
OG0001003	XP_018180982.1	Core
OG0001004	XP_018179012.1	Core
OG0001005	XP_018172752.1 XP_018179440.1 XP_018180223.1 XP_018184184.1	Core
OG0001006	XP_018181256.1 XP_018182424.1	Core
OG0001007	XP_018174606.1 XP_018174607.1	Core
OG0001008	XP_018179130.1 XP_018180376.1	Core
OG0001009	XP_018182359.1 XP_018182360.1	Core
OG0001010	XP_018178653.1	Core
OG0001011	XP_018183255.1 XP_018183256.1	Core
OG0001012	XP_018177358.1 XP_018177359.1	Core
OG0001013	XP_018180661.1 XP_018182703.1	Core
OG0001014	XP_018179947.1	Core
OG0001015	XP_018181368.1	Core
OG0001016	XP_018177704.1 XP_018181080.1 XP_018183976.1	Core
OG0001017	XP_018174139.1	Core
OG0001018	XP_018183937.1	Core
OG0001019	XP_018173330.1	Other
OG0001020	XP_018179640.1 XP_018179641.1	Core
OG0001021	XP_018175236.1 XP_018176947.1	Core
OG0001022	XP_018176645.1 XP_018178941.1	Other
OG0001023	XP_018174329.1	Other
OG0001024	XP_018174407.1 XP_018183701.1	Core
OG0001025	XP_018173149.1 XP_018174653.1	Core
OG0001026	XP_018184139.1	Core
OG0001027	XP_018174002.1 XP_018183173.1	Core
OG0001028	XP_018181063.1 XP_018181064.1	Core
OG0001029	XP_018176533.1 XP_018180630.1	Core
OG0001030	XP_018177238.1 XP_018177239.1	Core
OG0001031	XP_018173332.1	Core
OG0001032	XP_018175776.1	Core
OG0001033	XP_018182371.1	Other
OG0001034	XP_018172704.1 XP_018172881.1 XP_018177253.1	Core
OG0001035	XP_018181264.1	Other
OG0001036	XP_018173595.1 XP_018180709.1	Core
OG0001037	XP_018183324.1 XP_018183535.1	Core
OG0001038	XP_018183063.1	Core
OG0001039	XP_018173555.1 XP_018173556.1	Core
OG0001040	XP_018173795.1 XP_018175788.1	Core
OG0001041	XP_018175700.1 XP_018175701.1	Core
OG0001042	XP_018173426.1 XP_018174133.1 XP_018174554.1 XP_018175705.1	Core
OG0001043	XP_018182218.1	Core
OG0001044	XP_018178335.1 XP_018184252.1	Core
OG0001045	XP_018175848.1 XP_018180747.1	Core
OG0001046	XP_018174661.1	Core
OG0001047	XP_018178374.1	Core
OG0001048	XP_018175537.1 XP_018175538.1	Core
OG0001049	XP_018173104.1 XP_018173345.1 XP_018181120.1	Core
OG0001050	XP_018181258.1 XP_018183742.1	Core
OG0001051	XP_018179562.1	Core
OG0001052		Other
OG0001053	XP_018176122.1 XP_018180111.1	Core
OG0001054	XP_018182576.1 XP_018183169.1	Core
OG0001055	XP_018178284.1	Core
OG0001056	XP_018181353.1	Core
OG0001057	XP_018172939.1 XP_018178307.1	Core
OG0001058	XP_018179958.1 XP_018180438.1	Core
OG0001059	XP_018182808.1	Core
OG0001060	XP_018175073.1 XP_018184056.1	Core
OG0001061	XP_018174372.1 XP_018177156.1	Core
OG0001062	XP_018184069.1	Core
OG0001063	XP_018178742.1 XP_018183715.1	Core
OG0001064	XP_018177640.1 XP_018181866.1	Core
OG0001065	XP_018181006.1	Core
OG0001066	XP_018178076.1 XP_018182834.1	Core
OG0001067	XP_018184029.1	Core
OG0001068	XP_018173392.1 XP_018175452.1	Core
OG0001069	XP_018173319.1	Core
OG0001070	XP_018179919.1 XP_018181497.1	Core
OG0001071	XP_018184312.1	Core
OG0001072	XP_018182732.1 XP_018183031.1	Core
OG0001073	XP_018176076.1 XP_018183862.1	Core
OG0001074	XP_018173287.1 XP_018174842.1	Core
OG0001075	XP_018173709.1 XP_018174857.1	Core
OG0001076	XP_018180515.1 XP_018182342.1	Core
OG0001077	XP_018183043.1	Core
OG0001078	XP_018175079.1 XP_018178913.1	Other
OG0001079	XP_018173968.1 XP_018174180.1 XP_018176019.1	Other
OG0001080	XP_018173072.1 XP_018178144.1	Core
OG0001081	XP_018176335.1 XP_018182598.1	Core
OG0001082	XP_018172724.1	Other
OG0001083	XP_018182207.1 XP_018184036.1	Other
OG0001084	XP_018172720.1 XP_018172854.1	Other
OG0001085		Other
OG0001086	XP_018172796.1 XP_018173000.1 XP_018182367.1	Other
OG0001087	XP_018176322.1 XP_018182345.1	Other
OG0001088		Other
OG0001089	XP_018172762.1 XP_018173421.1 XP_018173422.1 XP_018173922.1 XP_018174368.1	Other
OG0001090	XP_018172714.1 XP_018179129.1 XP_018184182.1	Other
OG0001091		Specific
OG0001092	XP_018180538.1 XP_018181465.1	Other
OG0001093		Specific
OG0001094	XP_018176371.1 XP_018178296.1	Other
OG0001095	XP_018177993.1	Other
OG0001096	XP_018173085.1 XP_018175238.1 XP_018176736.1	Other
OG0001097	XP_018173134.1 XP_018173786.1 XP_018177747.1	Other
OG0001098	XP_018172731.1	Other
OG0001099	XP_018173493.1 XP_018179185.1	Other
OG0001100		Other
OG0001101	XP_018172707.1 XP_018173584.1 XP_018173880.1 XP_018174740.1	Other
OG0001102	XP_018182775.1 XP_018182777.1 XP_018184075.1	Other
OG0001103	XP_018175907.1	Other
OG0001104	XP_018173855.1 XP_018181519.1	Other
OG0001105	XP_018174234.1 XP_018174632.1 XP_018174991.1 XP_018178293.1 XP_018181637.1	Other
OG0001106	XP_018173674.1 XP_018176109.1	Other
OG0001107	XP_018179586.1 XP_018180908.1 XP_018184172.1	Other
OG0001108		Specific
OG0001109	XP_018183314.1	Core
OG0001110	XP_018175669.1	Core
OG0001111	XP_018176759.1	Core
OG0001112	XP_018172740.1	Core
OG0001113	XP_018177696.1	Other
OG0001114	XP_018179643.1	Core
OG0001115	XP_018179418.1	Core
OG0001116	XP_018173899.1	Core
OG0001117	XP_018183268.1	Core
OG0001118	XP_018173623.1	Other
OG0001119	XP_018174354.1	Core
OG0001120	XP_018172829.1	Core
OG0001121	XP_018175836.1 XP_018179696.1	Core
OG0001122	XP_018179013.1	Core
OG0001123	XP_018174333.1 XP_018182716.1	Core
OG0001124		Other
OG0001125	XP_018178422.1	Core
OG0001126	XP_018180145.1 XP_018181545.1	Core
OG0001127	XP_018175545.1 XP_018180191.1	Core
OG0001128	XP_018174558.1	Core
OG0001129	XP_018179630.1	Core
OG0001130	XP_018182636.1 XP_018184083.1	Core
OG0001131	XP_018174274.1	Core
OG0001132	XP_018175755.1	Core
OG0001133	XP_018175382.1	Core
OG0001134	XP_018174672.1 XP_018175482.1	Core
OG0001135	XP_018183025.1	Core
OG0001136	XP_018177316.1 XP_018181855.1	Core
OG0001137	XP_018179354.1	Other
OG0001138	XP_018175756.1	Core
OG0001139	XP_018177733.1	Core
OG0001140	XP_018175182.1	Core
OG0001141	XP_018176309.1	Core
OG0001142	XP_018183576.1 XP_018184332.1	Core
OG0001143	XP_018179236.1	Core
OG0001144	XP_018174389.1	Core
OG0001145	XP_018176053.1 XP_018182734.1	Core
OG0001146	XP_018175235.1	Core
OG0001147	XP_018172813.1 XP_018176720.1	Core
OG0001148		Specific
OG0001149	XP_018175134.1	Core
OG0001150	XP_018173329.1	Other
OG0001151	XP_018175811.1 XP_018183809.1	Core
OG0001152		Other
OG0001153	XP_018174063.1	Core
OG0001154	XP_018174741.1	Core
OG0001155	XP_018178378.1	Core
OG0001156	XP_018174750.1 XP_018175269.1	Core
OG0001157		Other
OG0001158	XP_018174053.1	Other
OG0001159	XP_018175378.1	Core
OG0001160	XP_018174060.1	Core
OG0001161	XP_018180333.1	Core
OG0001162	XP_018177797.1	Core
OG0001163	XP_018177932.1 XP_018184246.1	Other
OG0001164	XP_018175059.1	Core
OG0001165	XP_018174718.1	Core
OG0001166	XP_018176045.1 XP_018181583.1	Core
OG0001167		Other
OG0001168	XP_018176332.1	Core
OG0001169	XP_018173774.1 XP_018173909.1	Core
OG0001170	XP_018177146.1	Core
OG0001171	XP_018173253.1 XP_018174036.1	Other
OG0001172	XP_018181126.1	Core
OG0001173		Other
OG0001174	XP_018183913.1	Core
OG0001175	XP_018176579.1	Core
OG0001176	XP_018177736.1 XP_018182665.1	Core
OG0001177	XP_018173610.1 XP_018177746.1	Core
OG0001178	XP_018177107.1	Core
OG0001179	XP_018184147.1	Core
OG0001180	XP_018174118.1 XP_018175183.1 XP_018177642.1	Core
OG0001181	XP_018174416.1 XP_018182589.1	Core
OG0001182	XP_018172678.1 XP_018182965.1	Core
OG0001183	XP_018174676.1	Core
OG0001184	XP_018174493.1 XP_018174494.1	Core
OG0001185	XP_018177819.1	Core
OG0001186		Other
OG0001187	XP_018178187.1	Core
OG0001188	XP_018177276.1	Core
OG0001189	XP_018172903.1 XP_018173878.1 XP_018175168.1	Core
OG0001190	XP_018179087.1 XP_018179451.1	Core
OG0001191	XP_018177074.1	Core
OG0001192	XP_018176911.1 XP_018181562.1	Core
OG0001193	XP_018176669.1	Core
OG0001194	XP_018181466.1	Core
OG0001195	XP_018173161.1 XP_018178530.1	Other
OG0001196	XP_018181317.1	Core
OG0001197	XP_018181619.1	Core
OG0001198	XP_018175048.1 XP_018183542.1 XP_018183994.1	Core
OG0001199	XP_018182931.1	Core
OG0001200	XP_018178448.1	Other
OG0001201	XP_018177553.1	Core
OG0001202	XP_018174052.1 XP_018176530.1	Core
OG0001203	XP_018177764.1	Core
OG0001204	XP_018174796.1 XP_018182419.1	Core
OG0001205	XP_018173859.1 XP_018176737.1 XP_018182499.1	Core
OG0001206		Other
OG0001207	XP_018175201.1 XP_018176993.1	Core
OG0001208	XP_018173205.1 XP_018181592.1	Core
OG0001209		Other
OG0001210	XP_018175685.1	Other
OG0001211	XP_018180892.1	Core
OG0001212	XP_018178305.1	Core
OG0001213	XP_018175501.1	Core
OG0001214	XP_018177473.1	Core
OG0001215	XP_018176960.1	Core
OG0001216	XP_018180667.1	Core
OG0001217	XP_018174675.1	Core
OG0001218	XP_018180964.1	Core
OG0001219	XP_018173197.1	Other
OG0001220	XP_018174029.1	Core
OG0001221	XP_018178829.1	Other
OG0001222	XP_018180755.1	Core
OG0001223	XP_018182131.1	Core
OG0001224	XP_018174645.1	Core
OG0001225	XP_018182335.1	Core
OG0001226	XP_018172935.1 XP_018173259.1 XP_018180992.1	Core
OG0001227	XP_018172598.1 XP_018178928.1	Core
OG0001228	XP_018175646.1	Core
OG0001229	XP_018174891.1	Core
OG0001230		Other
OG0001231	XP_018173976.1	Core
OG0001232	XP_018175574.1 XP_018175575.1	Core
OG0001233	XP_018179028.1	Core
OG0001234	XP_018173981.1	Other
OG0001235	XP_018175531.1	Core
OG0001236		Other
OG0001237	XP_018178129.1	Core
OG0001238	XP_018177793.1	Core
OG0001239	XP_018173433.1 XP_018173743.1	Other
OG0001240	XP_018183725.1	Core
OG0001241	XP_018178303.1	Core
OG0001242		Other
OG0001243	XP_018178416.1 XP_018182976.1	Core
OG0001244	XP_018173196.1 XP_018181699.1	Core
OG0001245	XP_018173095.1 XP_018179624.1	Core
OG0001246	XP_018183104.1	Core
OG0001247	XP_018180212.1	Core
OG0001248	XP_018180648.1 XP_018180649.1	Core
OG0001249	XP_018181183.1	Core
OG0001250	XP_018173612.1 XP_018175994.1	Core
OG0001251	XP_018179813.1	Core
OG0001252		Other
OG0001253	XP_018173349.1 XP_018181457.1	Core
OG0001254	XP_018179407.1	Core
OG0001255	XP_018176449.1 XP_018179450.1	Core
OG0001256	XP_018176463.1	Core
OG0001257	XP_018179426.1	Core
OG0001258	XP_018177966.1 XP_018180116.1	Core
OG0001259	XP_018180390.1	Core
OG0001260	XP_018177662.1	Core
OG0001261	XP_018174172.1	Core
OG0001262	XP_018183625.1	Core
OG0001263	XP_018183498.1	Core
OG0001264	XP_018179172.1 XP_018180717.1	Core
OG0001265	XP_018179474.1	Core
OG0001266	XP_018183302.1	Core
OG0001267	XP_018172633.1 XP_018172645.1	Core
OG0001268		Other
OG0001269	XP_018172849.1 XP_018176762.1	Core
OG0001270		Other
OG0001271	XP_018179100.1	Core
OG0001272	XP_018175077.1 XP_018182605.1	Core
OG0001273	XP_018175596.1 XP_018178814.1	Core
OG0001274	XP_018180698.1	Core
OG0001275	XP_018184024.1	Core
OG0001276	XP_018175312.1 XP_018175313.1	Core
OG0001277	XP_018176060.1 XP_018183298.1	Other
OG0001278	XP_018172734.1 XP_018172991.1 XP_018180055.1	Core
OG0001279	XP_018178158.1	Other
OG0001280	XP_018175988.1	Core
OG0001281	XP_018183918.1	Core
OG0001282	XP_018174557.1	Core
OG0001283	XP_018175819.1	Core
OG0001284	XP_018179154.1 XP_018180856.1	Core
OG0001285		Other
OG0001286	XP_018175125.1 XP_018178805.1	Core
OG0001287	XP_018179556.1	Core
OG0001288	XP_018181175.1	Core
OG0001289	XP_018173750.1	Core
OG0001290	XP_018177964.1 XP_018177965.1 XP_018181300.1	Core
OG0001291	XP_018177092.1 XP_018179339.1	Core
OG0001292	XP_018173531.1	Core
OG0001293	XP_018175916.1 XP_018177566.1	Core
OG0001294	XP_018179557.1 XP_018179753.1 XP_018180485.1	Core
OG0001295	XP_018179925.1	Core
OG0001296	XP_018173258.1 XP_018179076.1 XP_018181327.1	Core
OG0001297	XP_018172747.1 XP_018181073.1	Core
OG0001298	XP_018173362.1 XP_018181487.1 XP_018184031.1	Core
OG0001299	XP_018181400.1	Core
OG0001300	XP_018173429.1 XP_018177114.1	Core
OG0001301	XP_018174097.1 XP_018174789.1 XP_018181423.1	Core
OG0001302	XP_018179626.1	Core
OG0001303	XP_018173635.1 XP_018184275.1	Core
OG0001304	XP_018178764.1	Core
OG0001305	XP_018182490.1	Core
OG0001306	XP_018183424.1	Core
OG0001307	XP_018178215.1	Core
OG0001308	XP_018174536.1	Core
OG0001309	XP_018181651.1	Core
OG0001310	XP_018175995.1	Core
OG0001311	XP_018174328.1 XP_018178731.1	Other
OG0001312	XP_018173848.1 XP_018179464.1	Core
OG0001313	XP_018174618.1 XP_018179084.1	Core
OG0001314	XP_018176997.1	Core
OG0001315	XP_018179335.1 XP_018182846.1	Core
OG0001316	XP_018175088.1	Core
OG0001317	XP_018174225.1	Core
OG0001318	XP_018184231.1	Core
OG0001319		Other
OG0001320	XP_018177852.1	Core
OG0001321	XP_018183717.1	Core
OG0001322	XP_018179224.1	Core
OG0001323	XP_018173044.1 XP_018181468.1 XP_018182670.1	Core
OG0001324	XP_018172889.1 XP_018175330.1	Core
OG0001325	XP_018175633.1 XP_018180633.1	Core
OG0001326	XP_018175598.1	Core
OG0001327		Other
OG0001328	XP_018178361.1	Core
OG0001329	XP_018179261.1 XP_018182982.1	Core
OG0001330	XP_018175123.1 XP_018183125.1	Core
OG0001331	XP_018181446.1	Core
OG0001332	XP_018179581.1 XP_018183752.1	Core
OG0001333	XP_018174312.1 XP_018180887.1	Core
OG0001334	XP_018175442.1 XP_018175443.1	Core
OG0001335	XP_018175245.1	Other
OG0001336	XP_018174926.1 XP_018175035.1	Core
OG0001337	XP_018173122.1	Core
OG0001338		Other
OG0001339	XP_018181582.1	Core
OG0001340	XP_018177530.1	Core
OG0001341	XP_018178492.1 XP_018178597.1	Core
OG0001342	XP_018175910.1	Core
OG0001343	XP_018175095.1 XP_018178193.1	Core
OG0001344	XP_018179969.1	Core
OG0001345	XP_018174338.1	Core
OG0001346	XP_018183485.1	Core
OG0001347	XP_018173012.1	Other
OG0001348	XP_018182725.1	Core
OG0001349	XP_018182951.1	Core
OG0001350	XP_018173983.1	Core
OG0001351	XP_018174198.1	Core
OG0001352	XP_018176750.1	Other
OG0001353	XP_018179231.1	Core
OG0001354	XP_018177082.1 XP_018177086.1	Core
OG0001355	XP_018175190.1	Core
OG0001356	XP_018174576.1 XP_018180092.1 XP_018182615.1	Other
OG0001357	XP_018176320.1 XP_018181541.1	Core
OG0001358	XP_018182641.1	Other
OG0001359	XP_018176550.1	Core
OG0001360	XP_018177331.1	Core
OG0001361	XP_018176290.1	Core
OG0001362	XP_018183707.1 XP_018183710.1	Core
OG0001363	XP_018182265.1	Core
OG0001364	XP_018172982.1 XP_018180735.1 XP_018184104.1	Core
OG0001365	XP_018175543.1	Core
OG0001366	XP_018177906.1	Core
OG0001367	XP_018174501.1 XP_018184125.1	Core
OG0001368	XP_018181602.1 XP_018181674.1 XP_018182914.1	Other
OG0001369		Other
OG0001370	XP_018174498.1 XP_018184126.1	Core
OG0001371	XP_018182132.1	Core
OG0001372	XP_018176781.1 XP_018178706.1 XP_018180815.1	Core
OG0001373	XP_018181516.1 XP_018182411.1	Core
OG0001374	XP_018172895.1 XP_018182314.1	Core
OG0001375	XP_018174092.1 XP_018182432.1	Core
OG0001376	XP_018183593.1 XP_018183594.1	Core
OG0001377	XP_018177749.1 XP_018183723.1	Core
OG0001378	XP_018183954.1	Core
OG0001379	XP_018182942.1	Core
OG0001380	XP_018181852.1	Core
OG0001381	XP_018176156.1 XP_018182651.1	Core
OG0001382	XP_018174038.1 XP_018175953.1	Core
OG0001383	XP_018173293.1 XP_018176891.1	Core
OG0001384	XP_018177673.1 XP_018183654.1	Core
OG0001385	XP_018173671.1 XP_018173672.1	Core
OG0001386	XP_018173348.1	Core
OG0001387		Other
OG0001388	XP_018175632.1 XP_018178826.1	Core
OG0001389	XP_018176173.1 XP_018176174.1	Core
OG0001390	XP_018182600.1	Other
OG0001391	XP_018172884.1 XP_018173524.1	Other
OG0001392	XP_018176531.1	Other
OG0001393	XP_018179673.1	Other
OG0001394	XP_018172800.1 XP_018172921.1 XP_018173187.1 XP_018183530.1	Other
OG0001395	XP_018183948.1	Other
OG0001396		Specific
OG0001397	XP_018172774.1 XP_018176488.1	Other
OG0001398	XP_018173607.1 XP_018178864.1	Other
OG0001399	XP_018175643.1 XP_018177727.1 XP_018177728.1	Other
OG0001400	XP_018180066.1	Other
OG0001401		Specific
OG0001402		Other
OG0001403	XP_018174240.1	Other
OG0001404	XP_018173616.1 XP_018182107.1	Other
OG0001405	XP_018174302.1 XP_018178978.1	Other
OG0001406	XP_018173407.1 XP_018177783.1	Other
OG0001407	XP_018174624.1 XP_018174892.1 XP_018181279.1	Other
OG0001408	XP_018173847.1 XP_018177648.1 XP_018180076.1	Other
OG0001409	XP_018181137.1	Other
OG0001410	XP_018176393.1	Other
OG0001411	XP_018174529.1	Other
OG0001412	XP_018173990.1	Other
OG0001413	XP_018179114.1	Other
OG0001414	XP_018176583.1	Other
OG0001415	XP_018175106.1 XP_018179210.1	Other
OG0001416		Other
OG0001417	XP_018182009.1	Other
OG0001418	XP_018174585.1 XP_018179229.1	Other
OG0001419	XP_018179093.1	Other
OG0001420	XP_018173547.1	Other
OG0001421	XP_018177285.1 XP_018184219.1	Other
OG0001422		Other
OG0001423	XP_018176973.1 XP_018179321.1	Other
OG0001424	XP_018172749.1 XP_018172874.1 XP_018172894.1 XP_018181638.1	Other
OG0001425		Other
OG0001426	XP_018172646.1 XP_018180314.1	Other
OG0001427	XP_018183096.1	Other
OG0001428	XP_018173382.1 XP_018177514.1 XP_018177523.1 XP_018180854.1	Other
OG0001429	XP_018178079.1 XP_018180645.1 XP_018180670.1 XP_018183635.1	Other
OG0001430	XP_018175877.1 XP_018182261.1	Other
OG0001431	XP_018173314.1	Other
OG0001432	XP_018177165.1 XP_018177515.1	Other
OG0001433		Specific
OG0001434		Specific
OG0001435		Specific
OG0001436		Specific
OG0001437	XP_018178850.1	Core
OG0001438	XP_018178483.1	Core
OG0001439	XP_018178425.1	Core
OG0001440		Other
OG0001441	XP_018182315.1	Other
OG0001442	XP_018178713.1	Core
OG0001443	XP_018183583.1	Core
OG0001444	XP_018181171.1 XP_018182560.1	Core
OG0001445		Other
OG0001446	XP_018178558.1	Core
OG0001447	XP_018181194.1	Core
OG0001448	XP_018175720.1	Core
OG0001449	XP_018178237.1	Core
OG0001450	XP_018176877.1	Core
OG0001451	XP_018183214.1	Core
OG0001452	XP_018183218.1	Core
OG0001453	XP_018177660.1	Core
OG0001454	XP_018173105.1 XP_018179485.1	Core
OG0001455	XP_018174069.1	Core
OG0001456	XP_018178181.1	Core
OG0001457	XP_018175663.1 XP_018182497.1	Core
OG0001458	XP_018180412.1	Core
OG0001459	XP_018180624.1	Core
OG0001460	XP_018179524.1 XP_018181156.1	Core
OG0001461	XP_018180361.1	Core
OG0001462	XP_018181817.1	Core
OG0001463	XP_018180327.1	Core
OG0001464	XP_018172955.1 XP_018182801.1	Core
OG0001465	XP_018173114.1	Other
OG0001466	XP_018173294.1 XP_018183430.1	Core
OG0001467	XP_018178143.1 XP_018182916.1	Core
OG0001468	XP_018179979.1	Core
OG0001469		Other
OG0001470		Specific
OG0001471	XP_018180941.1	Core
OG0001472	XP_018178729.1	Core
OG0001473	XP_018176571.1	Core
OG0001474	XP_018181086.1	Core
OG0001475	XP_018175940.1	Core
OG0001476	XP_018174353.1 XP_018181666.1	Core
OG0001477	XP_018178313.1	Core
OG0001478	XP_018181874.1	Core
OG0001479	XP_018177510.1	Core
OG0001480	XP_018177151.1	Core
OG0001481	XP_018177163.1	Core
OG0001482	XP_018182186.1	Core
OG0001483	XP_018178456.1	Core
OG0001484	XP_018175206.1	Other
OG0001485	XP_018179848.1	Core
OG0001486		Other
OG0001487		Other
OG0001488	XP_018177600.1	Core
OG0001489	XP_018175664.1	Core
OG0001490	XP_018174690.1	Core
OG0001491	XP_018182806.1	Core
OG0001492	XP_018178302.1	Core
OG0001493	XP_018181921.1	Core
OG0001494	XP_018177661.1	Other
OG0001495	XP_018182195.1	Core
OG0001496		Other
OG0001497	XP_018178269.1	Core
OG0001498	XP_018183111.1	Core
OG0001499	XP_018181750.1	Core
OG0001500	XP_018183938.1	Core
OG0001501	XP_018176377.1	Core
OG0001502	XP_018177919.1	Core
OG0001503	XP_018182305.1	Core
OG0001504	XP_018180396.1	Core
OG0001505	XP_018180295.1	Core
OG0001506	XP_018183765.1	Core
OG0001507	XP_018182548.1	Core
OG0001508	XP_018177232.1 XP_018179238.1	Core
OG0001509	XP_018181135.1	Other
OG0001510	XP_018181134.1	Other
OG0001511	XP_018180495.1	Core
OG0001512	XP_018182704.1 XP_018183257.1	Core
OG0001513	XP_018175392.1	Core
OG0001514	XP_018178189.1	Core
OG0001515	XP_018183224.1	Core
OG0001516		Other
OG0001517	XP_018183052.1	Core
OG0001518	XP_018182469.1	Other
OG0001519	XP_018174951.1	Core
OG0001520	XP_018181585.1	Core
OG0001521	XP_018179132.1	Core
OG0001522	XP_018181249.1	Core
OG0001523	XP_018178820.1 XP_018181887.1	Core
OG0001524	XP_018182082.1	Core
OG0001525	XP_018173821.1 XP_018181975.1	Other
OG0001526	XP_018175232.1 XP_018181620.1	Other
OG0001527	XP_018182010.1	Core
OG0001528	XP_018182012.1	Core
OG0001529	XP_018175623.1	Core
OG0001530	XP_018178655.1	Core
OG0001531	XP_018183590.1	Core
OG0001532	XP_018176073.1	Core
OG0001533	XP_018178581.1	Core
OG0001534		Other
OG0001535	XP_018178094.1	Core
OG0001536	XP_018176556.1	Other
OG0001537	XP_018181778.1	Core
OG0001538	XP_018176044.1 XP_018182789.1	Core
OG0001539	XP_018182902.1	Core
OG0001540	XP_018182900.1	Core
OG0001541	XP_018182884.1	Core
OG0001542	XP_018175495.1	Core
OG0001543	XP_018178333.1	Core
OG0001544		Other
OG0001545	XP_018182878.1	Core
OG0001546	XP_018173838.1 XP_018175270.1	Core
OG0001547	XP_018179003.1	Core
OG0001548	XP_018175922.1	Core
OG0001549	XP_018173080.1	Other
OG0001550	XP_018174513.1	Core
OG0001551	XP_018174070.1	Core
OG0001552	XP_018174521.1	Core
OG0001553	XP_018179829.1	Core
OG0001554	XP_018179800.1	Core
OG0001555	XP_018183794.1	Core
OG0001556	XP_018175551.1	Core
OG0001557	XP_018179849.1	Core
OG0001558	XP_018179024.1	Core
OG0001559	XP_018180632.1	Core
OG0001560	XP_018173927.1	Core
OG0001561	XP_018179522.1	Core
OG0001562	XP_018179663.1	Core
OG0001563	XP_018180475.1	Core
OG0001564	XP_018181957.1	Core
OG0001565	XP_018175113.1 XP_018177923.1	Core
OG0001566	XP_018183285.1	Core
OG0001567	XP_018183435.1	Core
OG0001568	XP_018181647.1 XP_018183648.1	Core
OG0001569		Other
OG0001570	XP_018183605.1	Core
OG0001571	XP_018183603.1	Core
OG0001572	XP_018177375.1	Core
OG0001573	XP_018174524.1	Core
OG0001574	XP_018173050.1 XP_018177385.1	Core
OG0001575		Other
OG0001576	XP_018174296.1 XP_018178863.1	Core
OG0001577	XP_018180321.1	Core
OG0001578	XP_018184328.1	Core
OG0001579	XP_018177985.1	Core
OG0001580	XP_018180307.1	Core
OG0001581	XP_018175484.1 XP_018184294.1	Core
OG0001582	XP_018177688.1	Core
OG0001583	XP_018174910.1	Core
OG0001584	XP_018178981.1	Core
OG0001585	XP_018173991.1	Core
OG0001586	XP_018182830.1	Core
OG0001587	XP_018181661.1	Core
OG0001588	XP_018182000.1	Other
OG0001589	XP_018181226.1	Core
OG0001590	XP_018175850.1	Core
OG0001591		Other
OG0001592	XP_018177956.1	Core
OG0001593		Specific
OG0001594	XP_018182736.1	Core
OG0001595	XP_018176511.1	Core
OG0001596		Other
OG0001597	XP_018176361.1	Core
OG0001598	XP_018176346.1	Core
OG0001599	XP_018177469.1	Core
OG0001600	XP_018174812.1	Other
OG0001601	XP_018181406.1	Core
OG0001602	XP_018175728.1	Core
OG0001603	XP_018177078.1	Core
OG0001604	XP_018183878.1	Core
OG0001605	XP_018177003.1 XP_018182508.1	Core
OG0001606	XP_018174628.1	Core
OG0001607	XP_018180044.1	Core
OG0001608	XP_018174620.1	Core
OG0001609	XP_018175689.1	Other
OG0001610	XP_018183188.1	Core
OG0001611	XP_018180825.1	Other
OG0001612	XP_018173841.1	Core
OG0001613	XP_018180220.1	Core
OG0001614	XP_018180969.1	Core
OG0001615		Other
OG0001616	XP_018181115.1	Core
OG0001617	XP_018175428.1	Core
OG0001618	XP_018173384.1 XP_018181017.1	Core
OG0001619	XP_018181452.1	Core
OG0001620	XP_018179404.1	Core
OG0001621	XP_018180997.1 XP_018182234.1	Core
OG0001622	XP_018180785.1	Core
OG0001623	XP_018174113.1 XP_018178513.1	Core
OG0001624	XP_018178889.1	Core
OG0001625	XP_018183904.1	Core
OG0001626	XP_018183746.1	Core
OG0001627	XP_018180078.1	Core
OG0001628	XP_018176537.1 XP_018181618.1	Core
OG0001629	XP_018175263.1	Core
OG0001630	XP_018173419.1 XP_018181892.1	Core
OG0001631	XP_018174850.1	Core
OG0001632	XP_018173849.1 XP_018181863.1	Core
OG0001633	XP_018175356.1	Core
OG0001634	XP_018175004.1	Core
OG0001635	XP_018174916.1	Core
OG0001636	XP_018175352.1 XP_018178585.1	Core
OG0001637	XP_018179955.1	Core
OG0001638	XP_018175271.1 XP_018175634.1	Core
OG0001639	XP_018176016.1	Other
OG0001640	XP_018178020.1	Core
OG0001641	XP_018174550.1	Core
OG0001642		Other
OG0001643	XP_018182662.1	Core
OG0001644	XP_018179506.1	Core
OG0001645	XP_018177164.1	Core
OG0001646	XP_018183200.1	Core
OG0001647	XP_018179345.1 XP_018184271.1	Other
OG0001648	XP_018180879.1	Other
OG0001649	XP_018173016.1 XP_018175166.1 XP_018175167.1	Other
OG0001650	XP_018182062.1	Core
OG0001651	XP_018179218.1	Core
OG0001652	XP_018174865.1	Core
OG0001653	XP_018181568.1 XP_018181718.1	Core
OG0001654	XP_018179233.1	Core
OG0001655	XP_018183223.1	Core
OG0001656	XP_018180644.1	Core
OG0001657	XP_018176111.1	Core
OG0001658	XP_018182513.1	Other
OG0001659		Other
OG0001660		Other
OG0001661	XP_018178886.1	Core
OG0001662	XP_018184001.1	Core
OG0001663	XP_018174044.1	Other
OG0001664	XP_018181085.1	Core
OG0001665	XP_018178619.1	Core
OG0001666	XP_018173588.1	Core
OG0001667	XP_018172781.1 XP_018173177.1 XP_018179424.1	Other
OG0001668	XP_018174511.1	Other
OG0001669	XP_018174110.1 XP_018176110.1	Core
OG0001670	XP_018177549.1	Core
OG0001671	XP_018176035.1	Core
OG0001672	XP_018180254.1	Core
OG0001673	XP_018176143.1	Core
OG0001674	XP_018178851.1	Core
OG0001675	XP_018172621.1 XP_018181104.1	Core
OG0001676	XP_018183340.1	Core
OG0001677	XP_018175693.1 XP_018175695.1	Other
OG0001678	XP_018183309.1	Core
OG0001679	XP_018172905.1 XP_018176349.1	Core
OG0001680	XP_018184248.1	Core
OG0001681	XP_018173110.1 XP_018178473.1	Core
OG0001682	XP_018173127.1	Core
OG0001683	XP_018176483.1	Core
OG0001684	XP_018179731.1	Core
OG0001685	XP_018177410.1	Core
OG0001686	XP_018177278.1	Core
OG0001687	XP_018177206.1	Core
OG0001688	XP_018181673.1 XP_018182915.1	Other
OG0001689	XP_018181376.1	Core
OG0001690	XP_018174868.1	Core
OG0001691		Other
OG0001692	XP_018180117.1	Core
OG0001693	XP_018183672.1	Core
OG0001694	XP_018182167.1	Core
OG0001695		Other
OG0001696		Other
OG0001697	XP_018175605.1	Core
OG0001698	XP_018172654.1 XP_018179297.1	Core
OG0001699	XP_018175987.1	Core
OG0001700	XP_018179808.1	Core
OG0001701	XP_018178508.1	Core
OG0001702	XP_018173508.1 XP_018183392.1	Core
OG0001703	XP_018174575.1	Core
OG0001704	XP_018173974.1 XP_018177792.1	Core
OG0001705	XP_018179394.1	Core
OG0001706	XP_018181422.1	Core
OG0001707	XP_018172622.1 XP_018178309.1	Core
OG0001708	XP_018181947.1	Core
OG0001709	XP_018176034.1	Core
OG0001710	XP_018175517.1	Core
OG0001711	XP_018181530.1	Core
OG0001712	XP_018178891.1	Core
OG0001713	XP_018179843.1	Core
OG0001714	XP_018181575.1	Core
OG0001715	XP_018172709.1 XP_018177139.1	Core
OG0001716	XP_018180704.1 XP_018184280.1	Core
OG0001717	XP_018180481.1	Core
OG0001718	XP_018181518.1	Core
OG0001719	XP_018173380.1	Core
OG0001720	XP_018173370.1 XP_018179455.1	Core
OG0001721	XP_018176221.1	Core
OG0001722	XP_018182357.1	Core
OG0001723	XP_018180258.1	Core
OG0001724	XP_018179226.1 XP_018183414.1	Core
OG0001725	XP_018183408.1	Core
OG0001726	XP_018177231.1 XP_018180219.1	Core
OG0001727	XP_018183149.1	Core
OG0001728	XP_018179782.1	Core
OG0001729	XP_018180938.1	Core
OG0001730	XP_018176430.1	Core
OG0001731	XP_018181473.1	Core
OG0001732	XP_018172995.1 XP_018182633.1	Core
OG0001733	XP_018181732.1	Core
OG0001734	XP_018181386.1	Core
OG0001735	XP_018174875.1	Core
OG0001736	XP_018179881.1	Core
OG0001737	XP_018179748.1	Core
OG0001738	XP_018180730.1	Core
OG0001739	XP_018180897.1	Core
OG0001740	XP_018174787.1	Core
OG0001741	XP_018176421.1	Core
OG0001742	XP_018177467.1	Core
OG0001743	XP_018174474.1	Core
OG0001744	XP_018173578.1	Other
OG0001745	XP_018179899.1	Core
OG0001746	XP_018180356.1	Core
OG0001747		Other
OG0001748	XP_018175696.1	Core
OG0001749	XP_018183784.1	Core
OG0001750	XP_018179616.1	Core
OG0001751	XP_018183241.1	Core
OG0001752	XP_018173513.1 XP_018183047.1	Core
OG0001753	XP_018173360.1	Other
OG0001754	XP_018176038.1	Core
OG0001755	XP_018182094.1	Core
OG0001756	XP_018177710.1	Core
OG0001757	XP_018181505.1	Core
OG0001758	XP_018181725.1	Core
OG0001759	XP_018178112.1	Core
OG0001760	XP_018180855.1	Core
OG0001761	XP_018181207.1	Other
OG0001762	XP_018178917.1	Core
OG0001763	XP_018176909.1	Core
OG0001764	XP_018176986.1	Core
OG0001765	XP_018176939.1	Core
OG0001766	XP_018176201.1	Core
OG0001767	XP_018181373.1	Core
OG0001768	XP_018179941.1	Core
OG0001769	XP_018175783.1	Core
OG0001770	XP_018179099.1 XP_018181015.1	Other
OG0001771	XP_018177563.1	Core
OG0001772	XP_018177068.1	Core
OG0001773	XP_018183486.1	Core
OG0001774	XP_018175637.1	Core
OG0001775	XP_018176000.1 XP_018176001.1	Core
OG0001776	XP_018178226.1	Core
OG0001777	XP_018183220.1	Core
OG0001778	XP_018179938.1	Core
OG0001779	XP_018174160.1	Core
OG0001780	XP_018177324.1	Core
OG0001781	XP_018176538.1	Core
OG0001782	XP_018174834.1	Core
OG0001783	XP_018174006.1	Core
OG0001784	XP_018177962.1	Core
OG0001785	XP_018174379.1	Core
OG0001786	XP_018182524.1	Core
OG0001787		Other
OG0001788	XP_018176855.1	Core
OG0001789		Other
OG0001790	XP_018181589.1	Core
OG0001791	XP_018176629.1	Core
OG0001792	XP_018173045.1	Core
OG0001793		Other
OG0001794	XP_018180686.1	Core
OG0001795	XP_018180186.1	Core
OG0001796	XP_018174282.1	Core
OG0001797	XP_018179073.1	Core
OG0001798	XP_018172587.1 XP_018175570.1	Core
OG0001799		Other
OG0001800	XP_018182228.1	Core
OG0001801	XP_018179965.1 XP_018180784.1	Core
OG0001802	XP_018180583.1	Core
OG0001803	XP_018174399.1	Core
OG0001804	XP_018175064.1	Core
OG0001805	XP_018183920.1	Core
OG0001806	XP_018183941.1	Core
OG0001807	XP_018181979.1	Core
OG0001808	XP_018182023.1	Core
OG0001809	XP_018178194.1	Core
OG0001810		Other
OG0001811	XP_018182944.1	Core
OG0001812	XP_018173873.1	Core
OG0001813	XP_018174414.1	Core
OG0001814	XP_018174200.1	Core
OG0001815		Other
OG0001816		Other
OG0001817	XP_018178834.1	Core
OG0001818	XP_018182040.1	Other
OG0001819	XP_018181546.1	Core
OG0001820	XP_018174713.1 XP_018177933.1	Other
OG0001821	XP_018183427.1 XP_018183735.1	Core
OG0001822	XP_018182031.1	Core
OG0001823	XP_018173166.1 XP_018173648.1	Other
OG0001824	XP_018182472.1	Core
OG0001825	XP_018176255.1	Core
OG0001826	XP_018178054.1	Core
OG0001827	XP_018175626.1	Core
OG0001828	XP_018180386.1 XP_018181439.1	Core
OG0001829	XP_018178537.1	Core
OG0001830	XP_018177901.1	Core
OG0001831	XP_018177987.1	Core
OG0001832	XP_018177345.1	Core
OG0001833	XP_018172625.1 XP_018174026.1	Core
OG0001834	XP_018182862.1	Core
OG0001835	XP_018179682.1	Core
OG0001836	XP_018183693.1	Core
OG0001837	XP_018179525.1 XP_018181160.1	Core
OG0001838	XP_018172767.1 XP_018179288.1	Core
OG0001839	XP_018178888.1	Core
OG0001840	XP_018181578.1	Core
OG0001841	XP_018174883.1	Core
OG0001842	XP_018182788.1	Core
OG0001843	XP_018172875.1 XP_018178809.1	Core
OG0001844	XP_018176684.1 XP_018179174.1	Core
OG0001845	XP_018177077.1	Core
OG0001846	XP_018179463.1	Core
OG0001847	XP_018179729.1	Core
OG0001848	XP_018177684.1	Core
OG0001849	XP_018178940.1	Core
OG0001850		Other
OG0001851	XP_018183080.1	Core
OG0001852	XP_018184120.1	Core
OG0001853	XP_018184181.1	Core
OG0001854	XP_018173519.1	Core
OG0001855	XP_018182318.1	Core
OG0001856	XP_018174155.1	Core
OG0001857	XP_018175925.1	Core
OG0001858	XP_018173331.1	Core
OG0001859		Other
OG0001860	XP_018184085.1	Core
OG0001861	XP_018182166.1	Core
OG0001862	XP_018174758.1	Core
OG0001863	XP_018176586.1	Core
OG0001864	XP_018173591.1	Core
OG0001865	XP_018182751.1	Core
OG0001866		Other
OG0001867	XP_018181359.1	Core
OG0001868	XP_018181642.1	Core
OG0001869	XP_018180367.1	Core
OG0001870	XP_018178995.1	Core
OG0001871	XP_018174929.1	Other
OG0001872	XP_018181652.1	Core
OG0001873	XP_018174315.1 XP_018183766.1	Core
OG0001874	XP_018182079.1	Core
OG0001875	XP_018184159.1	Core
OG0001876	XP_018174239.1 XP_018182444.1	Core
OG0001877	XP_018173476.1	Core
OG0001878	XP_018177020.1	Core
OG0001879	XP_018174150.1	Core
OG0001880	XP_018180026.1	Core
OG0001881	XP_018173425.1 XP_018176180.1	Core
OG0001882	XP_018173950.1	Other
OG0001883	XP_018182157.1	Core
OG0001884	XP_018176528.1	Core
OG0001885	XP_018172890.1 XP_018176479.1	Other
OG0001886	XP_018175567.1	Other
OG0001887	XP_018173097.1	Other
OG0001888		Specific
OG0001889	XP_018174930.1 XP_018177144.1	Other
OG0001890		Specific
OG0001891	XP_018173964.1	Other
OG0001892	XP_018177804.1	Other
OG0001893		Other
OG0001894	XP_018176235.1	Other
OG0001895	XP_018172583.1	Other
OG0001896	XP_018183151.1	Other
OG0001897	XP_018176700.1	Other
OG0001898	XP_018177776.1	Other
OG0001899		Other
OG0001900	XP_018176854.1	Other
OG0001901	XP_018174051.1 XP_018175259.1	Other
OG0001902	XP_018172675.1 XP_018178799.1	Other
OG0001903	XP_018184176.1	Other
OG0001904		Specific
OG0001905	XP_018176990.1	Other
OG0001906	XP_018173845.1 XP_018181065.1	Other
OG0001907	XP_018182413.1	Other
OG0001908	XP_018175228.1	Other
OG0001909	XP_018173677.1	Other
OG0001910		Other
OG0001911	XP_018173544.1 XP_018178804.1	Other
OG0001912	XP_018172742.1 XP_018173201.1 XP_018177381.1	Other
OG0001913		Specific
OG0001914	XP_018176049.1	Other
OG0001915	XP_018173608.1	Other
OG0001916	XP_018182459.1 XP_018182585.1	Other
OG0001917		Specific
OG0001918	XP_018177544.1	Other
OG0001919	XP_018181558.1	Other
OG0001920	XP_018182876.1	Other
OG0001921	XP_018175307.1	Other
OG0001922	XP_018175524.1	Other
OG0001923	XP_018184225.1	Other
OG0001924		Specific
OG0001925	XP_018174439.1 XP_018181091.1	Other
OG0001926	XP_018174978.1 XP_018182366.1	Other
OG0001927	XP_018183538.1 XP_018183874.1	Other
OG0001928	XP_018174269.1 XP_018183574.1	Other
OG0001929	XP_018180132.1	Other
OG0001930	XP_018176760.1 XP_018178823.1	Other
OG0001931	XP_018174280.1 XP_018181040.1	Other
OG0001932		Other
OG0001933	XP_018174268.1 XP_018178721.1	Other
OG0001934	XP_018178455.1	Other
OG0001935	XP_018181736.1	Other
OG0001936	XP_018174935.1	Other
OG0001937	XP_018172748.1 XP_018173573.1 XP_018181596.1	Other
OG0001938	XP_018182341.1 XP_018184193.1	Other
OG0001939	XP_018179212.1	Other
OG0001940	XP_018179248.1 XP_018183539.1	Other
OG0001941		Other
OG0001942	XP_018179263.1 XP_018184034.1	Other
OG0001943	XP_018181449.1	Other
OG0001944	XP_018178874.1 XP_018181724.1	Other
OG0001945	XP_018179237.1 XP_018181220.1	Other
OG0001946	XP_018176989.1 XP_018177961.1 XP_018179105.1	Other
OG0001947	XP_018181178.1 XP_018183037.1	Other
OG0001948		Other
OG0001949	XP_018173857.1 XP_018175014.1 XP_018177589.1	Other
OG0001950	XP_018175062.1 XP_018180813.1	Other
OG0001951		Other
OG0001952		Other
OG0001953	XP_018173282.1 XP_018174743.1	Other
OG0001954	XP_018174691.1	Other
OG0001955	XP_018172901.1 XP_018178159.1 XP_018179009.1	Other
OG0001956	XP_018176101.1 XP_018180767.1	Other
OG0001957	XP_018178643.1 XP_018178644.1 XP_018181199.1	Other
OG0001958	XP_018173328.1 XP_018175391.1	Other
OG0001959	XP_018172785.1 XP_018172990.1 XP_018183369.1	Other
OG0001960	XP_018179571.1 XP_018180041.1	Other
OG0001961	XP_018179570.1	Other
OG0001962	XP_018172934.1 XP_018173260.1 XP_018182245.1	Other
OG0001963	XP_018178484.1	Other
OG0001964	XP_018181600.1 XP_018184099.1	Other
OG0001965		Specific
OG0001966		Specific
OG0001967		Specific
OG0001968		Specific
OG0001969		Specific
OG0001970	XP_018178604.1	Core
OG0001971	XP_018175715.1	Core
OG0001972	XP_018183312.1	Core
OG0001973	XP_018173874.1	Core
OG0001974	XP_018182563.1	Core
OG0001975	XP_018182887.1	Core
OG0001976	XP_018178437.1	Core
OG0001977	XP_018183366.1	Core
OG0001978	XP_018178605.1	Core
OG0001979	XP_018182565.1	Core
OG0001980		Specific
OG0001981	XP_018183351.1	Other
OG0001982	XP_018173798.1	Core
OG0001983	XP_018182702.1	Other
OG0001984	XP_018183368.1	Core
OG0001985	XP_018179929.1	Core
OG0001986	XP_018178426.1	Core
OG0001987		Other
OG0001988	XP_018183543.1	Core
OG0001989	XP_018176243.1	Core
OG0001990	XP_018177974.1	Core
OG0001991	XP_018173636.1	Core
OG0001992	XP_018177892.1	Other
OG0001993	XP_018172855.1 XP_018175624.1	Other
OG0001994	XP_018176396.1	Core
OG0001995	XP_018176397.1	Core
OG0001996	XP_018176184.1	Core
OG0001997	XP_018175723.1	Core
OG0001998	XP_018175724.1	Core
[truncated: 17,839 more rows]

## Sheet: Trichoderma harzianum CBS 226.9
Orthogroup	Protein Id	Type
OG0000000	XP_024767489.1 XP_024767495.1 XP_024767504.1 XP_024767666.1 XP_024767721.1 XP_024767743.1 XP_024767766.1 XP_024767767.1 XP_024767823.1 XP_024768153.1 XP_024768488.1 XP_024768548.1 XP_024768549.1 XP_024768746.1 XP_024768747.1 XP_024768796.1 XP_024768797.1 XP_024769160.1 XP_024769240.1 XP_024769258.1 XP_024769289.1 XP_024769308.1 XP_024769406.1 XP_024769407.1 XP_024769542.1 XP_024769766.1 XP_024769…	Core
OG0000001	XP_024767828.1 XP_024768186.1 XP_024769852.1 XP_024769853.1 XP_024777059.1 XP_024778252.1	Core
OG0000002	XP_024767134.1 XP_024767346.1 XP_024767873.1 XP_024768017.1 XP_024768034.1 XP_024768654.1 XP_024769433.1 XP_024771231.1 XP_024771490.1 XP_024771866.1 XP_024772541.1 XP_024772605.1 XP_024772700.1 XP_024772937.1 XP_024773134.1 XP_024773135.1 XP_024773155.1 XP_024773220.1 XP_024773226.1 XP_024774293.1 XP_024776888.1 XP_024777631.1 XP_024777857.1 XP_024779598.1 XP_024779687.1 XP_024779727.1 XP_024779…	Core
OG0000003	XP_024767292.1 XP_024767820.1 XP_024768512.1 XP_024768761.1 XP_024768794.1 XP_024769167.1 XP_024769288.1 XP_024769483.1 XP_024770224.1 XP_024770334.1 XP_024770341.1 XP_024770386.1 XP_024770569.1 XP_024770980.1 XP_024771587.1 XP_024771762.1 XP_024771892.1 XP_024771930.1 XP_024772161.1 XP_024772162.1 XP_024772204.1 XP_024772390.1 XP_024772467.1 XP_024772949.1 XP_024773438.1 XP_024773525.1 XP_024774…	Core
OG0000004	XP_024768621.1 XP_024768785.1 XP_024769211.1 XP_024769647.1 XP_024771010.1 XP_024771104.1 XP_024771426.1 XP_024772888.1 XP_024773246.1 XP_024774083.1 XP_024774164.1 XP_024774379.1 XP_024774385.1 XP_024775539.1 XP_024775590.1 XP_024775671.1 XP_024778015.1 XP_024778829.1	Core
OG0000005	XP_024768274.1 XP_024771548.1 XP_024773038.1 XP_024775014.1 XP_024779118.1 XP_024779119.1	Core
OG0000006	XP_024768157.1 XP_024768268.1 XP_024768686.1 XP_024768692.1 XP_024771588.1 XP_024771697.1 XP_024772871.1 XP_024773029.1 XP_024773832.1 XP_024775008.1 XP_024775246.1 XP_024775753.1 XP_024776882.1 XP_024780114.1	Core
OG0000007	XP_024767474.1 XP_024767494.1 XP_024767561.1 XP_024767950.1 XP_024767951.1 XP_024768062.1 XP_024768077.1 XP_024768179.1 XP_024768360.1 XP_024769565.1 XP_024770210.1 XP_024770456.1 XP_024770565.1 XP_024770822.1 XP_024771058.1 XP_024772778.1 XP_024772882.1 XP_024772904.1 XP_024772952.1 XP_024773176.1 XP_024774196.1 XP_024776152.1 XP_024777938.1 XP_024778977.1 XP_024779496.1 XP_024779497.1 XP_024779…	Core
OG0000008	XP_024767137.1 XP_024767138.1 XP_024767523.1 XP_024768055.1 XP_024768075.1 XP_024768550.1 XP_024770257.1 XP_024771097.1 XP_024773293.1 XP_024773369.1 XP_024775257.1 XP_024776328.1 XP_024779584.1 XP_024779600.1 XP_024779815.1 XP_024779966.1	Core
OG0000009	XP_024767355.1 XP_024767358.1 XP_024767359.1 XP_024767468.1 XP_024767682.1 XP_024768171.1 XP_024768511.1 XP_024768513.1 XP_024768798.1 XP_024768799.1 XP_024769067.1 XP_024769080.1 XP_024769081.1 XP_024769174.1 XP_024769239.1 XP_024769829.1 XP_024770044.1 XP_024770459.1 XP_024770566.1 XP_024770819.1 XP_024770962.1 XP_024770998.1 XP_024771847.1 XP_024772806.1 XP_024772817.1 XP_024773418.1 XP_024773…	Core
OG0000010	XP_024767140.1 XP_024768178.1 XP_024768924.1 XP_024769347.1 XP_024769611.1 XP_024769640.1 XP_024771123.1 XP_024772288.1 XP_024772808.1 XP_024773119.1 XP_024773538.1 XP_024774104.1 XP_024774135.1 XP_024777560.1 XP_024778269.1 XP_024779342.1 XP_024779692.1 XP_024779988.1	Core
OG0000011	XP_024767172.1	Core
OG0000012		Other
OG0000013	XP_024767483.1 XP_024767559.1 XP_024767893.1 XP_024767972.1 XP_024768014.1 XP_024768015.1 XP_024768020.1 XP_024769696.1 XP_024769971.1 XP_024771622.1 XP_024771856.1 XP_024771999.1 XP_024772669.1 XP_024775225.1 XP_024775665.1 XP_024776902.1 XP_024776903.1 XP_024776904.1 XP_024776906.1 XP_024776907.1 XP_024778036.1 XP_024780801.1	Core
OG0000014	XP_024767521.1 XP_024768708.1 XP_024769549.1 XP_024769626.1 XP_024771100.1 XP_024772790.1 XP_024777105.1 XP_024777879.1 XP_024778691.1 XP_024779580.1 XP_024779814.1	Core
OG0000015	XP_024767250.1 XP_024767328.1 XP_024767665.1 XP_024768002.1 XP_024770015.1 XP_024770658.1 XP_024771444.1 XP_024771765.1 XP_024772085.1 XP_024772622.1 XP_024773178.1 XP_024773365.1 XP_024774210.1 XP_024778832.1 XP_024778877.1 XP_024779618.1 XP_024779636.1 XP_024779858.1 XP_024779975.1 XP_024780863.1	Core
OG0000016	XP_024767345.1 XP_024767969.1 XP_024768419.1 XP_024768735.1 XP_024768743.1 XP_024769571.1 XP_024770034.1 XP_024770994.1 XP_024771693.1 XP_024771718.1 XP_024772539.1 XP_024772869.1 XP_024772890.1 XP_024773115.1 XP_024775009.1 XP_024778126.1 XP_024779599.1	Core
OG0000017	XP_024767228.1 XP_024767479.1 XP_024767530.1 XP_024767876.1 XP_024769656.1 XP_024772926.1 XP_024773221.1 XP_024773641.1 XP_024775793.1 XP_024776634.1 XP_024780765.1	Core
OG0000018	XP_024767258.1 XP_024767415.1 XP_024767894.1 XP_024768022.1 XP_024768653.1 XP_024771409.1 XP_024771848.1 XP_024775259.1 XP_024776905.1 XP_024777095.1 XP_024777679.1 XP_024780503.1	Core
OG0000019	XP_024767238.1 XP_024768426.1 XP_024768433.1 XP_024768616.1 XP_024769090.1 XP_024770668.1 XP_024771185.1 XP_024772993.1 XP_024773267.1 XP_024775192.1 XP_024776418.1 XP_024778107.1 XP_024778203.1 XP_024779666.1 XP_024780231.1	Core
OG0000020	XP_024766962.1 XP_024767256.1 XP_024767393.1 XP_024767958.1 XP_024768018.1 XP_024768355.1 XP_024768599.1 XP_024768650.1 XP_024768737.1 XP_024769198.1 XP_024769199.1 XP_024769202.1 XP_024769222.1 XP_024769628.1 XP_024770865.1 XP_024770915.1 XP_024776148.1 XP_024776849.1 XP_024778813.1 XP_024779103.1 XP_024779107.1 XP_024779108.1 XP_024779109.1 XP_024779110.1 XP_024779112.1	Core
OG0000021	XP_024768170.1 XP_024768725.1 XP_024771229.1 XP_024771428.1 XP_024772001.1 XP_024773966.1 XP_024774375.1 XP_024774429.1 XP_024775081.1 XP_024775204.1 XP_024775447.1 XP_024775463.1 XP_024777787.1 XP_024780085.1 XP_024780702.1	Core
OG0000022	XP_024767099.1 XP_024770647.1	Other
OG0000023	XP_024767514.1 XP_024768468.1 XP_024769667.1 XP_024770033.1 XP_024770860.1 XP_024771570.1 XP_024772292.1 XP_024772681.1 XP_024778071.1 XP_024779631.1	Core
OG0000024	XP_024767680.1 XP_024768287.1 XP_024768440.1 XP_024768695.1 XP_024771517.1 XP_024772357.1 XP_024774222.1 XP_024775253.1 XP_024776897.1 XP_024778131.1 XP_024779633.1 XP_024780618.1	Core
OG0000025	XP_024767110.1 XP_024767399.1 XP_024768046.1 XP_024768139.1 XP_024768217.1 XP_024768299.1 XP_024769261.1 XP_024769305.1 XP_024769638.1 XP_024771725.1 XP_024772015.1 XP_024772585.1 XP_024774121.1 XP_024774321.1 XP_024774923.1 XP_024776889.1 XP_024778787.1 XP_024779589.1 XP_024780006.1	Core
OG0000026	XP_024767540.1 XP_024767623.1 XP_024768031.1 XP_024769431.1 XP_024769432.1 XP_024771163.1 XP_024771443.1 XP_024772526.1 XP_024772789.1 XP_024776710.1 XP_024776910.1 XP_024777107.1 XP_024778129.1 XP_024780165.1	Core
OG0000027		Other
OG0000028	XP_024767526.1 XP_024767982.1 XP_024767992.1 XP_024768145.1 XP_024768656.1 XP_024769356.1 XP_024769918.1 XP_024770588.1 XP_024771162.1 XP_024772793.1 XP_024773196.1 XP_024775674.1 XP_024778389.1	Core
OG0000029	XP_024768342.1 XP_024768380.1 XP_024768731.1 XP_024769620.1 XP_024769635.1 XP_024774316.1 XP_024775077.1 XP_024777880.1 XP_024779872.1 XP_024779914.1	Core
OG0000030	XP_024767505.1 XP_024768272.1 XP_024768540.1 XP_024768819.1 XP_024768821.1 XP_024770437.1 XP_024771782.1 XP_024772756.1 XP_024772898.1 XP_024774055.1 XP_024775144.1 XP_024775986.1 XP_024777394.1 XP_024778229.1 XP_024779783.1 XP_024779810.1 XP_024780224.1	Core
OG0000031	XP_024767624.1 XP_024768291.1 XP_024768405.1 XP_024768637.1 XP_024768685.1 XP_024769962.1 XP_024770646.1 XP_024771699.1 XP_024773207.1 XP_024773670.1 XP_024776667.1 XP_024776867.1 XP_024778092.1 XP_024778096.1 XP_024779755.1 XP_024780197.1	Core
OG0000032	XP_024766985.1 XP_024767034.1 XP_024767067.1 XP_024767092.1 XP_024767472.1 XP_024767591.1 XP_024768076.1 XP_024768302.1 XP_024768388.1 XP_024768991.1 XP_024771098.1 XP_024771520.1 XP_024774323.1 XP_024779626.1 XP_024780663.1	Core
OG0000033	XP_024769968.1 XP_024770415.1 XP_024771550.1 XP_024771576.1 XP_024772847.1 XP_024773167.1 XP_024774317.1 XP_024775252.1 XP_024778824.1 XP_024779625.1	Core
OG0000034	XP_024767060.1 XP_024767152.1 XP_024767192.1 XP_024767465.1 XP_024767471.1 XP_024767492.1 XP_024767929.1 XP_024767970.1 XP_024768045.1 XP_024768605.1 XP_024768606.1 XP_024768626.1 XP_024769614.1 XP_024770309.1 XP_024770862.1 XP_024771113.1 XP_024771147.1 XP_024771179.1 XP_024771360.1 XP_024771885.1 XP_024772996.1 XP_024773467.1 XP_024773665.1 XP_024774224.1 XP_024774319.1 XP_024777445.1 XP_024777…	Core
OG0000035	XP_024767469.1 XP_024767596.1 XP_024767729.1 XP_024767734.1 XP_024767735.1 XP_024768522.1 XP_024769173.1 XP_024770478.1 XP_024770876.1 XP_024771944.1 XP_024771994.1 XP_024772612.1 XP_024773507.1 XP_024774217.1 XP_024774424.1 XP_024775441.1 XP_024777112.1 XP_024777593.1 XP_024777825.1 XP_024777953.1 XP_024778258.1 XP_024778273.1 XP_024778498.1 XP_024778914.1 XP_024778932.1 XP_024779788.1 XP_024779…	Core
OG0000036	XP_024767597.1 XP_024767603.1 XP_024767732.1 XP_024768524.1 XP_024768531.1 XP_024768542.1 XP_024768817.1 XP_024769323.1 XP_024769876.1 XP_024770476.1 XP_024770877.1 XP_024771067.1 XP_024771995.1 XP_024771996.1 XP_024772611.1 XP_024772758.1 XP_024773501.1 XP_024774425.1 XP_024775440.1 XP_024777396.1 XP_024778913.1 XP_024779787.1 XP_024779944.1 XP_024779948.1 XP_024779949.1 XP_024780733.1 XP_024780…	Core
OG0000037	XP_024766925.1 XP_024766999.1 XP_024767343.1 XP_024767470.1 XP_024767778.1 XP_024768108.1 XP_024768703.1 XP_024769874.1 XP_024771140.1 XP_024771883.1 XP_024772693.1 XP_024773007.1 XP_024773253.1 XP_024773358.1 XP_024773560.1 XP_024775013.1 XP_024775254.1 XP_024776916.1 XP_024777649.1 XP_024779573.1 XP_024779630.1 XP_024779869.1	Core
OG0000038	XP_024768450.1 XP_024771625.1 XP_024773027.1 XP_024774446.1 XP_024775943.1 XP_024779227.1 XP_024780318.1 XP_024780328.1 XP_024780600.1	Core
OG0000039	XP_024767086.1 XP_024767206.1 XP_024767245.1 XP_024767685.1 XP_024768057.1 XP_024768393.1 XP_024768660.1 XP_024772880.1 XP_024773328.1 XP_024774406.1 XP_024775676.1 XP_024776082.1 XP_024776820.1 XP_024780869.1	Core
OG0000040	XP_024767215.1 XP_024767901.1 XP_024768042.1 XP_024768417.1 XP_024768463.1 XP_024770560.1 XP_024772084.1 XP_024773605.1 XP_024775633.1 XP_024780933.1	Core
OG0000041	XP_024767178.1 XP_024767687.1 XP_024768084.1 XP_024768802.1 XP_024769146.1 XP_024769172.1 XP_024769194.1 XP_024769324.1 XP_024769933.1 XP_024771837.1 XP_024771875.1 XP_024772522.1 XP_024772640.1 XP_024772849.1 XP_024773023.1 XP_024774212.1 XP_024774386.1 XP_024775407.1 XP_024775642.1 XP_024776714.1 XP_024778770.1 XP_024779822.1 XP_024779989.1 XP_024780213.1 XP_024780272.1	Core
OG0000042	XP_024768039.1 XP_024769439.1 XP_024769650.1 XP_024771459.1 XP_024779555.1	Core
OG0000043	XP_024768330.1 XP_024768331.1 XP_024768336.1 XP_024768525.1 XP_024769262.1 XP_024769329.1 XP_024769340.1 XP_024770531.1 XP_024772088.1 XP_024773486.1 XP_024773746.1 XP_024775821.1 XP_024777147.1 XP_024777349.1 XP_024777832.1 XP_024778769.1 XP_024778955.1 XP_024779643.1 XP_024779655.1	Core
OG0000044	XP_024780223.1	Core
OG0000045	XP_024768090.1 XP_024773347.1 XP_024777424.1 XP_024780083.1	Core
OG0000046	XP_024767120.1 XP_024767522.1 XP_024767551.1 XP_024767984.1 XP_024769357.1 XP_024769915.1 XP_024770284.1 XP_024770368.1 XP_024770640.1 XP_024772044.1 XP_024773237.1 XP_024773364.1 XP_024779637.1 XP_024779706.1	Core
OG0000047	XP_024768006.1 XP_024768722.1 XP_024769104.1 XP_024770570.1 XP_024775443.1 XP_024775486.1 XP_024779816.1	Core
OG0000048	XP_024767555.1 XP_024767896.1 XP_024767974.1 XP_024769098.1 XP_024769698.1 XP_024769703.1 XP_024769862.1 XP_024772675.1 XP_024772948.1 XP_024772957.1 XP_024776364.1 XP_024778693.1	Core
OG0000049	XP_024767246.1 XP_024767943.1 XP_024768406.1 XP_024768435.1 XP_024768762.1 XP_024769235.1 XP_024769292.1 XP_024769733.1 XP_024770574.1 XP_024772998.1 XP_024774262.1 XP_024775203.1 XP_024777870.1 XP_024778165.1 XP_024778184.1 XP_024779476.1 XP_024779739.1 XP_024779878.1	Core
OG0000050	XP_024767976.1 XP_024768136.1 XP_024769515.1 XP_024769519.1 XP_024769700.1 XP_024770333.1 XP_024771759.1 XP_024778145.1	Core
OG0000051	XP_024767342.1 XP_024768773.1 XP_024770504.1 XP_024771696.1 XP_024772697.1 XP_024772866.1 XP_024773193.1 XP_024773345.1 XP_024773951.1 XP_024775232.1 XP_024775574.1 XP_024776150.1 XP_024779854.1	Core
OG0000052	XP_024767109.1 XP_024767239.1 XP_024767255.1 XP_024768290.1 XP_024768343.1 XP_024768604.1 XP_024770082.1 XP_024772975.1 XP_024773168.1 XP_024775255.1 XP_024778127.1 XP_024778502.1 XP_024779566.1	Core
OG0000053	XP_024767389.1 XP_024767520.1 XP_024767944.1 XP_024771093.1 XP_024771168.1 XP_024771172.1 XP_024771577.1 XP_024772527.1 XP_024772781.1 XP_024776712.1 XP_024776914.1 XP_024777262.1 XP_024778123.1	Core
OG0000054	XP_024767062.1 XP_024767318.1 XP_024767744.1 XP_024769328.1 XP_024769331.1 XP_024769409.1 XP_024769767.1 XP_024770855.1 XP_024770937.1 XP_024772045.1 XP_024772521.1 XP_024774056.1 XP_024774951.1 XP_024774953.1 XP_024774954.1 XP_024777764.1 XP_024777809.1 XP_024778767.1 XP_024778768.1 XP_024778956.1 XP_024779463.1 XP_024779644.1 XP_024779996.1	Other
OG0000055	XP_024768625.1 XP_024771731.1 XP_024771734.1 XP_024775137.1 XP_024780036.1	Core
OG0000056	XP_024767188.1 XP_024767352.1 XP_024768028.1 XP_024768073.1 XP_024768160.1 XP_024768357.1 XP_024769237.1 XP_024769613.1 XP_024770367.1 XP_024770557.1 XP_024770578.1 XP_024771012.1 XP_024771114.1 XP_024772807.1 XP_024773113.1 XP_024774107.1 XP_024778064.1 XP_024779697.1 XP_024780666.1	Core
OG0000057	XP_024771554.1 XP_024772649.1 XP_024774631.1 XP_024778051.1	Core
OG0000058	XP_024767334.1 XP_024767532.1 XP_024768180.1 XP_024768285.1 XP_024769899.1 XP_024770315.1 XP_024771936.1 XP_024772751.1 XP_024774015.1 XP_024774119.1 XP_024776917.1 XP_024778089.1 XP_024778099.1 XP_024778152.1 XP_024778181.1 XP_024779432.1 XP_024779572.1 XP_024780473.1	Core
OG0000059	XP_024768288.1 XP_024768294.1 XP_024768441.1 XP_024769570.1 XP_024778892.1	Core
OG0000060	XP_024768691.1 XP_024771105.1 XP_024771161.1 XP_024775277.1 XP_024775756.1 XP_024776881.1 XP_024780673.1	Core
OG0000061	XP_024767294.1 XP_024767333.1 XP_024767804.1 XP_024767811.1 XP_024768063.1 XP_024768065.1 XP_024768066.1 XP_024768081.1 XP_024768484.1 XP_024768487.1 XP_024768499.1 XP_024768514.1 XP_024768518.1 XP_024768884.1 XP_024769865.1 XP_024769867.1 XP_024772274.1 XP_024772389.1 XP_024772711.1 XP_024772713.1 XP_024772715.1 XP_024772731.1 XP_024772734.1 XP_024772736.1 XP_024772755.1 XP_024772879.1 XP_024776…	Specific
OG0000062	XP_024768177.1 XP_024768546.1 XP_024768593.1 XP_024768601.1 XP_024769492.1 XP_024771005.1 XP_024771647.1 XP_024772214.1 XP_024772655.1 XP_024774384.1 XP_024775634.1 XP_024776496.1 XP_024777988.1 XP_024778135.1 XP_024778959.1 XP_024779563.1 XP_024779653.1 XP_024779831.1	Core
OG0000063	XP_024767485.1 XP_024768314.1 XP_024770723.1 XP_024771142.1 XP_024771672.1 XP_024771863.1 XP_024773139.1	Core
OG0000064	XP_024767622.1 XP_024768963.1 XP_024769051.1 XP_024772628.1 XP_024773154.1 XP_024775128.1 XP_024777404.1 XP_024780024.1	Core
OG0000065	XP_024768167.1 XP_024768263.1 XP_024768372.1 XP_024768547.1 XP_024769446.1 XP_024769572.1 XP_024769616.1 XP_024769963.1 XP_024770528.1 XP_024770656.1 XP_024771061.1 XP_024771713.1 XP_024773259.1 XP_024773469.1 XP_024773522.1 XP_024776838.1 XP_024778191.1 XP_024778957.1 XP_024779675.1 XP_024779909.1 XP_024780029.1	Core
OG0000066	XP_024769950.1 XP_024773544.1 XP_024777962.1	Core
OG0000067	XP_024769746.1 XP_024779828.1	Core
OG0000068	XP_024770493.1 XP_024779992.1	Core
OG0000069	XP_024767335.1 XP_024768181.1 XP_024769511.1 XP_024770906.1 XP_024770907.1 XP_024771925.1 XP_024772784.1 XP_024772883.1 XP_024774016.1 XP_024774264.1 XP_024779431.1 XP_024779673.1 XP_024780230.1 XP_024780474.1	Core
OG0000070	XP_024768345.1 XP_024769212.1 XP_024769506.1 XP_024771598.1 XP_024772373.1 XP_024773292.1 XP_024773343.1 XP_024773562.1 XP_024776860.1 XP_024776899.1 XP_024777647.1 XP_024778005.1 XP_024778945.1 XP_024780974.1	Core
OG0000071	XP_024768161.1 XP_024768334.1 XP_024768346.1 XP_024768399.1 XP_024769458.1 XP_024770352.1 XP_024771840.1 XP_024772788.1 XP_024773208.1 XP_024776985.1	Core
OG0000072	XP_024769103.1 XP_024769573.1 XP_024770489.1 XP_024772567.1 XP_024773133.1 XP_024773337.1 XP_024779874.1	Core
OG0000073	XP_024767510.1 XP_024767619.1 XP_024769306.1 XP_024772677.1 XP_024772934.1 XP_024773213.1 XP_024776110.1 XP_024776350.1 XP_024779993.1	Core
OG0000074	XP_024768149.1 XP_024768804.1 XP_024769165.1 XP_024771534.1 XP_024772705.1 XP_024772873.1 XP_024772905.1 XP_024773503.1 XP_024773516.1 XP_024774678.1 XP_024776812.1 XP_024777237.1 XP_024777956.1 XP_024778880.1 XP_024779161.1	Core
OG0000075	XP_024767686.1 XP_024768154.1 XP_024770589.1 XP_024771753.1 XP_024771869.1 XP_024773137.1 XP_024774886.1 XP_024776686.1 XP_024778035.1 XP_024778077.1	Core
OG0000076	XP_024766988.1 XP_024769749.1 XP_024771857.1 XP_024775279.1	Core
OG0000077	XP_024767300.1 XP_024768047.1 XP_024768436.1 XP_024769118.1 XP_024769280.1 XP_024769491.1 XP_024769735.1 XP_024769944.1 XP_024771087.1 XP_024771865.1 XP_024772870.1 XP_024773532.1 XP_024774111.1 XP_024774185.1 XP_024775847.1 XP_024777392.1 XP_024777872.1 XP_024777979.1 XP_024778057.1 XP_024778162.1 XP_024779602.1 XP_024779771.1 XP_024779871.1 XP_024780007.1	Core
OG0000078	XP_024769507.1 XP_024769930.1 XP_024774234.1 XP_024774436.1 XP_024777714.1	Core
OG0000079	XP_024768231.1 XP_024768424.1 XP_024771636.1 XP_024777506.1 XP_024778790.1 XP_024779322.1 XP_024779734.1	Core
OG0000080	XP_024767155.1 XP_024770605.1 XP_024770662.1 XP_024770748.1 XP_024772674.1 XP_024774294.1 XP_024774894.1 XP_024775226.1	Core
OG0000081	XP_024767332.1 XP_024772691.1 XP_024779980.1	Core
OG0000082	XP_024767339.1 XP_024769236.1 XP_024769540.1 XP_024769868.1 XP_024770304.1 XP_024771407.1 XP_024771874.1 XP_024772765.1 XP_024772768.1 XP_024772769.1 XP_024774072.1 XP_024774407.1 XP_024775124.1 XP_024777031.1 XP_024777110.1 XP_024777527.1 XP_024777911.1 XP_024778220.1 XP_024778238.1 XP_024778239.1	Core
OG0000083	XP_024768619.1 XP_024768756.1 XP_024769299.1 XP_024773719.1 XP_024779133.1 XP_024779764.1	Core
OG0000084	XP_024767407.1 XP_024768151.1 XP_024770413.1 XP_024770455.1 XP_024770990.1 XP_024772041.1 XP_024773761.1 XP_024776224.1 XP_024778900.1	Core
OG0000085	XP_024767011.1 XP_024767678.1 XP_024768780.1 XP_024771138.1 XP_024773088.1 XP_024773177.1 XP_024773191.1 XP_024773298.1 XP_024775763.1 XP_024776354.1 XP_024776861.1	Core
OG0000086	XP_024767235.1 XP_024767748.1 XP_024771569.1 XP_024771660.1 XP_024774320.1 XP_024774981.1 XP_024775114.1 XP_024777085.1 XP_024777227.1 XP_024777383.1 XP_024778270.1 XP_024778843.1 XP_024779779.1 XP_024779933.1	Core
OG0000087	XP_024768169.1 XP_024768384.1 XP_024771868.1 XP_024775011.1 XP_024778257.1 XP_024778280.1 XP_024779554.1	Core
OG0000088	XP_024771723.1 XP_024773232.1 XP_024773795.1 XP_024775780.1 XP_024776931.1	Core
OG0000089	XP_024777325.1	Core
OG0000090	XP_024768613.1	Other
OG0000091	XP_024767383.1 XP_024768029.1 XP_024768928.1 XP_024773056.1 XP_024773217.1 XP_024773275.1 XP_024778221.1 XP_024778266.1 XP_024779935.1	Other
OG0000092	XP_024767224.1 XP_024768148.1 XP_024769757.1 XP_024770546.1 XP_024771726.1 XP_024773295.1 XP_024778893.1 XP_024779742.1	Core
OG0000093	XP_024767073.1 XP_024767344.1 XP_024768035.1 XP_024769436.1 XP_024773224.1 XP_024778023.1 XP_024779597.1 XP_024779963.1	Core
OG0000094	XP_024768237.1 XP_024771115.1 XP_024771733.1 XP_024772978.1 XP_024779372.1 XP_024779373.1	Core
OG0000095	XP_024767009.1 XP_024768363.1 XP_024769485.1 XP_024769545.1 XP_024772019.1 XP_024773066.1 XP_024774814.1 XP_024779657.1	Core
OG0000096	XP_024767277.1 XP_024768699.1 XP_024769430.1 XP_024769598.1 XP_024769617.1 XP_024770577.1 XP_024772783.1 XP_024774184.1 XP_024774187.1 XP_024774225.1 XP_024774443.1 XP_024778133.1 XP_024779656.1 XP_024779799.1	Core
OG0000097	XP_024766939.1 XP_024766956.1 XP_024766981.1 XP_024766992.1 XP_024766993.1 XP_024767004.1 XP_024767027.1 XP_024767032.1 XP_024767045.1 XP_024767048.1 XP_024767058.1 XP_024767102.1 XP_024767111.1 XP_024767146.1 XP_024767149.1 XP_024767171.1 XP_024767186.1 XP_024767272.1 XP_024767381.1 XP_024767411.1 XP_024767509.1 XP_024769671.1 XP_024770306.1 XP_024771680.1 XP_024774220.1 XP_024775148.1	Specific
OG0000098	XP_024768176.1 XP_024768283.1 XP_024768386.1 XP_024769116.1 XP_024770107.1 XP_024770909.1 XP_024771060.1 XP_024771675.1 XP_024771951.1 XP_024774095.1 XP_024777053.1 XP_024777111.1	Core
OG0000099	XP_024770422.1 XP_024770423.1 XP_024776938.1 XP_024776940.1 XP_024777455.1 XP_024777801.1 XP_024778883.1	Core
OG0000100	XP_024767008.1 XP_024767257.1 XP_024768651.1 XP_024769219.1 XP_024769220.1 XP_024769223.1 XP_024770457.1 XP_024770864.1 XP_024770919.1 XP_024779106.1	Core
OG0000101	XP_024767143.1 XP_024767198.1 XP_024767679.1 XP_024768428.1 XP_024773120.1 XP_024774098.1 XP_024775032.1 XP_024778073.1 XP_024779770.1	Core
OG0000102	XP_024767087.1 XP_024767512.1 XP_024767535.1 XP_024769690.1 XP_024771101.1 XP_024775409.1 XP_024776188.1	Core
OG0000103	XP_024767220.1 XP_024767808.1 XP_024770325.1 XP_024772212.1 XP_024774208.1 XP_024780521.1	Core
OG0000104	XP_024767022.1 XP_024769075.1 XP_024770517.1 XP_024771687.1 XP_024772924.1 XP_024772935.1 XP_024773394.1 XP_024775754.1	Core
OG0000105	XP_024766990.1 XP_024768053.1 XP_024769630.1 XP_024770592.1 XP_024771151.1 XP_024772709.1 XP_024773189.1 XP_024778963.1 XP_024780889.1	Core
OG0000106	XP_024768930.1 XP_024769666.1 XP_024771683.1 XP_024772868.1 XP_024779551.1 XP_024779605.1 XP_024780306.1	Core
OG0000107	XP_024778822.1	Core
OG0000108	XP_024769481.1 XP_024769490.1 XP_024772720.1 XP_024775401.1 XP_024777265.1 XP_024778618.1 XP_024780752.1	Core
OG0000109	XP_024771689.1 XP_024771710.1 XP_024772540.1 XP_024772604.1 XP_024772666.1 XP_024777806.1	Core
OG0000110	XP_024767880.1 XP_024768415.1 XP_024769659.1 XP_024770871.1 XP_024776822.1 XP_024777635.1 XP_024777856.1	Core
OG0000111	XP_024767282.1 XP_024767395.1 XP_024769251.1 XP_024773327.1 XP_024777418.1 XP_024778766.1 XP_024779804.1	Core
OG0000112	XP_024767612.1 XP_024768392.1 XP_024769615.1 XP_024770573.1 XP_024771679.1 XP_024773473.1 XP_024776724.1	Core
OG0000113	XP_024768473.1 XP_024768594.1 XP_024771433.1 XP_024774133.1 XP_024777577.1 XP_024778782.1 XP_024779569.1	Core
OG0000114	XP_024767068.1 XP_024771131.1 XP_024771671.1 XP_024772158.1 XP_024772598.1 XP_024772995.1 XP_024772997.1 XP_024778174.1 XP_024778178.1 XP_024778179.1	Core
OG0000115		Other
OG0000116	XP_024767050.1 XP_024780140.1	Core
OG0000117		Other
OG0000118	XP_024768787.1 XP_024771694.1 XP_024774178.1	Core
OG0000119	XP_024768527.1 XP_024770645.1 XP_024777525.1	Core
OG0000120	XP_024767878.1 XP_024769627.1 XP_024771103.1 XP_024771700.1 XP_024772620.1 XP_024776823.1 XP_024777106.1 XP_024778081.1	Core
OG0000121	XP_024767295.1 XP_024768700.1 XP_024769568.1 XP_024769662.1 XP_024770307.1 XP_024771148.1 XP_024771558.1 XP_024771685.1 XP_024772745.1 XP_024772907.1 XP_024772908.1 XP_024773054.1 XP_024773958.1 XP_024777411.1 XP_024779752.1	Core
OG0000122	XP_024768041.1 XP_024768704.1 XP_024772400.1 XP_024773359.1 XP_024777736.1 XP_024779413.1 XP_024779856.1	Core
OG0000123	XP_024768249.1 XP_024768553.1 XP_024768602.1 XP_024771886.1 XP_024773071.1 XP_024775777.1 XP_024776231.1 XP_024776681.1 XP_024778182.1 XP_024778349.1 XP_024779612.1 XP_024779836.1	Core
OG0000124	XP_024774543.1	Other
OG0000125	XP_024770364.1 XP_024772704.1 XP_024776761.1 XP_024778816.1 XP_024779772.1	Core
OG0000126	XP_024768480.1 XP_024778019.1	Core
OG0000127	XP_024767881.1 XP_024769948.1 XP_024771084.1 XP_024775250.1	Core
OG0000128	XP_024773131.1	Core
OG0000129	XP_024768491.1 XP_024775245.1 XP_024776919.1 XP_024779628.1	Core
OG0000130	XP_024767276.1 XP_024769900.1 XP_024772030.1 XP_024772686.1 XP_024772927.1 XP_024772932.1 XP_024774183.1 XP_024774223.1 XP_024776132.1 XP_024778132.1 XP_024779723.1 XP_024779857.1	Core
OG0000131	XP_024769651.1 XP_024770494.1 XP_024772899.1 XP_024776862.1	Core
OG0000132	XP_024771119.1 XP_024775721.1 XP_024779220.1	Core
OG0000133	XP_024768698.1 XP_024769405.1	Core
OG0000134	XP_024771304.1 XP_024772843.1 XP_024778424.1 XP_024778426.1 XP_024778625.1	Core
OG0000135	XP_024768681.1 XP_024770861.1 XP_024771169.1 XP_024778128.1 XP_024778279.1 XP_024779556.1	Core
OG0000136		Other
OG0000137	XP_024767321.1 XP_024767757.1 XP_024769040.1 XP_024769363.1 XP_024770556.1 XP_024770831.1 XP_024773280.1 XP_024773318.1 XP_024773404.1 XP_024774189.1 XP_024779819.1	Core
OG0000138	XP_024768474.1 XP_024772597.1 XP_024774829.1 XP_024775199.1 XP_024777630.1	Core
OG0000139	XP_024767151.1 XP_024768603.1 XP_024772694.1 XP_024772811.1 XP_024777421.1	Core
OG0000140	XP_024772096.1 XP_024779640.1 XP_024779915.1	Core
OG0000141	XP_024769111.1 XP_024773261.1 XP_024778026.1	Core
OG0000142	XP_024767225.1 XP_024769440.1 XP_024773338.1 XP_024776616.1 XP_024777559.1 XP_024779101.1 XP_024779987.1	Core
OG0000143	XP_024767537.1 XP_024768327.1 XP_024768673.1 XP_024768728.1 XP_024774562.1 XP_024776865.1 XP_024779760.1	Core
OG0000144	XP_024767909.1 XP_024768141.1 XP_024771356.1	Core
OG0000145	XP_024768003.1 XP_024770522.1 XP_024776842.1 XP_024778059.1 XP_024779709.1 XP_024780709.1	Core
OG0000146	XP_024766998.1 XP_024767401.1 XP_024768016.1 XP_024768438.1 XP_024769943.1 XP_024770882.1 XP_024771088.1 XP_024771712.1 XP_024777154.1 XP_024777391.1 XP_024778171.1 XP_024779562.1 XP_024779870.1	Core
OG0000147	XP_024768492.1 XP_024768662.1 XP_024770548.1 XP_024771230.1 XP_024771571.1 XP_024773344.1 XP_024774374.1	Core
OG0000148	XP_024775619.1 XP_024777645.1 XP_024777704.1 XP_024778105.1	Core
OG0000149	XP_024768666.1 XP_024770424.1 XP_024771644.1 XP_024771757.1 XP_024778142.1	Core
OG0000150	XP_024767340.1 XP_024768814.1 XP_024769162.1 XP_024770303.1 XP_024771842.1 XP_024771843.1 XP_024779115.1	Core
OG0000151	XP_024766991.1 XP_024767158.1	Core
OG0000152	XP_024768805.1 XP_024773109.1 XP_024774421.1	Core
OG0000153	XP_024767226.1 XP_024768585.1 XP_024774550.1 XP_024779081.1	Core
OG0000154	XP_024774502.1 XP_024775012.1	Core
OG0000155	XP_024770679.1 XP_024770951.1 XP_024771597.1 XP_024773269.1 XP_024775201.1	Core
OG0000156	XP_024769434.1 XP_024769654.1 XP_024769934.1 XP_024772702.1 XP_024775178.1	Core
OG0000157	XP_024771867.1 XP_024772543.1 XP_024773136.1 XP_024779931.1	Other
OG0000158	XP_024766963.1 XP_024766964.1 XP_024767394.1 XP_024767957.1 XP_024768649.1 XP_024773138.1 XP_024776149.1 XP_024779587.1	Core
OG0000159	XP_024767098.1 XP_024769560.1 XP_024779813.1 XP_024780188.1 XP_024780476.1	Core
OG0000160	XP_024768736.1 XP_024769217.1 XP_024773600.1 XP_024775997.1	Core
OG0000161	XP_024768203.1 XP_024768443.1 XP_024770320.1 XP_024770783.1 XP_024773489.1 XP_024778183.1	Core
OG0000162	XP_024768080.1 XP_024769629.1 XP_024771460.1 XP_024773142.1 XP_024773160.1 XP_024777976.1	Core
OG0000163	XP_024768005.1 XP_024768114.1 XP_024769619.1 XP_024769663.1 XP_024773638.1	Core
OG0000164	XP_024767057.1 XP_024767536.1 XP_024768228.1 XP_024768701.1 XP_024772858.1	Core
OG0000165	XP_024769360.1 XP_024771707.1 XP_024772688.1 XP_024773465.1 XP_024774035.1 XP_024780214.1	Core
OG0000166	XP_024767139.1 XP_024767478.1 XP_024767967.1 XP_024767968.1 XP_024768059.1 XP_024768246.1 XP_024769265.1 XP_024770675.1 XP_024772018.1 XP_024776230.1 XP_024778143.1 XP_024779117.1	Core
OG0000167	XP_024768356.1 XP_024772290.1 XP_024778039.1	Core
OG0000168	XP_024766944.1 XP_024767166.1 XP_024768596.1 XP_024775052.1 XP_024776866.1	Core
OG0000169	XP_024767598.1 XP_024767731.1 XP_024768523.1 XP_024770477.1 XP_024770878.1 XP_024771066.1 XP_024771997.1 XP_024773502.1 XP_024774215.1 XP_024774423.1 XP_024778912.1 XP_024779786.1 XP_024779947.1	Core
OG0000170	XP_024772586.1 XP_024776053.1 XP_024777725.1 XP_024778338.1	Other
OG0000171	XP_024767065.1 XP_024767095.1 XP_024767096.1	Other
OG0000172	XP_024766923.1 XP_024766933.1 XP_024766934.1 XP_024766935.1 XP_024766936.1 XP_024766937.1 XP_024766938.1 XP_024766940.1 XP_024766950.1 XP_024766957.1 XP_024766967.1 XP_024766970.1 XP_024766983.1 XP_024767016.1 XP_024767017.1 XP_024767061.1 XP_024767354.1 XP_024769972.1 XP_024772164.1 XP_024778122.1	Specific
OG0000173	XP_024767202.1 XP_024771709.1 XP_024772876.1	Core
OG0000174	XP_024768461.1 XP_024768689.1 XP_024770917.1 XP_024771721.1 XP_024777229.1 XP_024777419.1 XP_024777447.1 XP_024777448.1 XP_024779664.1	Core
OG0000175	XP_024775795.1 XP_024776436.1	Core
OG0000176	XP_024772684.1 XP_024773871.1 XP_024774314.1 XP_024780874.1	Core
OG0000177	XP_024769621.1 XP_024770681.1 XP_024773169.1	Core
OG0000178	XP_024773132.1	Core
OG0000179	XP_024769951.1 XP_024771024.1 XP_024775434.1 XP_024775920.1 XP_024777316.1	Core
OG0000180	XP_024771461.1 XP_024776105.1 XP_024776854.1	Core
OG0000181	XP_024780877.1	Core
OG0000182	XP_024769044.1 XP_024776439.1 XP_024776850.1 XP_024778014.1 XP_024778196.1 XP_024779619.1 XP_024780833.1	Core
OG0000183	XP_024770905.1 XP_024771079.1 XP_024771624.1 XP_024772667.1 XP_024773584.1 XP_024779777.1	Core
OG0000184	XP_024770867.1 XP_024771381.1 XP_024773971.1 XP_024778120.1 XP_024779805.1	Core
OG0000185		Other
OG0000186	XP_024776725.1	Other
OG0000187	XP_024769591.1	Core
OG0000188	XP_024768402.1 XP_024768705.1 XP_024769547.1 XP_024772971.1 XP_024773188.1 XP_024775689.1 XP_024776890.1 XP_024777049.1	Core
OG0000189	XP_024767168.1 XP_024768275.1 XP_024772973.1 XP_024773239.1	Core
OG0000190	XP_024772618.1 XP_024780050.1	Core
OG0000191	XP_024767189.1 XP_024767529.1 XP_024771130.1 XP_024773185.1 XP_024775805.1 XP_024776830.1 XP_024776836.1 XP_024778928.1 XP_024778929.1 XP_024779130.1 XP_024779632.1	Other
OG0000192	XP_024767822.1 XP_024773409.1 XP_024775664.1 XP_024778494.1	Core
OG0000193	XP_024767380.1 XP_024768422.1 XP_024780096.1	Core
OG0000194	XP_024768214.1 XP_024768609.1 XP_024769256.1 XP_024769279.1 XP_024769965.1 XP_024770584.1 XP_024773158.1 XP_024774410.1 XP_024774417.1 XP_024778190.1 XP_024780113.1	Core
OG0000195	XP_024767653.1 XP_024767758.1 XP_024775593.1	Core
OG0000196	XP_024767023.1 XP_024767177.1 XP_024769575.1	Core
OG0000197	XP_024767089.1 XP_024767248.1 XP_024769359.1 XP_024774765.1 XP_024779708.1	Core
OG0000198	XP_024767026.1 XP_024767533.1 XP_024768251.1 XP_024768472.1 XP_024769644.1 XP_024770495.1 XP_024773262.1 XP_024774081.1 XP_024778188.1	Core
OG0000199	XP_024769969.1 XP_024773482.1 XP_024774906.1 XP_024775814.1 XP_024780585.1	Core
OG0000200	XP_024767211.1 XP_024767243.1 XP_024767527.1 XP_024767690.1 XP_024773285.1 XP_024775227.1 XP_024775505.1 XP_024779695.1 XP_024779740.1 XP_024779741.1	Core
OG0000201	XP_024771184.1 XP_024774009.1 XP_024774123.1 XP_024777830.1 XP_024778546.1 XP_024778807.1	Core
OG0000202		Other
OG0000203	XP_024770771.1 XP_024773500.1 XP_024773669.1 XP_024774122.1	Core
OG0000204	XP_024767883.1 XP_024771806.1 XP_024773602.1 XP_024776623.1 XP_024777851.1 XP_024780126.1 XP_024780278.1	Core
OG0000205	XP_024773355.1 XP_024780175.1	Core
OG0000206	XP_024769082.1 XP_024771815.1 XP_024773195.1 XP_024773284.1 XP_024776821.1 XP_024778819.1	Core
OG0000207	XP_024767412.1 XP_024770582.1 XP_024771085.1 XP_024771877.1 XP_024772003.1 XP_024773470.1 XP_024777422.1 XP_024777940.1	Core
OG0000208	XP_024768313.1 XP_024775958.1 XP_024778703.1	Core
OG0000209	XP_024767390.1 XP_024768233.1 XP_024772963.1 XP_024773123.1 XP_024773128.1 XP_024774108.1 XP_024776896.1	Core
OG0000210	XP_024767963.1 XP_024767995.1 XP_024769273.1 XP_024769274.1 XP_024770402.1 XP_024772795.1 XP_024775803.1 XP_024776131.1 XP_024779105.1 XP_024780353.1	Core
OG0000211	XP_024768026.1 XP_024769394.1 XP_024774978.1 XP_024776887.1 XP_024779634.1	Core
OG0000212	XP_024769449.1 XP_024770319.1 XP_024771518.1 XP_024776037.1 XP_024778255.1 XP_024779550.1	Core
OG0000213	XP_024767463.1 XP_024767814.1 XP_024773531.1 XP_024773599.1 XP_024774260.1 XP_024779129.1 XP_024779662.1 XP_024780003.1	Core
OG0000214		Other
OG0000215	XP_024767875.1 XP_024769443.1 XP_024771090.1	Core
OG0000216	XP_024767204.1 XP_024768645.1 XP_024768774.1 XP_024773790.1 XP_024775198.1	Core
OG0000217	XP_024768657.1 XP_024771754.1 XP_024771862.1 XP_024774032.1 XP_024774033.1	Core
OG0000218	XP_024768277.1 XP_024768614.1 XP_024768892.1 XP_024768893.1 XP_024769905.1	Core
OG0000219	XP_024769451.1 XP_024770385.1 XP_024771897.1 XP_024772116.1	Core
OG0000220	XP_024768727.1 XP_024771873.1 XP_024773202.1 XP_024773228.1 XP_024774706.1 XP_024776872.1	Core
OG0000221	XP_024767222.1 XP_024767387.1 XP_024768644.1 XP_024772900.1 XP_024776863.1 XP_024778582.1	Core
OG0000222	XP_024770968.1 XP_024770969.1 XP_024773721.1 XP_024774580.1 XP_024775430.1 XP_024777263.1 XP_024780063.1 XP_024780538.1	Core
OG0000223	XP_024768608.1 XP_024769048.1 XP_024769546.1 XP_024770653.1 XP_024771086.1 XP_024771751.1 XP_024772020.1 XP_024772744.1 XP_024773663.1 XP_024777101.1 XP_024778063.1 XP_024779646.1 XP_024779691.1 XP_024779694.1	Other
OG0000224	XP_024768931.1 XP_024775470.1	Core
OG0000225	XP_024767269.1 XP_024767278.1 XP_024767280.1 XP_024767405.1 XP_024767964.1 XP_024768669.1 XP_024772636.1 XP_024774315.1 XP_024777450.1 XP_024778075.1 XP_024778217.1 XP_024779236.1	Core
OG0000226	XP_024771552.1 XP_024772348.1 XP_024772630.1 XP_024773268.1 XP_024773633.1 XP_024776416.1	Core
OG0000227	XP_024768262.1 XP_024769159.1 XP_024769450.1 XP_024772909.1 XP_024777983.1 XP_024779579.1 XP_024779820.1 XP_024779821.1	Other
OG0000228	XP_024769734.1 XP_024770492.1 XP_024771922.1 XP_024772016.1 XP_024773156.1 XP_024774261.1	Core
OG0000229	XP_024767490.1 XP_024773948.1 XP_024773949.1 XP_024777317.1 XP_024779124.1	Core
OG0000230	XP_024768129.1 XP_024768284.1 XP_024771153.1 XP_024773329.1 XP_024774768.1 XP_024775680.1	Core
OG0000231	XP_024767466.1 XP_024769551.1 XP_024776440.1 XP_024777286.1	Core
OG0000232	XP_024774969.1 XP_024775996.1 XP_024780507.1	Core
OG0000233	XP_024767319.1 XP_024775376.1 XP_024777881.1	Core
OG0000234	XP_024771446.1 XP_024771621.1 XP_024777922.1 XP_024777924.1 XP_024779565.1	Core
OG0000235	XP_024777803.1	Core
OG0000236	XP_024768631.1 XP_024774544.1	Core
OG0000237	XP_024768759.1 XP_024772943.1	Core
OG0000238	XP_024768687.1 XP_024774305.1	Core
OG0000239	XP_024767084.1 XP_024773356.1 XP_024778048.1 XP_024778070.1	Core
OG0000240	XP_024767033.1 XP_024768642.1 XP_024772531.1 XP_024772657.1 XP_024778074.1 XP_024778136.1 XP_024778146.1 XP_024778158.1	Core
OG0000241	XP_024771011.1 XP_024771144.1 XP_024771519.1 XP_024771755.1 XP_024774120.1 XP_024780001.1	Core
OG0000242		Other
OG0000243	XP_024770396.1 XP_024773700.1 XP_024775476.1	Core
OG0000244	XP_024767108.1 XP_024768061.1 XP_024769917.1 XP_024771882.1 XP_024771932.1 XP_024776913.1 XP_024777776.1	Core
OG0000245	XP_024767174.1 XP_024767175.1	Core
OG0000246	XP_024771838.1 XP_024777133.1 XP_024778965.1	Core
OG0000247	XP_024768648.1 XP_024771628.1 XP_024780682.1 XP_024780684.1	Core
OG0000248	XP_024769389.1 XP_024774216.1 XP_024776036.1 XP_024776460.1	Core
OG0000249	XP_024767601.1 XP_024770403.1 XP_024770426.1 XP_024779144.1 XP_024779797.1 XP_024780922.1	Core
OG0000250	XP_024767361.1 XP_024767362.1 XP_024768432.1 XP_024768812.1 XP_024769164.1 XP_024772369.1 XP_024776442.1 XP_024778101.1 XP_024778168.1	Core
OG0000251	XP_024768420.1 XP_024768670.1 XP_024769967.1 XP_024771063.1 XP_024772017.1 XP_024772633.1 XP_024772654.1 XP_024773181.1 XP_024773666.1 XP_024774106.1 XP_024775799.1 XP_024778076.1 XP_024778847.1	Other
OG0000252	XP_024775448.1 XP_024777332.1 XP_024778683.1 XP_024780569.1	Core
OG0000253	XP_024769533.1 XP_024771563.1 XP_024776422.1	Core
OG0000254	XP_024767579.1 XP_024771821.1 XP_024775568.1	Core
OG0000255	XP_024769653.1 XP_024773901.1 XP_024774442.1	Core
OG0000256	XP_024768768.1 XP_024773983.1 XP_024779594.1 XP_024779596.1 XP_024780793.1	Core
OG0000257	XP_024767082.1 XP_024768239.1 XP_024770389.1 XP_024771013.1 XP_024771686.1 XP_024779807.1	Core
OG0000258	XP_024768044.1 XP_024773258.1 XP_024776399.1 XP_024779917.1	Core
OG0000259	XP_024768503.1 XP_024771362.1 XP_024778831.1 XP_024779769.1	Core
OG0000260	XP_024767136.1 XP_024772930.1 XP_024772933.1 XP_024774948.1	Core
OG0000261	XP_024767750.1 XP_024768152.1 XP_024771559.1 XP_024773783.1	Core
OG0000262	XP_024767691.1 XP_024769438.1 XP_024775228.1 XP_024775541.1 XP_024775677.1	Core
OG0000263	XP_024767301.1 XP_024767548.1 XP_024768297.1 XP_024772464.1 XP_024772530.1 XP_024774186.1 XP_024777871.1	Core
OG0000264	XP_024769697.1 XP_024772099.1 XP_024773399.1 XP_024775177.1	Core
OG0000265	XP_024772972.1 XP_024773145.1 XP_024773240.1	Core
OG0000266	XP_024770627.1 XP_024777927.1 XP_024779464.1	Core
OG0000267	XP_024767331.1 XP_024767513.1 XP_024768469.1 XP_024770938.1 XP_024779824.1	Core
OG0000268	XP_024774166.1 XP_024774380.1	Core
OG0000269	XP_024768630.1 XP_024769254.1 XP_024776154.1 XP_024776832.1	Core
OG0000270	XP_024767583.1 XP_024769070.1 XP_024771998.1	Core
OG0000271	XP_024770593.1 XP_024776857.1	Core
OG0000272	XP_024768493.1 XP_024770001.1 XP_024770469.1 XP_024774295.1 XP_024775622.1	Core
OG0000273	XP_024767193.1 XP_024768238.1 XP_024768490.1 XP_024770579.1 XP_024771717.1 XP_024772661.1 XP_024776845.1 XP_024777669.1	Core
OG0000274	XP_024770025.1 XP_024772732.1 XP_024774815.1 XP_024776023.1	Core
OG0000275	XP_024768793.1 XP_024769669.1 XP_024769731.1 XP_024771177.1 XP_024771180.1 XP_024772845.1 XP_024773564.1 XP_024776846.1 XP_024778164.1 XP_024779648.1	Other
OG0000276	XP_024771139.1 XP_024775320.1 XP_024775650.1 XP_024779898.1 XP_024780215.1	Core
OG0000277	XP_024767672.1 XP_024771943.1 XP_024776912.1 XP_024779912.1	Core
OG0000278	XP_024768234.1 XP_024770005.1 XP_024770815.1 XP_024775686.1	Core
OG0000279	XP_024767611.1 XP_024768371.1 XP_024768516.1 XP_024769073.1 XP_024769115.1 XP_024776723.1 XP_024778473.1 XP_024779647.1	Core
OG0000280	XP_024769634.1 XP_024770429.1 XP_024771941.1 XP_024772967.1 XP_024773330.1 XP_024774211.1	Core
OG0000281	XP_024772641.1	Other
OG0000282	XP_024767336.1 XP_024767654.1 XP_024769077.1 XP_024771423.1 XP_024772546.1 XP_024772872.1 XP_024775714.1 XP_024776444.1	Other
OG0000283	XP_024773211.1 XP_024776765.1 XP_024777650.1 XP_024780176.1	Core
OG0000284	XP_024768741.1 XP_024771062.1 XP_024773417.1	Core
OG0000285	XP_024767599.1 XP_024769267.1 XP_024770599.1 XP_024771666.1 XP_024772928.1 XP_024773535.1 XP_024775538.1 XP_024779883.1	Other
OG0000286	XP_024769558.1 XP_024771564.1 XP_024779766.1	Core
OG0000287	XP_024767406.1 XP_024769764.1 XP_024777441.1 XP_024778003.1 XP_024778117.1 XP_024779588.1	Core
OG0000288	XP_024773084.1 XP_024775054.1	Core
OG0000289	XP_024767558.1 XP_024777087.1 XP_024779122.1	Core
OG0000290	XP_024768885.1 XP_024773024.1 XP_024779889.1	Core
OG0000291	XP_024767541.1 XP_024768226.1 XP_024770922.1 XP_024779986.1	Core
OG0000292	XP_024767337.1 XP_024767911.1 XP_024773187.1	Core
OG0000293	XP_024767107.1 XP_024768478.1 XP_024771378.1 XP_024771592.1 XP_024773200.1 XP_024774866.1	Core
OG0000294	XP_024767900.1 XP_024768658.1 XP_024773885.1 XP_024778037.1 XP_024779601.1	Core
OG0000295	XP_024769601.1 XP_024773449.1 XP_024777692.1	Core
OG0000296	XP_024770575.1 XP_024771141.1 XP_024771149.1 XP_024775537.1	Core
OG0000297	XP_024766994.1 XP_024767486.1 XP_024768455.1 XP_024771714.1 XP_024778960.1 XP_024780662.1	Core
OG0000298	XP_024770832.1 XP_024777637.1 XP_024780640.1	Core
OG0000299	XP_024767539.1 XP_024770854.1 XP_024772525.1 XP_024772794.1 XP_024774864.1	Core
OG0000300	XP_024774109.1 XP_024779167.1 XP_024779190.1 XP_024780643.1 XP_024780717.1	Core
OG0000301	XP_024770012.1 XP_024771450.1 XP_024773692.1 XP_024774193.1	Core
OG0000302	XP_024768387.1 XP_024768412.1 XP_024768529.1 XP_024769842.1 XP_024779652.1 XP_024779745.1 XP_024780664.1	Core
OG0000303	XP_024775518.1 XP_024777828.1 XP_024779991.1	Core
OG0000304	XP_024767945.1 XP_024770558.1 XP_024772385.1 XP_024772639.1 XP_024772818.1 XP_024773157.1 XP_024773466.1 XP_024777052.1 XP_024779661.1	Core
OG0000305	XP_024768271.1 XP_024768664.1 XP_024771008.1 XP_024771160.1 XP_024771690.1 XP_024772006.1 XP_024776898.1 XP_024778201.1 XP_024779674.1	Core
OG0000306	XP_024777242.1	Core
OG0000307	XP_024771642.1 XP_024772772.1 XP_024776721.1	Core
OG0000308	XP_024767132.1 XP_024767216.1 XP_024767928.1 XP_024768590.1 XP_024771669.1 XP_024776143.1	Core
OG0000309	XP_024769085.1 XP_024776106.1 XP_024776884.1	Core
OG0000310	XP_024768791.1 XP_024771604.1 XP_024773439.1	Core
OG0000311	XP_024768094.1 XP_024771947.1 XP_024772895.1 XP_024773726.1 XP_024776043.1 XP_024777791.1 XP_024779559.1	Core
OG0000312	XP_024771767.1 XP_024772545.1 XP_024777254.1 XP_024779976.1	Core
OG0000313	XP_024769961.1 XP_024770417.1	Core
OG0000314	XP_024767214.1 XP_024767231.1 XP_024768279.1 XP_024768591.1 XP_024769109.1 XP_024771668.1 XP_024774990.1 XP_024776142.1	Core
OG0000315	XP_024780305.1	Core
OG0000316	XP_024771893.1 XP_024775251.1 XP_024775961.1 XP_024776831.1	Core
OG0000317	XP_024768458.1 XP_024770353.1 XP_024771025.1 XP_024779974.1	Core
OG0000318	XP_024770613.1	Other
OG0000319	XP_024768333.1 XP_024770017.1 XP_024771236.1 XP_024771445.1 XP_024773735.1	Core
OG0000320	XP_024767940.1 XP_024770047.1 XP_024775955.1	Other
OG0000321	XP_024767809.1 XP_024774059.1 XP_024777405.1 XP_024780532.1	Core
OG0000322	XP_024771912.1 XP_024774165.1 XP_024779762.1 XP_024780289.1	Core
OG0000323	XP_024767524.1 XP_024767544.1 XP_024772791.1 XP_024773354.1	Core
OG0000324	XP_024768688.1 XP_024769966.1 XP_024779485.1	Core
OG0000325	XP_024779789.1	Core
OG0000326	XP_024767971.1 XP_024769660.1 XP_024772232.1 XP_024778088.1	Core
OG0000327	XP_024768883.1 XP_024775450.1 XP_024777921.1 XP_024777929.1 XP_024778067.1	Core
OG0000328	XP_024772055.1 XP_024773091.1 XP_024774013.1 XP_024775278.1 XP_024777412.1 XP_024778969.1	Core
OG0000329	XP_024769784.1 XP_024772635.1 XP_024776265.1 XP_024777666.1	Core
OG0000330		Specific
OG0000331	XP_024767443.1 XP_024771232.1	Core
OG0000332	XP_024771212.1 XP_024780576.1	Core
OG0000333	XP_024770137.1 XP_024780080.1	Core
OG0000334	XP_024768349.1 XP_024775119.1	Core
OG0000335	XP_024777504.1	Core
OG0000336	XP_024767613.1 XP_024771002.1	Core
OG0000337	XP_024769037.1 XP_024772559.1 XP_024775659.1 XP_024778559.1	Core
OG0000338	XP_024767302.1 XP_024769639.1 XP_024771178.1 XP_024772664.1 XP_024775801.1 XP_024778058.1 XP_024779877.1	Core
OG0000339	XP_024774252.1 XP_024774256.1 XP_024774306.1 XP_024776743.1 XP_024777309.1 XP_024777850.1 XP_024778581.1	Other
OG0000340	XP_024768164.1 XP_024768592.1 XP_024772213.1	Other
OG0000341	XP_024775046.1 XP_024776417.1 XP_024778109.1 XP_024779242.1	Core
OG0000342	XP_024767477.1 XP_024768367.1 XP_024769290.1 XP_024771688.1 XP_024772349.1 XP_024773340.1 XP_024778189.1 XP_024779650.1 XP_024779722.1 XP_024779882.1	Core
OG0000343	XP_024772787.1 XP_024773274.1 XP_024775527.1	Core
OG0000344	XP_024766977.1 XP_024767554.1 XP_024768776.1 XP_024771146.1 XP_024776837.1	Core
OG0000345	XP_024770872.1 XP_024773341.1 XP_024776378.1	Core
OG0000346	XP_024773755.1 XP_024780135.1	Core
OG0000347	XP_024768733.1 XP_024771720.1 XP_024771736.1	Core
OG0000348	XP_024768659.1 XP_024773957.1	Core
OG0000349	XP_024769105.1 XP_024771374.1 XP_024779879.1	Core
OG0000350	XP_024767179.1 XP_024769193.1	Other
OG0000351	XP_024773825.1 XP_024779083.1 XP_024780707.1	Core
OG0000352	XP_024767015.1 XP_024767205.1 XP_024772782.1 XP_024772983.1 XP_024776871.1 XP_024778151.1 XP_024778889.1 XP_024779552.1	Other
OG0000353	XP_024768530.1 XP_024777159.1 XP_024777700.1 XP_024779746.1	Core
OG0000354	XP_024767877.1 XP_024771511.1 XP_024778805.1	Core
OG0000355	XP_024768213.1 XP_024773248.1 XP_024777896.1	Core
OG0000356	XP_024770374.1 XP_024771447.1 XP_024774830.1 XP_024777715.1 XP_024778917.1	Core
OG0000357	XP_024769603.1 XP_024771371.1 XP_024777361.1	Core
OG0000358	XP_024776627.1 XP_024778954.1	Core
OG0000359	XP_024767221.1 XP_024767290.1 XP_024767546.1 XP_024767983.1 XP_024771878.1 XP_024773561.1 XP_024777389.1	Core
OG0000360	XP_024768788.1 XP_024772142.1	Core
OG0000361	XP_024771955.1 XP_024772813.1 XP_024779063.1 XP_024779794.1	Core
OG0000362	XP_024767543.1 XP_024774940.1	Core
OG0000363	XP_024767805.1 XP_024767879.1 XP_024768661.1 XP_024771573.1 XP_024774943.1 XP_024779557.1	Core
OG0000364	XP_024768543.1 XP_024774000.1 XP_024779911.1	Core
OG0000365	XP_024770467.1 XP_024770856.1 XP_024770857.1 XP_024770874.1 XP_024770875.1 XP_024771781.1 XP_024775152.1	Core
OG0000366	XP_024769238.1 XP_024770987.1 XP_024774017.1	Core
OG0000367		Other
OG0000368	XP_024770475.1 XP_024770480.1 XP_024772054.1 XP_024772737.1 XP_024776788.1 XP_024777413.1	Core
OG0000369		Other
OG0000370	XP_024770180.1 XP_024778328.1 XP_024780347.1	Core
OG0000371	XP_024767379.1 XP_024770683.1 XP_024771654.1 XP_024771657.1	Core
OG0000372	XP_024771766.1 XP_024772205.1 XP_024773106.1 XP_024774077.1 XP_024777354.1	Core
OG0000373		Other
OG0000374	XP_024771963.1 XP_024775288.1	Core
OG0000375	XP_024767677.1 XP_024768038.1 XP_024770414.1 XP_024780523.1	Core
OG0000376	XP_024768052.1 XP_024773569.1 XP_024777877.1	Core
OG0000377	XP_024768454.1 XP_024772804.1 XP_024773513.1	Core
OG0000378	XP_024770591.1	Core
OG0000379	XP_024772061.1	Core
OG0000380	XP_024768344.1 XP_024772346.1	Core
OG0000381	XP_024767396.1 XP_024775557.1	Core
OG0000382	XP_024768043.1 XP_024771834.1 XP_024774091.1 XP_024774094.1 XP_024780828.1	Core
OG0000383	XP_024768147.1 XP_024769625.1 XP_024770585.1	Core
OG0000384	XP_024768087.1 XP_024769793.1 XP_024776665.1	Core
OG0000385	XP_024773303.1	Core
OG0000386	XP_024767746.1 XP_024775019.1 XP_024778947.1 XP_024779887.1	Core
OG0000387	XP_024766986.1 XP_024768521.1 XP_024769330.1 XP_024775368.1 XP_024777916.1 XP_024777917.1 XP_024779645.1	Core
OG0000388	XP_024767990.1 XP_024769725.1 XP_024778692.1	Core
OG0000389	XP_024769524.1 XP_024779893.1 XP_024779983.1	Core
OG0000390	XP_024769838.1 XP_024779324.1	Core
OG0000391	XP_024771777.1 XP_024774437.1	Core
OG0000392	XP_024768676.1 XP_024769756.1 XP_024771730.1 XP_024771747.1 XP_024772956.1	Core
OG0000393	XP_024767570.1 XP_024772919.1 XP_024779433.1 XP_024779868.1	Core
OG0000394	XP_024772678.1 XP_024777989.1	Core
OG0000395	XP_024768208.1 XP_024770170.1	Core
OG0000396	XP_024773492.1 XP_024777834.1 XP_024777835.1 XP_024780754.1	Core
OG0000397	XP_024771761.1 XP_024778935.1	Core
OG0000398	XP_024771376.1 XP_024776949.1 XP_024779468.1	Core
OG0000399	XP_024773452.1 XP_024774324.1 XP_024777990.1	Core
OG0000400	XP_024768281.1 XP_024768620.1 XP_024768671.1 XP_024780167.1	Core
OG0000401	XP_024774027.1 XP_024776437.1 XP_024780211.1	Core
OG0000402	XP_024775284.1 XP_024777840.1 XP_024778741.1	Core
OG0000403	XP_024767771.1 XP_024769278.1 XP_024773336.1	Core
OG0000404	XP_024770798.1 XP_024772923.1 XP_024773069.1 XP_024773070.1 XP_024773740.1 XP_024776709.1	Core
OG0000405	XP_024767283.1 XP_024770302.1 XP_024771845.1 XP_024779114.1	Core
OG0000406	XP_024767074.1 XP_024767491.1 XP_024767493.1 XP_024770859.1 XP_024776883.1 XP_024777570.1 XP_024778009.1 XP_024779143.1 XP_024779720.1	Core
OG0000407	XP_024771982.1 XP_024776909.1	Core
OG0000408	XP_024767066.1 XP_024768401.1 XP_024769913.1 XP_024770834.1 XP_024771595.1 XP_024775804.1	Core
OG0000409	XP_024771499.1 XP_024773434.1 XP_024775106.1	Core
OG0000410	XP_024768430.1 XP_024773271.1 XP_024775994.1	Core
OG0000411	XP_024769253.1 XP_024773743.1 XP_024779953.1	Core
OG0000412	XP_024770463.1 XP_024778747.1	Core
OG0000413	XP_024773422.1 XP_024774547.1	Core
OG0000414	XP_024771970.1 XP_024775242.1 XP_024779454.1	Core
OG0000415	XP_024768655.1 XP_024770939.1 XP_024771494.1	Core
OG0000416	XP_024767516.1 XP_024770369.1	Core
OG0000417	XP_024769530.1 XP_024771209.1	Core
OG0000418	XP_024773026.1	Core
OG0000419	XP_024779806.1	Core
OG0000420	XP_024767730.1 XP_024773437.1 XP_024773440.1 XP_024773441.1 XP_024773442.1 XP_024774065.1 XP_024777117.1 XP_024779405.1 XP_024780813.1	Other
OG0000421		Specific
OG0000422	XP_024771155.1 XP_024774102.1 XP_024776808.1 XP_024776873.1	Other
OG0000423	XP_024774430.1 XP_024774937.1 XP_024779798.1	Other
OG0000424	XP_024772761.1 XP_024772874.1 XP_024777999.1	Other
OG0000425	XP_024769623.1 XP_024772625.1 XP_024780181.1	Other
OG0000426	XP_024767071.1 XP_024770823.1 XP_024771662.1 XP_024772234.1 XP_024773934.1 XP_024775479.1 XP_024780856.1 XP_024780924.1	Other
OG0000427	XP_024766980.1 XP_024767037.1 XP_024767044.1 XP_024767049.1 XP_024767055.1 XP_024767112.1 XP_024767145.1 XP_024767508.1 XP_024767872.1 XP_024767966.1 XP_024769670.1 XP_024774047.1	Specific
OG0000428	XP_024776815.1 XP_024778166.1	Core
OG0000429	XP_024767806.1 XP_024768751.1 XP_024775491.1 XP_024780267.1	Core
OG0000430	XP_024768778.1 XP_024769713.1 XP_024776687.1 XP_024777992.1	Core
OG0000431	XP_024769429.1 XP_024774638.1 XP_024776433.1	Core
OG0000432		Other
OG0000433	XP_024769228.1 XP_024773302.1	Core
OG0000434	XP_024768966.1 XP_024770764.1 XP_024770765.1	Core
OG0000435	XP_024768471.1	Core
OG0000436	XP_024772859.1 XP_024773252.1 XP_024774090.1 XP_024777238.1	Core
OG0000437	XP_024771118.1 XP_024772864.1 XP_024774020.1 XP_024774021.1	Core
OG0000438	XP_024771750.1 XP_024776833.1 XP_024777456.1	Core
OG0000439	XP_024771887.1 XP_024771889.1 XP_024774325.1 XP_024778256.1	Core
OG0000440	XP_024769064.1 XP_024770941.1 XP_024773229.1	Core
OG0000441	XP_024767254.1 XP_024769338.1	Core
OG0000442	XP_024769612.1 XP_024779743.1 XP_024780009.1	Core
OG0000443	XP_024770468.1 XP_024771938.1 XP_024777980.1 XP_024779670.1 XP_024780273.1	Core
OG0000444	XP_024770890.1	Core
OG0000445	XP_024767154.1 XP_024769633.1 XP_024774372.1 XP_024775330.1 XP_024777730.1 XP_024778284.1	Core
OG0000446	XP_024766965.1 XP_024770889.1 XP_024772159.1 XP_024772867.1	Core
OG0000447	XP_024769870.1	Core
OG0000448	XP_024773335.1 XP_024775408.1 XP_024778175.1	Core
OG0000449	XP_024773598.1	Core
OG0000450		Other
OG0000451	XP_024768447.1 XP_024773928.1	Core
OG0000452	XP_024771871.1 XP_024779842.1	Core
OG0000453	XP_024769410.1 XP_024770984.1 XP_024772600.1 XP_024773639.1	Core
OG0000454	XP_024768969.1 XP_024771639.1 XP_024772050.1 XP_024776683.1 XP_024776685.1	Core
OG0000455	XP_024767012.1 XP_024767169.1 XP_024771108.1 XP_024773724.1 XP_024780830.1	Core
OG0000456	XP_024769631.1 XP_024773162.1 XP_024780413.1	Core
OG0000457	XP_024767356.1 XP_024769514.1 XP_024777126.1 XP_024778837.1 XP_024779567.1	Core
OG0000458	XP_024769242.1 XP_024775983.1 XP_024778400.1	Core
OG0000459	XP_024773180.1 XP_024776488.1	Core
OG0000460	XP_024769163.1	Core
OG0000461	XP_024768351.1 XP_024775621.1 XP_024776671.1	Core
OG0000462	XP_024773800.1 XP_024774889.1 XP_024777047.1 XP_024780313.1	Core
OG0000463	XP_024775084.1 XP_024776976.1 XP_024777313.1	Core
OG0000464	XP_024771530.1 XP_024773672.1	Core
OG0000465	XP_024772974.1 XP_024775194.1 XP_024775195.1	Core
OG0000466	XP_024773558.1	Core
OG0000467	XP_024767274.1 XP_024775045.1 XP_024776137.1 XP_024779649.1	Core
OG0000468	XP_024769110.1 XP_024772498.1 XP_024774176.1	Core
OG0000469	XP_024770382.1	Core
OG0000470	XP_024767091.1 XP_024769170.1 XP_024771102.1 XP_024776826.1 XP_024779226.1	Core
OG0000471	XP_024768792.1 XP_024771749.1 XP_024773170.1	Core
OG0000472	XP_024769417.1 XP_024773970.1 XP_024775850.1 XP_024777408.1 XP_024777955.1	Core
OG0000473	XP_024776472.1 XP_024778982.1 XP_024780254.1	Core
OG0000474	XP_024771364.1 XP_024772695.1 XP_024777986.1 XP_024778180.1 XP_024778561.1	Core
OG0000475	XP_024772651.1 XP_024776102.1 XP_024778918.1	Core
OG0000476	XP_024769755.1 XP_024771301.1	Core
OG0000477	XP_024777705.1 XP_024778646.1	Core
OG0000478	XP_024774551.1 XP_024779082.1	Core
OG0000479	XP_024768307.1 XP_024769520.1 XP_024770233.1 XP_024780222.1	Core
OG0000480	XP_024779383.1	Core
OG0000481	XP_024767812.1 XP_024776469.1 XP_024779241.1	Core
OG0000482	XP_024768881.1 XP_024778144.1 XP_024779534.1	Core
OG0000483	XP_024767240.1 XP_024768783.1 XP_024770669.1	Core
OG0000484	XP_024774411.1 XP_024778112.1 XP_024778253.1	Core
OG0000485	XP_024767897.1 XP_024768410.1 XP_024773679.1	Core
OG0000486	XP_024768871.1 XP_024768872.1 XP_024777890.1 XP_024779754.1	Core
OG0000487	XP_024768174.1 XP_024768723.1	Core
OG0000488	XP_024769047.1 XP_024770154.1 XP_024772112.1	Core
OG0000489	XP_024769759.1 XP_024777887.1 XP_024779163.1	Core
OG0000490		Specific
OG0000491		Other
OG0000492	XP_024771430.1 XP_024772643.1 XP_024774118.1	Other
OG0000493	XP_024769139.1 XP_024775778.1	Other
OG0000494	XP_024767620.1 XP_024769569.1 XP_024770912.1 XP_024772970.1 XP_024775282.1 XP_024777807.1 XP_024779501.1 XP_024779502.1 XP_024780784.1	Other
OG0000495	XP_024770305.1 XP_024771567.1	Other
OG0000496	XP_024772207.1 XP_024772208.1 XP_024773118.1 XP_024774075.1 XP_024778849.1	Other
OG0000497	XP_024767600.1 XP_024768230.1 XP_024772687.1 XP_024772844.1 XP_024773127.1 XP_024773256.1 XP_024773744.1 XP_024778159.1	Other
OG0000498	XP_024770460.1 XP_024770830.1 XP_024774218.1 XP_024777091.1 XP_024777118.1 XP_024777120.1 XP_024777124.1	Other
OG0000499	XP_024768374.1	Core
OG0000500	XP_024773826.1	Core
OG0000501	XP_024767153.1 XP_024774112.1 XP_024780867.1	Core
OG0000502	XP_024773597.1	Core
OG0000503	XP_024771512.1 XP_024773150.1 XP_024776893.1	Core
OG0000504		Other
OG0000505	XP_024772626.1 XP_024774696.1	Core
OG0000506	XP_024775280.1 XP_024776144.1	Core
OG0000507	XP_024772692.1	Core
OG0000508	XP_024767013.1 XP_024768729.1 XP_024772495.1 XP_024778482.1	Core
OG0000509	XP_024768712.1 XP_024776855.1 XP_024780382.1	Core
OG0000510	XP_024773339.1	Core
OG0000511	XP_024768088.1 XP_024773993.1	Core
OG0000512	XP_024772093.1 XP_024774322.1	Core
OG0000513	XP_024772221.1 XP_024773230.1 XP_024776892.1	Core
OG0000514	XP_024779353.1 XP_024779354.1 XP_024780447.1	Core
OG0000515	XP_024769597.1 XP_024771181.1 XP_024779667.1	Core
OG0000516	XP_024767518.1 XP_024767978.1 XP_024771174.1	Core
OG0000517	XP_024768904.1 XP_024768905.1 XP_024776738.1 XP_024778895.1	Core
OG0000518	XP_024769444.1 XP_024778100.1	Core
OG0000519	XP_024778671.1	Core
OG0000520	XP_024768460.1 XP_024770870.1 XP_024773528.1	Other
OG0000521	XP_024779972.1	Core
OG0000522	XP_024770313.1	Core
OG0000523	XP_024778199.1	Core
OG0000524	XP_024768611.1 XP_024771640.1	Core
OG0000525	XP_024771202.1 XP_024777299.1	Core
OG0000526	XP_024767003.1 XP_024767236.1 XP_024768502.1 XP_024770400.1	Core
OG0000527	XP_024774028.1	Core
OG0000528	XP_024767230.1 XP_024772627.1 XP_024779302.1	Core
OG0000529	XP_024767797.1 XP_024771337.1	Core
OG0000530	XP_024776804.1 XP_024777376.1	Core
OG0000531	XP_024767229.1 XP_024767549.1	Other
OG0000532	XP_024769031.1 XP_024777778.1	Core
OG0000533	XP_024770958.1 XP_024771134.1	Core
OG0000534	XP_024770337.1 XP_024772780.1 XP_024776707.1	Core
OG0000535	XP_024771744.1 XP_024779402.1	Core
OG0000536	XP_024768396.1 XP_024772048.1	Core
OG0000537	XP_024768267.1 XP_024777423.1	Core
OG0000538	XP_024776539.1 XP_024779614.1	Core
OG0000539	XP_024770534.1 XP_024780698.1	Core
OG0000540	XP_024779398.1	Core
OG0000541	XP_024767365.1 XP_024773462.1 XP_024778808.1	Core
OG0000542	XP_024777351.1 XP_024778761.1 XP_024780296.1	Core
OG0000543	XP_024766989.1 XP_024768216.1 XP_024771920.1 XP_024771937.1 XP_024774895.1 XP_024779808.1	Other
OG0000544	XP_024772192.1	Core
OG0000545	XP_024777756.1 XP_024777848.1	Core
OG0000546	XP_024771080.1 XP_024776979.1	Core
OG0000547	XP_024768509.1 XP_024772119.1 XP_024773415.1	Core
OG0000548	XP_024777699.1	Core
OG0000549	XP_024767742.1 XP_024777479.1	Core
OG0000550	XP_024768390.1 XP_024770031.1 XP_024775589.1	Core
OG0000551	XP_024768958.1 XP_024774381.1	Core
OG0000552	XP_024770974.1	Core
OG0000553	XP_024777914.1 XP_024780498.1	Core
OG0000554	XP_024769652.1 XP_024775974.1	Core
OG0000555	XP_024767981.1 XP_024767991.1 XP_024768750.1 XP_024780268.1	Core
OG0000556	XP_024776287.1 XP_024776674.1 XP_024780109.1	Core
OG0000557	XP_024768636.1 XP_024774310.1 XP_024778044.1	Core
OG0000558	XP_024774802.1 XP_024776574.1 XP_024776576.1	Core
OG0000559	XP_024768696.1 XP_024775238.1 XP_024779930.1	Core
OG0000560	XP_024770129.1	Core
OG0000561	XP_024769142.1 XP_024770290.1 XP_024770793.1 XP_024772047.1 XP_024777954.1	Core
OG0000562	XP_024769882.1 XP_024773524.1 XP_024777339.1 XP_024779505.1 XP_024779847.1	Other
OG0000563		Other
OG0000564	XP_024767227.1 XP_024775229.1	Core
OG0000565	XP_024767054.1 XP_024767081.1 XP_024767200.1 XP_024775005.1 XP_024779678.1	Core
OG0000566	XP_024775243.1 XP_024779635.1	Core
OG0000567	XP_024779156.1	Core
OG0000568	XP_024772645.1	Core
OG0000569	XP_024769276.1 XP_024769498.1 XP_024772000.1	Core
OG0000570	XP_024767324.1 XP_024769094.1 XP_024775056.1 XP_024776441.1	Core
OG0000571	XP_024767604.1 XP_024768532.1 XP_024768541.1 XP_024768818.1 XP_024772757.1 XP_024776680.1 XP_024777395.1 XP_024779782.1	Other
OG0000572	XP_024773068.1	Other
OG0000573	XP_024773363.1 XP_024779750.1	Other
OG0000574	XP_024768295.1 XP_024769561.1	Other
OG0000575		Other
OG0000576	XP_024770347.1 XP_024772579.1 XP_024775602.1	Other
OG0000577	XP_024769563.1 XP_024771706.1 XP_024773086.1 XP_024777308.1 XP_024780832.1	Other
OG0000578	XP_024771269.1 XP_024774363.1	Other
OG0000579	XP_024769536.1 XP_024771041.1 XP_024771042.1 XP_024777041.1 XP_024777042.1 XP_024778118.1 XP_024779134.1 XP_024779923.1	Other
OG0000580	XP_024768694.1 XP_024769076.1 XP_024769964.1 XP_024771176.1 XP_024771681.1 XP_024771876.1 XP_024772386.1 XP_024772819.1	Other
OG0000581	XP_024768545.1 XP_024773484.1 XP_024774067.1	Other
OG0000582	XP_024766943.1 XP_024766954.1 XP_024766966.1 XP_024766969.1 XP_024766972.1 XP_024766975.1 XP_024766979.1 XP_024766984.1 XP_024767019.1 XP_024767075.1	Specific
OG0000583	XP_024768376.1 XP_024769255.1 XP_024770661.1 XP_024774365.1	Core
OG0000584	XP_024774515.1	Core
OG0000585	XP_024773215.1	Other
OG0000586	XP_024773956.1 XP_024778826.1	Core
OG0000587	XP_024771655.1 XP_024773767.1	Core
OG0000588	XP_024779936.1	Core
OG0000589	XP_024773004.1 XP_024779957.1 XP_024780470.1	Core
OG0000590	XP_024768961.1 XP_024770818.1	Core
OG0000591	XP_024767764.1 XP_024773111.1	Core
OG0000592	XP_024774703.1 XP_024779211.1	Core
OG0000593	XP_024768211.1 XP_024771044.1	Core
OG0000594	XP_024767327.1 XP_024770682.1 XP_024774124.1 XP_024779570.1	Other
OG0000595	XP_024773661.1 XP_024776654.1 XP_024779455.1	Core
OG0000596	XP_024767085.1 XP_024771120.1 XP_024771359.1 XP_024779790.1	Core
OG0000597	XP_024776185.1	Core
OG0000598	XP_024767525.1 XP_024773286.1 XP_024773342.1 XP_024779553.1	Other
OG0000599	XP_024772573.1 XP_024772574.1 XP_024776880.1 XP_024777951.1	Core
OG0000600	XP_024768306.1 XP_024768339.1 XP_024776462.1	Core
OG0000601	XP_024769701.1	Core
OG0000602	XP_024777997.1 XP_024778094.1	Other
OG0000603	XP_024768070.1 XP_024768099.1	Core
OG0000604	XP_024769379.1 XP_024777661.1	Core
OG0000605	XP_024776874.1	Other
OG0000606	XP_024768748.1 XP_024778750.1	Core
OG0000607	XP_024768037.1 XP_024776702.1	Core
OG0000608	XP_024768711.1 XP_024774944.1	Core
OG0000609	XP_024774368.1 XP_024778885.1 XP_024778940.1	Core
OG0000610	XP_024777221.1	Core
OG0000611	XP_024771732.1 XP_024776012.1	Core
OG0000612	XP_024767975.1 XP_024771794.1 XP_024778022.1	Core
OG0000613	XP_024768244.1 XP_024778082.1 XP_024778800.1	Core
OG0000614	XP_024775429.1	Core
OG0000615	XP_024771432.1	Core
OG0000616	XP_024772089.1	Core
OG0000617	XP_024769959.1 XP_024777767.1	Core
OG0000618	XP_024779604.1	Core
OG0000619	XP_024767515.1 XP_024768808.1 XP_024770370.1 XP_024775323.1	Core
OG0000620	XP_024768672.1 XP_024772747.1 XP_024776435.1	Core
OG0000621	XP_024769014.1 XP_024772959.1	Core
OG0000622	XP_024769500.1 XP_024772384.1 XP_024772752.1	Core
OG0000623	XP_024768242.1 XP_024772976.1 XP_024773203.1 XP_024773231.1	Core
OG0000624	XP_024772186.1 XP_024774993.1	Core
OG0000625	XP_024768150.1 XP_024768266.1 XP_024769484.1 XP_024771819.1	Core
OG0000626	XP_024767079.1 XP_024770136.1	Other
OG0000627	XP_024767496.1 XP_024768807.1 XP_024776584.1	Core
OG0000628	XP_024769844.1 XP_024776955.1	Core
OG0000629	XP_024771073.1 XP_024779036.1	Core
OG0000630	XP_024777069.1 XP_024777070.1	Core
OG0000631	XP_024776803.1	Core
OG0000632	XP_024773374.1	Core
OG0000633	XP_024769559.1 XP_024772977.1	Core
OG0000634	XP_024780444.1	Core
OG0000635	XP_024780923.1	Core
OG0000636	XP_024768842.1 XP_024779309.1	Core
OG0000637	XP_024769033.1 XP_024771861.1	Core
OG0000638	XP_024769268.1 XP_024776083.1	Other
OG0000639	XP_024767386.1 XP_024768998.1 XP_024780000.1	Core
OG0000640	XP_024771072.1 XP_024773283.1 XP_024774763.1 XP_024777400.1	Core
OG0000641	XP_024767874.1 XP_024774947.1	Core
OG0000642	XP_024775717.1	Core
OG0000643	XP_024773543.1 XP_024774946.1	Core
OG0000644	XP_024780671.1 XP_024780762.1	Core
OG0000645	XP_024776205.1	Core
OG0000646	XP_024776088.1 XP_024779099.1	Core
OG0000647	XP_024769448.1 XP_024780847.1	Core
OG0000648	XP_024770279.1 XP_024775874.1 XP_024780312.1	Core
OG0000649	XP_024775637.1 XP_024776777.1	Core
OG0000650	XP_024768050.1 XP_024771507.1 XP_024779890.1	Core
OG0000651	XP_024772861.1 XP_024780005.1	Core
OG0000652	XP_024770300.1 XP_024772494.1	Core
OG0000653	XP_024768089.1	Core
OG0000654	XP_024775641.1	Core
OG0000655	XP_024771261.1	Core
OG0000656	XP_024770686.1 XP_024771752.1 XP_024774174.1	Core
OG0000657	XP_024771353.1	Core
OG0000658	XP_024768597.1 XP_024768638.1 XP_024771345.1	Core
OG0000659	XP_024773973.1 XP_024775153.1	Core
OG0000660	XP_024768618.1 XP_024769505.1	Core
OG0000661		Other
OG0000662	XP_024767506.1 XP_024772621.1	Core
OG0000663	XP_024772969.1 XP_024779467.1 XP_024779998.1	Core
OG0000664		Specific
OG0000665	XP_024771538.1	Core
OG0000666	XP_024770308.1 XP_024770996.1	Core
OG0000667	XP_024768196.1 XP_024777225.1	Core
OG0000668	XP_024771056.1 XP_024771670.1 XP_024775305.1	Core
OG0000669	XP_024767607.1	Core
OG0000670	XP_024770102.1 XP_024770103.1	Core
OG0000671	XP_024772561.1 XP_024775734.1	Core
OG0000672	XP_024770253.1	Core
OG0000673	XP_024771568.1 XP_024776656.1	Other
OG0000674	XP_024771167.1 XP_024772524.1 XP_024772792.1 XP_024778125.1	Core
OG0000675	XP_024771415.1 XP_024780200.1	Core
OG0000676	XP_024769517.1 XP_024776780.1	Core
OG0000677	XP_024768218.1 XP_024770908.1 XP_024779660.1	Core
OG0000678	XP_024770223.1 XP_024777420.1	Core
OG0000679	XP_024773732.1 XP_024774679.1	Core
OG0000680	XP_024769286.1 XP_024769873.1	Core
OG0000681	XP_024772305.1	Core
OG0000682	XP_024772380.1 XP_024772391.1 XP_024772395.1	Core
OG0000683	XP_024770731.1 XP_024773055.1 XP_024776151.1	Core
OG0000684	XP_024768508.1 XP_024770281.1 XP_024777046.1	Core
OG0000685	XP_024769822.1 XP_024770213.1 XP_024775414.1	Core
OG0000686	XP_024771317.1 XP_024777737.1	Core
OG0000687	XP_024775796.1 XP_024777926.1	Core
OG0000688	XP_024768241.1 XP_024774309.1	Core
OG0000689	XP_024773140.1	Core
OG0000690	XP_024777090.1	Core
OG0000691	XP_024778416.1	Core
OG0000692	XP_024773352.1 XP_024777822.1 XP_024778200.1 XP_024778249.1	Core
OG0000693	XP_024767925.1 XP_024767930.1 XP_024770182.1	Core
OG0000694	XP_024768962.1 XP_024778218.1	Core
OG0000695	XP_024769189.1	Other
OG0000696	XP_024776569.1 XP_024779973.1	Other
OG0000697	XP_024772653.1 XP_024773149.1 XP_024775900.1 XP_024778919.1	Core
OG0000698	XP_024769797.1 XP_024779768.1	Core
OG0000699	XP_024772947.1 XP_024775425.1	Core
OG0000700	XP_024767739.1 XP_024777919.1	Core
OG0000701	XP_024771776.1 XP_024773297.1	Core
OG0000702		Other
OG0000703	XP_024768744.1 XP_024771853.1	Core
OG0000704	XP_024778198.1	Other
OG0000705	XP_024768489.1 XP_024768753.1 XP_024771783.1 XP_024773089.1 XP_024777833.1 XP_024778915.1	Other
OG0000706	XP_024767602.1 XP_024768496.1 XP_024771350.1 XP_024779427.1	Other
OG0000707	XP_024768800.1	Other
OG0000708	XP_024773059.1	Other
OG0000709	XP_024774651.1 XP_024775134.1 XP_024779801.1	Other
OG0000710	XP_024772913.1 XP_024773281.1 XP_024774451.1 XP_024776792.1	Other
OG0000711	XP_024770597.1 XP_024772532.1 XP_024773254.1 XP_024775044.1	Other
OG0000712	XP_024771318.1	Other
OG0000713	XP_024767141.1 XP_024767142.1 XP_024770089.1 XP_024770639.1 XP_024770641.1 XP_024778910.1	Other
OG0000714	XP_024769182.1 XP_024775018.1 XP_024780625.1 XP_024780646.1	Other
OG0000715	XP_024773444.1	Other
OG0000716	XP_024770583.1 XP_024770648.1 XP_024771272.1 XP_024772809.1 XP_024774130.1 XP_024774188.1 XP_024778046.1	Other
OG0000717	XP_024766945.1 XP_024767018.1 XP_024767036.1 XP_024767040.1 XP_024767106.1 XP_024767119.1 XP_024767122.1 XP_024767159.1 XP_024768632.1	Specific
OG0000718	XP_024766971.1 XP_024766974.1 XP_024767020.1 XP_024767039.1 XP_024767162.1 XP_024767868.1 XP_024769039.1 XP_024770691.1 XP_024774003.1	Specific
OG0000719	XP_024769208.1 XP_024769213.1 XP_024769214.1 XP_024770829.1 XP_024773926.1 XP_024778886.1 XP_024778898.1 XP_024779892.1 XP_024780686.1	Specific
OG0000720	XP_024768407.1 XP_024768470.1 XP_024772893.1 XP_024774163.1	Other
OG0000721	XP_024779544.1	Core
OG0000722	XP_024767237.1 XP_024768784.1 XP_024770666.1	Core
OG0000723	XP_024774105.1	Other
OG0000724	XP_024771549.1 XP_024776713.1	Core
OG0000725	XP_024778997.1 XP_024779087.1	Core
OG0000726	XP_024775459.1 XP_024776195.1	Core
OG0000727	XP_024769645.1 XP_024775247.1	Core
OG0000728	XP_024777369.1 XP_024780237.1	Core
OG0000729	XP_024768916.1	Core
OG0000730	XP_024778791.1 XP_024778859.1	Core
OG0000731	XP_024769218.1	Other
OG0000732	XP_024774173.1 XP_024778878.1	Core
OG0000733	XP_024774930.1 XP_024777051.1 XP_024778000.1 XP_024778054.1	Other
OG0000734	XP_024774931.1 XP_024777050.1 XP_024778001.1 XP_024778053.1	Other
OG0000735	XP_024769161.1 XP_024773241.1 XP_024780880.1	Core
OG0000736	XP_024771243.1	Core
OG0000737	XP_024772884.1	Core
OG0000738	XP_024774809.1 XP_024780418.1	Core
OG0000739	XP_024767810.1 XP_024774061.1 XP_024777406.1 XP_024778698.1 XP_024778838.1	Core
OG0000740	XP_024769019.1	Core
OG0000741	XP_024770963.1	Core
OG0000742	XP_024774199.1 XP_024775497.1	Core
OG0000743	XP_024768786.1	Core
OG0000744	XP_024773487.1 XP_024778130.1	Core
OG0000745	XP_024768276.1 XP_024770390.1 XP_024771773.1	Core
OG0000746	XP_024775001.1	Core
OG0000747	XP_024771805.1 XP_024775800.1	Core
OG0000748	XP_024770323.1	Core
OG0000749	XP_024776189.1	Core
OG0000750	XP_024774042.1 XP_024778226.1	Core
OG0000751	XP_024775418.1 XP_024775887.1	Core
OG0000752	XP_024772372.1 XP_024775038.1	Core
OG0000753	XP_024773723.1 XP_024774628.1 XP_024775370.1	Core
OG0000754	XP_024773788.1 XP_024775564.1	Core
OG0000755	XP_024774364.1	Core
OG0000756	XP_024767895.1 XP_024771109.1 XP_024780453.1	Core
OG0000757	XP_024769259.1 XP_024771650.1 XP_024771651.1	Core
OG0000758	XP_024767212.1 XP_024767398.1 XP_024778041.1	Core
OG0000759		Other
OG0000760	XP_024774357.1 XP_024780718.1	Core
OG0000761	XP_024772064.1 XP_024779340.1	Core
OG0000762	XP_024768144.1 XP_024776014.1	Core
OG0000763	XP_024777295.1 XP_024778734.1	Core
OG0000764	XP_024768479.1 XP_024771590.1	Core
OG0000765	XP_024774131.1 XP_024774699.1	Core
OG0000766	XP_024772542.1 XP_024775651.1	Core
OG0000767	XP_024774560.1	Core
OG0000768	XP_024769528.1 XP_024770925.1	Core
OG0000769	XP_024778476.1	Core
OG0000770	XP_024771435.1 XP_024773592.1	Core
OG0000771	XP_024768483.1 XP_024773315.1	Core
OG0000772	XP_024777763.1	Core
OG0000773	XP_024767938.1 XP_024776611.1 XP_024780645.1	Core
OG0000774	XP_024771711.1 XP_024773319.1	Core
OG0000775	XP_024770672.1 XP_024774764.1	Core
OG0000776	XP_024768329.1 XP_024770176.1	Core
OG0000777	XP_024768437.1 XP_024773840.1	Core
OG0000778	XP_024775524.1 XP_024775719.1	Core
OG0000779	XP_024775696.1	Core
OG0000780	XP_024770275.1 XP_024774445.1 XP_024778102.1	Core
OG0000781	XP_024769372.1 XP_024772982.1 XP_024779680.1	Core
OG0000782	XP_024766926.1 XP_024777526.1 XP_024779651.1	Core
OG0000783		Other
OG0000784	XP_024771306.1 XP_024771386.1	Core
OG0000785	XP_024767002.1 XP_024768159.1 XP_024768308.1 XP_024769210.1	Core
OG0000786	XP_024768445.1	Core
OG0000787	XP_024775957.1 XP_024779715.1	Core
OG0000788	XP_024769298.1	Core
OG0000789		Other
OG0000790	XP_024771791.1 XP_024772201.1 XP_024772749.1 XP_024773349.1	Core
OG0000791		Other
OG0000792	XP_024768394.1 XP_024780800.1	Core
OG0000793		Other
OG0000794	XP_024776829.1	Core
OG0000795	XP_024773645.1 XP_024779606.1	Core
OG0000796	XP_024770263.1	Core
OG0000797	XP_024777215.1 XP_024780714.1	Core
OG0000798	XP_024771692.1 XP_024771748.1	Core
OG0000799	XP_024769427.1 XP_024776118.1	Core
OG0000800	XP_024770631.1 XP_024778095.1	Core
OG0000801	XP_024773851.1 XP_024779908.1	Core
OG0000802	XP_024768811.1 XP_024771786.1 XP_024772518.1 XP_024772519.1 XP_024775057.1	Core
OG0000803	XP_024767391.1 XP_024769042.1 XP_024774169.1 XP_024776438.1	Core
OG0000804	XP_024770471.1	Core
OG0000805	XP_024775211.1	Core
OG0000806	XP_024770923.1 XP_024772388.1 XP_024776136.1 XP_024779256.1	Other
OG0000807	XP_024774198.1	Core
OG0000808	XP_024768273.1 XP_024769648.1	Core
OG0000809	XP_024770214.1 XP_024772889.1 XP_024773194.1	Core
OG0000810	XP_024768535.1 XP_024771417.1	Core
OG0000811	XP_024771082.1 XP_024780567.1	Core
OG0000812	XP_024780568.1	Core
OG0000813	XP_024771619.1 XP_024779918.1	Core
OG0000814	XP_024769095.1 XP_024769435.1 XP_024771075.1 XP_024773291.1	Core
OG0000815	XP_024768739.1 XP_024770685.1 XP_024775927.1	Core
OG0000816	XP_024775979.1	Core
OG0000817	XP_024780526.1	Core
OG0000818	XP_024771344.1 XP_024771630.1	Core
OG0000819	XP_024772046.1 XP_024779245.1 XP_024779248.1	Core
OG0000820	XP_024774694.1	Core
OG0000821	XP_024780384.1	Core
OG0000822	XP_024767252.1	Core
OG0000823	XP_024778590.1 XP_024780046.1	Core
OG0000824	XP_024768495.1 XP_024769881.1 XP_024771351.1 XP_024777338.1 XP_024779506.1 XP_024779848.1	Other
OG0000825	XP_024767241.1 XP_024768365.1 XP_024776536.1	Core
OG0000826	XP_024772984.1 XP_024777551.1	Core
OG0000827	XP_024776602.1	Core
OG0000828	XP_024775088.1 XP_024780583.1	Core
OG0000829	XP_024772440.1	Core
OG0000830	XP_024776601.1 XP_024780216.1	Core
OG0000831	XP_024771957.1 XP_024776735.1	Core
OG0000832	XP_024779011.1	Other
OG0000833	XP_024777648.1 XP_024778124.1 XP_024780066.1	Core
OG0000834	XP_024768138.1 XP_024778846.1	Core
OG0000835	XP_024770227.1 XP_024774535.1	Core
OG0000836	XP_024768677.1 XP_024777459.1 XP_024777460.1 XP_024779817.1	Core
OG0000837	XP_024767267.1 XP_024778794.1 XP_024779725.1	Core
OG0000838	XP_024771972.1 XP_024773962.1	Core
OG0000839	XP_024775055.1	Core
OG0000840	XP_024768004.1 XP_024768678.1 XP_024780766.1	Core
OG0000841	XP_024772685.1 XP_024780927.1	Core
OG0000842	XP_024770506.1 XP_024771661.1 XP_024777769.1	Core
OG0000843	XP_024770222.1 XP_024770256.1 XP_024770594.1 XP_024780281.1	Core
OG0000844		Specific
OG0000845		Other
OG0000846		Other
OG0000847	XP_024770094.1	Other
OG0000848	XP_024768085.1	Other
OG0000849	XP_024766960.1	Other
OG0000850	XP_024774818.1	Other
OG0000851	XP_024777710.1	Other
OG0000852	XP_024771729.1 XP_024779586.1	Other
OG0000853	XP_024770529.1 XP_024770643.1 XP_024771940.1 XP_024776879.1	Other
OG0000854	XP_024770018.1 XP_024770671.1 XP_024771074.1 XP_024771107.1 XP_024779773.1	Other
OG0000855	XP_024773057.1 XP_024778916.1	Other
OG0000856	XP_024771643.1 XP_024776859.1 XP_024780264.1	Other
OG0000857	XP_024776753.1 XP_024776754.1	Other
OG0000858	XP_024779590.1	Other
OG0000859	XP_024767131.1 XP_024771684.1 XP_024772735.1 XP_024773350.1	Other
OG0000860	XP_024767408.1 XP_024773144.1 XP_024778271.1	Other
OG0000861		Other
OG0000862	XP_024767977.1 XP_024773287.1 XP_024780329.1	Other
OG0000863	XP_024776337.1 XP_024779608.1	Other
OG0000864	XP_024769610.1 XP_024777435.1 XP_024778024.1	Other
OG0000865	XP_024771489.1 XP_024780177.1	Other
OG0000866	XP_024770276.1 XP_024772786.1 XP_024777665.1 XP_024778104.1 XP_024780058.1	Other
OG0000867	XP_024775715.1 XP_024779121.1 XP_024780748.1	Other
OG0000868	XP_024769119.1 XP_024771375.1 XP_024772215.1 XP_024776943.1 XP_024780152.1 XP_024780488.1 XP_024780657.1	Other
OG0000869	XP_024767403.1 XP_024767404.1 XP_024767467.1 XP_024767507.1 XP_024767552.1 XP_024768882.1 XP_024772199.1 XP_024772894.1	Specific
OG0000870	XP_024768730.1 XP_024768734.1 XP_024769476.1 XP_024770637.1 XP_024771908.1 XP_024774804.1 XP_024775683.1 XP_024775703.1	Specific
OG0000871	XP_024767813.1 XP_024780189.1	Core
OG0000872	XP_024774063.1 XP_024776353.1 XP_024778810.1	Core
OG0000873	XP_024771872.1 XP_024773260.1	Other
OG0000874	XP_024775151.1	Other
OG0000875	XP_024769074.1 XP_024780947.1	Core
OG0000876	XP_024779041.1 XP_024779042.1	Core
OG0000877	XP_024776390.1	Core
OG0000878	XP_024778701.1 XP_024778729.1	Core
OG0000879	XP_024776341.1	Core
OG0000880	XP_024768912.1	Core
OG0000881	XP_024769675.1 XP_024771187.1	Core
OG0000882	XP_024773305.1	Core
OG0000883	XP_024778018.1	Core
OG0000884	XP_024769293.1 XP_024775449.1	Core
OG0000885	XP_024777486.1	Core
OG0000886	XP_024778700.1	Core
OG0000887	XP_024769049.1 XP_024772198.1 XP_024779116.1	Core
OG0000888	XP_024767705.1	Core
OG0000889	XP_024768340.1 XP_024776463.1	Core
OG0000890	XP_024768222.1 XP_024773263.1 XP_024779733.1	Other
OG0000891	XP_024771547.1	Other
OG0000892	XP_024771462.1	Other
OG0000893	XP_024770598.1 XP_024774985.1	Other
OG0000894	XP_024771832.1	Core
OG0000895	XP_024779568.1	Core
OG0000896	XP_024768423.1 XP_024769765.1 XP_024771705.1 XP_024771708.1	Other
OG0000897	XP_024772188.1 XP_024772671.1	Core
OG0000898	XP_024770753.1 XP_024774330.1	Core
OG0000899	XP_024767088.1 XP_024767693.1 XP_024773288.1 XP_024780240.1	Other
OG0000900	XP_024769504.1 XP_024780022.1	Core
OG0000901	XP_024774540.1 XP_024774541.1	Core
OG0000902	XP_024771343.1 XP_024775601.1	Core
OG0000903	XP_024768429.1 XP_024769548.1	Core
OG0000904	XP_024780775.1	Core
OG0000905	XP_024771743.1	Core
OG0000906	XP_024768453.1	Core
OG0000907	XP_024773416.1 XP_024776706.1	Core
OG0000908	XP_024767481.1 XP_024768009.1 XP_024771416.1	Core
OG0000909	XP_024769010.1	Core
OG0000910	XP_024773222.1 XP_024773296.1 XP_024774945.1	Core
OG0000911	XP_024775649.1	Core
OG0000912	XP_024767639.1 XP_024780983.1	Core
OG0000913	XP_024767973.1 XP_024771401.1 XP_024776908.1	Core
OG0000914	XP_024780861.1 XP_024780934.1	Core
OG0000915	XP_024775191.1 XP_024779160.1	Core
OG0000916	XP_024771618.1 XP_024780860.1	Core
OG0000917	XP_024769087.1 XP_024769785.1	Core
OG0000918	XP_024772740.1 XP_024775097.1	Core
OG0000919	XP_024773809.1	Core
OG0000920	XP_024779228.1 XP_024779229.1	Core
OG0000921	XP_024774519.1	Core
OG0000922	XP_024780604.1	Core
OG0000923	XP_024768974.1 XP_024769535.1 XP_024770900.1	Core
OG0000924	XP_024774844.1	Core
OG0000925	XP_024768083.1	Core
OG0000926	XP_024775653.1	Core
OG0000927	XP_024767988.1	Other
OG0000928	XP_024768300.1 XP_024776809.1 XP_024780926.1	Core
OG0000929	XP_024777027.1	Core
OG0000930	XP_024773197.1 XP_024776644.1	Core
OG0000931	XP_024777370.1 XP_024777904.1	Core
OG0000932	XP_024777082.1	Core
OG0000933	XP_024774167.1 XP_024779641.1	Core
OG0000934	XP_024772128.1 XP_024775897.1	Core
OG0000935	XP_024775422.1 XP_024775423.1	Core
OG0000936	XP_024775317.1	Core
OG0000937	XP_024767949.1	Core
OG0000938	XP_024775679.1	Core
OG0000939	XP_024771126.1 XP_024777300.1	Core
OG0000940	XP_024767643.1 XP_024780944.1	Core
OG0000941	XP_024776158.1 XP_024780205.1	Core
OG0000942	XP_024770192.1	Core
OG0000943	XP_024775765.1	Core
OG0000944	XP_024769649.1 XP_024772631.1 XP_024774383.1	Core
OG0000945	XP_024768296.1 XP_024771474.1	Core
OG0000946	XP_024773249.1 XP_024779444.1	Core
OG0000947	XP_024777170.1	Core
OG0000948	XP_024777127.1	Core
OG0000949	XP_024775988.1 XP_024779334.1	Core
OG0000950	XP_024767657.1	Core
OG0000951	XP_024777430.1	Core
OG0000952	XP_024768457.1 XP_024774125.1	Core
OG0000953	XP_024778245.1	Core
OG0000954	XP_024771040.1	Core
OG0000955	XP_024777863.1	Core
OG0000956	XP_024778798.1	Core
OG0000957	XP_024772759.1	Other
OG0000958	XP_024768640.1 XP_024771268.1 XP_024778056.1	Core
OG0000959	XP_024772261.1 XP_024773357.1 XP_024774405.1 XP_024776840.1	Core
OG0000960	XP_024770338.1 XP_024776641.1	Core
OG0000961	XP_024768403.1 XP_024772211.1 XP_024775050.1	Core
OG0000962	XP_024768220.1 XP_024771099.1 XP_024774370.1	Other
OG0000963	XP_024778079.1 XP_024779610.1	Core
OG0000964	XP_024778034.1	Core
OG0000965	XP_024767960.1 XP_024769732.1 XP_024775807.1 XP_024778072.1 XP_024779738.1 XP_024779785.1	Other
OG0000966	XP_024772243.1	Core
OG0000967	XP_024769775.1 XP_024773445.1 XP_024778055.1	Core
OG0000968	XP_024771859.1 XP_024777671.1 XP_024779065.1	Core
OG0000969	XP_024767266.1 XP_024776941.1	Core
OG0000970	XP_024771795.1	Core
OG0000971	XP_024768779.1 XP_024772746.1 XP_024776308.1	Core
OG0000972	XP_024769516.1 XP_024771935.1	Core
OG0000973	XP_024776901.1	Core
OG0000974	XP_024767148.1 XP_024768600.1 XP_024771663.1	Core
OG0000975	XP_024772941.1	Core
OG0000976		Other
OG0000977	XP_024779477.1	Core
OG0000978	XP_024769499.1 XP_024769624.1	Core
OG0000979	XP_024767719.1 XP_024768398.1 XP_024777134.1	Core
OG0000980	XP_024771452.1	Core
OG0000981	XP_024778406.1 XP_024778407.1	Core
OG0000982	XP_024772741.1	Other
OG0000983	XP_024777437.1	Core
OG0000984	XP_024767688.1 XP_024779780.1	Core
OG0000985	XP_024770220.1	Core
OG0000986	XP_024772294.1 XP_024772295.1	Core
OG0000987	XP_024779934.1	Core
OG0000988	XP_024776252.1 XP_024776253.1	Core
OG0000989	XP_024767670.1	Core
OG0000990	XP_024775560.1 XP_024775561.1	Core
OG0000991	XP_024772599.1	Core
OG0000992	XP_024767722.1 XP_024771596.1	Core
OG0000993	XP_024770935.1 XP_024778852.1	Core
OG0000994	XP_024776128.1	Core
OG0000995	XP_024769497.1 XP_024773216.1 XP_024773333.1	Core
OG0000996	XP_024774607.1 XP_024774608.1	Core
OG0000997	XP_024770321.1 XP_024778078.1	Core
OG0000998	XP_024775582.1	Core
OG0000999	XP_024768347.1 XP_024771046.1 XP_024777646.1	Other
OG0001000	XP_024778197.1	Core
OG0001001	XP_024774414.1 XP_024777946.1	Core
OG0001002	XP_024776272.1	Core
OG0001003	XP_024773677.1	Core
OG0001004	XP_024767223.1 XP_024779246.1	Core
OG0001005	XP_024779487.1	Core
OG0001006	XP_024770571.1	Core
OG0001007	XP_024770892.1 XP_024770947.1	Core
OG0001008	XP_024771835.1 XP_024774126.1 XP_024774373.1	Core
OG0001009	XP_024775811.1 XP_024775812.1	Core
OG0001010	XP_024767402.1 XP_024773360.1 XP_024780090.1	Core
OG0001011	XP_024767629.1	Core
OG0001012	XP_024779089.1	Core
OG0001013	XP_024771065.1 XP_024773822.1	Core
OG0001014	XP_024767621.1 XP_024778696.1	Core
OG0001015	XP_024773173.1 XP_024773192.1 XP_024775291.1	Core
OG0001016	XP_024767738.1 XP_024768622.1	Core
OG0001017	XP_024774615.1 XP_024774616.1	Core
OG0001018	XP_024771404.1	Core
OG0001019		Other
OG0001020	XP_024776190.1	Core
OG0001021	XP_024769522.1 XP_024776950.1	Core
OG0001022		Other
OG0001023	XP_024768880.1 XP_024775039.1 XP_024775040.1 XP_024775041.1 XP_024775042.1	Other
OG0001024	XP_024775241.1 XP_024780546.1	Core
OG0001025	XP_024769567.1 XP_024779920.1	Core
OG0001026	XP_024771903.1 XP_024772479.1 XP_024774432.1	Core
OG0001027	XP_024770746.1 XP_024773290.1	Core
OG0001028	XP_024775921.1	Core
OG0001029	XP_024768501.1 XP_024773862.1	Core
OG0001030	XP_024776579.1	Core
OG0001031	XP_024769534.1 XP_024769773.1	Core
OG0001032	XP_024775141.1 XP_024775142.1 XP_024775143.1	Core
OG0001033		Other
OG0001034	XP_024776556.1	Core
OG0001035	XP_024769281.1 XP_024771064.1 XP_024773642.1 XP_024780093.1	Other
OG0001036	XP_024773768.1 XP_024777463.1	Core
OG0001037	XP_024780371.1 XP_024780896.1	Core
OG0001038	XP_024770405.1 XP_024770406.1 XP_024771471.1 XP_024780041.1	Core
OG0001039	XP_024777431.1 XP_024779853.1	Core
OG0001040	XP_024775131.1 XP_024776758.1	Core
OG0001041	XP_024767425.1 XP_024767426.1	Core
OG0001042	XP_024774175.1	Core
OG0001043	XP_024775233.1 XP_024775540.1	Core
OG0001044	XP_024772100.1 XP_024778950.1	Core
OG0001045	XP_024769771.1 XP_024774667.1	Core
OG0001046	XP_024773104.1	Core
OG0001047	XP_024772133.1	Core
OG0001048	XP_024777377.1	Core
OG0001049	XP_024769108.1	Core
OG0001050	XP_024771635.1	Core
OG0001051	XP_024776097.1	Core
OG0001052	XP_024767488.1 XP_024769880.1 XP_024770039.1 XP_024770345.1	Other
OG0001053	XP_024769046.1	Core
OG0001054	XP_024770767.1 XP_024779981.1	Core
OG0001055	XP_024768413.1 XP_024769909.1 XP_024771659.1	Core
OG0001056	XP_024768451.1 XP_024768713.1 XP_024770166.1	Core
OG0001057	XP_024769927.1	Core
OG0001058	XP_024777155.1 XP_024778685.1	Core
OG0001059	XP_024767749.1 XP_024768446.1 XP_024771275.1	Core
OG0001060	XP_024771924.1	Core
OG0001061	XP_024774913.1 XP_024776459.1	Core
OG0001062	XP_024767024.1 XP_024771965.1 XP_024779627.1	Core
OG0001063	XP_024771724.1 XP_024780559.1	Core
OG0001064	XP_024768745.1	Core
OG0001065	XP_024768361.1 XP_024771769.1 XP_024775976.1	Core
OG0001066	XP_024771247.1 XP_024778525.1	Core
OG0001067	XP_024770676.1 XP_024771493.1 XP_024773233.1	Core
OG0001068	XP_024772504.1	Core
OG0001069	XP_024776847.1 XP_024779535.1	Core
OG0001070	XP_024770858.1 XP_024778731.1	Core
OG0001071	XP_024773579.1 XP_024779839.1 XP_024779863.1	Core
OG0001072	XP_024768684.1 XP_024778924.1	Core
OG0001073	XP_024767747.1 XP_024767921.1	Core
OG0001074	XP_024768612.1 XP_024771440.1	Core
OG0001075	XP_024771742.1 XP_024779376.1	Core
OG0001076	XP_024772779.1 XP_024775716.1 XP_024779795.1	Core
OG0001077	XP_024774207.1 XP_024778978.1	Core
OG0001078		Other
OG0001079		Other
OG0001080	XP_024771017.1 XP_024774074.1 XP_024779774.1	Core
OG0001081	XP_024772324.1 XP_024772328.1	Core
OG0001082		Other
OG0001083	XP_024772042.1 XP_024775521.1	Other
OG0001084		Other
OG0001085	XP_024770979.1 XP_024773456.1 XP_024776726.1 XP_024779576.1	Other
OG0001086	XP_024775819.1	Other
OG0001087	XP_024772313.1 XP_024775787.1	Other
OG0001088	XP_024774561.1 XP_024776818.1 XP_024776946.1	Other
OG0001089	XP_024779880.1	Other
OG0001090	XP_024778216.1	Other
OG0001091		Specific
OG0001092	XP_024770654.1	Other
OG0001093		Specific
OG0001094	XP_024769938.1	Other
OG0001095	XP_024772547.1 XP_024779206.1	Other
OG0001096	XP_024769510.1	Other
OG0001097	XP_024773273.1	Other
OG0001098	XP_024768298.1 XP_024768358.1 XP_024771057.1 XP_024773264.1	Other
OG0001099	XP_024771673.1 XP_024774132.1	Other
OG0001100	XP_024767681.1 XP_024774100.1 XP_024778153.1 XP_024780661.1	Other
OG0001101		Other
OG0001102		Other
OG0001103	XP_024771014.1 XP_024774761.1 XP_024776853.1	Other
OG0001104	XP_024775428.1 XP_024775481.1	Other
OG0001105		Other
OG0001106	XP_024767005.1	Other
OG0001107		Other
OG0001108	XP_024767374.1 XP_024770247.1 XP_024770248.1 XP_024770251.1 XP_024770266.1 XP_024770972.1 XP_024773565.1	Specific
OG0001109	XP_024780885.1	Core
OG0001110	XP_024776620.1	Core
OG0001111	XP_024768707.1 XP_024772887.1	Core
OG0001112	XP_024779891.1	Core
OG0001113	XP_024774194.1 XP_024774195.1 XP_024778264.1	Other
OG0001114	XP_024776192.1 XP_024779582.1	Core
OG0001115	XP_024767845.1	Core
OG0001116	XP_024779826.1	Core
OG0001117	XP_024780950.1 XP_024780951.1	Core
OG0001118		Other
OG0001119	XP_024774880.1	Core
OG0001120	XP_024770659.1 XP_024779639.1	Core
OG0001121	XP_024769140.1 XP_024775082.1	Core
OG0001122	XP_024774278.1	Core
OG0001123	XP_024774891.1	Core
OG0001124	XP_024767180.1 XP_024771560.1	Other
OG0001125	XP_024767484.1 XP_024770596.1 XP_024779620.1	Core
OG0001126	XP_024773013.1	Core
OG0001127	XP_024777385.1	Core
OG0001128	XP_024774624.1	Core
OG0001129	XP_024769641.1 XP_024776186.1	Core
OG0001130	XP_024778694.1	Core
OG0001131	XP_024774530.1	Core
OG0001132	XP_024768897.1	Core
OG0001133	XP_024776744.1	Core
OG0001134	XP_024777745.1	Core
OG0001135	XP_024780193.1	Core
OG0001136	XP_024769026.1	Core
OG0001137		Other
OG0001138	XP_024768898.1	Core
OG0001139	XP_024773147.1	Core
OG0001140	XP_024773182.1	Core
OG0001141	XP_024771186.1 XP_024771971.1	Core
OG0001142	XP_024780416.1	Core
OG0001143	XP_024769953.1 XP_024772387.1	Core
OG0001144	XP_024774926.1	Core
OG0001145	XP_024778925.1	Core
OG0001146	XP_024769523.1	Core
OG0001147	XP_024777535.1	Core
OG0001148		Specific
OG0001149	XP_024768760.1 XP_024774366.1	Core
OG0001150		Other
OG0001151	XP_024769776.1 XP_024775108.1	Core
OG0001152	XP_024776927.1	Other
OG0001153	XP_024771434.1	Core
OG0001154	XP_024770384.1	Core
OG0001155	XP_024772150.1	Core
OG0001156	XP_024777311.1	Core
OG0001157		Other
OG0001158	XP_024769856.1	Other
OG0001159	XP_024774526.1	Core
OG0001160	XP_024771431.1	Core
OG0001161	XP_024767117.1 XP_024773455.1 XP_024777273.1	Core
OG0001162	XP_024776315.1	Core
OG0001163		Other
OG0001164	XP_024773537.1 XP_024778850.1	Core
OG0001165	XP_024768775.1 XP_024770363.1	Core
OG0001166	XP_024775668.1 XP_024778882.1	Core
OG0001167	XP_024772763.1	Other
OG0001168	XP_024772323.1	Core
OG0001169	XP_024779849.1	Core
OG0001170	XP_024776220.1	Core
OG0001171		Other
OG0001172	XP_024767715.1	Core
OG0001173	XP_024767059.1 XP_024767473.1 XP_024779710.1	Other
OG0001174	XP_024769820.1	Core
OG0001175	XP_024777685.1	Core
OG0001176	XP_024768254.1	Core
OG0001177	XP_024767676.1	Core
OG0001178	XP_024778642.1	Core
OG0001179	XP_024771852.1	Core
OG0001180	XP_024773186.1	Core
OG0001181	XP_024774989.1	Core
OG0001182	XP_024780304.1	Core
OG0001183	XP_024771165.1 XP_024773116.1	Core
OG0001184	XP_024775059.1	Core
OG0001185	XP_024776338.1	Core
OG0001186	XP_024767090.1 XP_024767692.1 XP_024767919.1	Other
OG0001187	XP_024772619.1	Core
OG0001188	XP_024771182.1 XP_024776609.1	Core
OG0001189	XP_024779926.1	Core
OG0001190	XP_024772650.1	Core
OG0001191	XP_024778605.1 XP_024779676.1	Core
OG0001192	XP_024779545.1	Core
OG0001193	XP_024777582.1	Core
OG0001194	XP_024768781.1 XP_024775258.1	Core
OG0001195		Other
OG0001196	XP_024771038.1	Core
OG0001197	XP_024775702.1	Core
OG0001198	XP_024780379.1	Core
OG0001199	XP_024769386.1	Core
OG0001200	XP_024769069.1 XP_024778114.1	Other
OG0001201	XP_024770294.1	Core
OG0001202	XP_024777898.1	Core
OG0001203	XP_024768227.1	Core
OG0001204	XP_024771580.1 XP_024779328.1	Core
OG0001205	XP_024768255.1	Core
OG0001206	XP_024773603.1	Other
OG0001207	XP_024776988.1	Core
OG0001208	XP_024767923.1	Core
OG0001209	XP_024767021.1 XP_024768663.1	Other
OG0001210		Other
OG0001211	XP_024768377.1 XP_024772999.1	Core
OG0001212	XP_024779561.1	Core
OG0001213	XP_024777771.1 XP_024778006.1 XP_024779714.1	Core
OG0001214	XP_024770178.1	Core
OG0001215	XP_024776963.1 XP_024780097.1	Core
OG0001216	XP_024769970.1 XP_024773816.1	Core
OG0001217	XP_024775506.1	Core
OG0001218	XP_024773704.1	Core
OG0001219		Other
OG0001220	XP_024768258.1	Core
OG0001221	XP_024773148.1	Other
OG0001222	XP_024771420.1	Core
OG0001223	XP_024775231.1	Core
OG0001224	XP_024772393.1 XP_024772766.1	Core
OG0001225	XP_024767531.1 XP_024775760.1	Core
OG0001226	XP_024775992.1	Core
OG0001227	XP_024773272.1	Core
OG0001228	XP_024773124.1 XP_024776645.1	Core
OG0001229	XP_024779268.1	Core
OG0001230	XP_024768476.1 XP_024768507.1 XP_024778884.1	Other
OG0001231	XP_024767993.1 XP_024770339.1	Core
OG0001232	XP_024777345.1 XP_024777346.1	Core
OG0001233	XP_024769209.1 XP_024774257.1	Core
OG0001234		Other
OG0001235	XP_024776103.1	Core
OG0001236		Other
OG0001237	XP_024767542.1 XP_024778508.1	Core
OG0001238	XP_024776312.1	Core
OG0001239	XP_024776900.1	Other
OG0001240	XP_024780575.1	Core
OG0001241	XP_024769931.1	Core
OG0001242	XP_024771081.1 XP_024772680.1 XP_024776351.1 XP_024780262.1	Other
OG0001243	XP_024780314.1	Core
OG0001244	XP_024772160.1 XP_024775347.1	Core
OG0001245	XP_024773325.1	Core
OG0001246	XP_024778012.1	Core
OG0001247	XP_024779510.1	Core
OG0001248	XP_024773841.1	Core
OG0001249	XP_024770547.1	Core
OG0001250	XP_024774839.1	Core
OG0001251	XP_024778342.1 XP_024778888.1	Core
OG0001252	XP_024773963.1	Other
OG0001253	XP_024776895.1 XP_024777561.1	Core
OG0001254	XP_024767855.1	Core
OG0001255	XP_024776937.1 XP_024779658.1	Core
OG0001256	XP_024768382.1 XP_024772482.1	Core
OG0001257	XP_024767831.1	Core
OG0001258	XP_024774792.1	Core
OG0001259	XP_024777194.1	Core
OG0001260	XP_024769333.1 XP_024773210.1	Core
OG0001261	XP_024769425.1 XP_024774579.1	Core
OG0001262	XP_024779761.1 XP_024780464.1	Core
OG0001263	XP_024771833.1 XP_024780652.1	Core
OG0001264	XP_024769719.1 XP_024773326.1	Core
OG0001265	XP_024767297.1 XP_024771194.1	Core
OG0001266	XP_024780377.1 XP_024780872.1	Core
OG0001267	XP_024768820.1	Core
OG0001268	XP_024773146.1	Other
OG0001269	XP_024777849.1	Core
OG0001270	XP_024769097.1 XP_024774209.1 XP_024778262.1	Other
OG0001271	XP_024767414.1	Core
OG0001272	XP_024771722.1	Core
OG0001273	XP_024770408.1	Core
OG0001274	XP_024769527.1 XP_024773785.1 XP_024775145.1	Core
OG0001275	XP_024768997.1 XP_024771523.1	Core
OG0001276	XP_024774456.1	Core
OG0001277		Other
OG0001278	XP_024776796.1	Core
OG0001279		Other
OG0001280	XP_024774673.1	Core
OG0001281	XP_024769816.1 XP_024777454.1	Core
OG0001282	XP_024770655.1 XP_024774625.1 XP_024778160.1	Core
OG0001283	XP_024767843.1 XP_024775099.1	Core
OG0001284	XP_024771373.1 XP_024774448.1	Core
OG0001285	XP_024771298.1 XP_024772878.1	Other
OG0001286	XP_024778038.1	Core
OG0001287	XP_024771132.1	Core
OG0001288	XP_024770540.1	Core
OG0001289	XP_024780179.1	Core
OG0001290	XP_024770982.1	Core
OG0001291	XP_024773331.1 XP_024778620.1	Core
OG0001292	XP_024767989.1 XP_024771449.1	Core
OG0001293	XP_024770211.1	Core
OG0001294	XP_024777073.1	Core
OG0001295	XP_024778724.1 XP_024778725.1	Core
OG0001296	XP_024769203.1	Core
OG0001297	XP_024773199.1 XP_024776870.1	Core
OG0001298	XP_024775361.1	Core
OG0001299	XP_024767029.1 XP_024775631.1	Core
OG0001300	XP_024778647.1	Core
OG0001301	XP_024779317.1	Core
OG0001302	XP_024773322.1	Core
OG0001303	XP_024768395.1 XP_024773563.1	Core
OG0001304	XP_024773390.1	Core
OG0001305	XP_024780151.1	Core
OG0001306	XP_024771735.1 XP_024780809.1	Core
OG0001307	XP_024778802.1	Core
OG0001308	XP_024774655.1	Core
OG0001309	XP_024775581.1	Core
OG0001310	XP_024774840.1	Core
OG0001311	XP_024768265.1 XP_024779681.1	Other
OG0001312	XP_024771204.1	Core
OG0001313	XP_024772652.1	Core
OG0001314	XP_024776993.1	Core
OG0001315	XP_024767242.1 XP_024771234.1	Core
OG0001316	XP_024769604.1	Core
OG0001317	XP_024771137.1 XP_024771674.1	Core
OG0001318	XP_024779218.1	Core
OG0001319	XP_024770507.1	Other
OG0001320	XP_024767329.1 XP_024776382.1	Core
OG0001321	XP_024766997.1 XP_024780564.1	Core
OG0001322	XP_024779219.1	Core
OG0001323	XP_024771556.1	Core
OG0001324	XP_024774473.1	Core
OG0001325	XP_024773855.1	Core
OG0001326	XP_024770411.1	Core
OG0001327	XP_024771566.1 XP_024777402.1 XP_024780710.1	Other
OG0001328	XP_024772130.1	Core
OG0001329	XP_024771939.1 XP_024780299.1	Core
OG0001330	XP_024780324.1	Core
OG0001331	XP_024768772.1 XP_024771071.1	Core
OG0001332	XP_024776122.1	Core
OG0001333	XP_024767519.1	Core
OG0001334	XP_024772513.1	Core
OG0001335	XP_024768140.1 XP_024770462.1 XP_024773448.1	Other
OG0001336	XP_024767196.1 XP_024769045.1	Core
OG0001337	XP_024768675.1 XP_024771565.1	Core
OG0001338	XP_024780524.1	Other
OG0001339	XP_024768391.1 XP_024779737.1	Core
OG0001340	XP_024770246.1 XP_024770904.1	Core
OG0001341	XP_024778150.1	Core
OG0001342	XP_024770644.1 XP_024774759.1	Core
OG0001343	XP_024769424.1 XP_024778873.1	Core
OG0001344	XP_024778680.1	Core
OG0001345	XP_024774897.1	Core
OG0001346	XP_024772743.1 XP_024780676.1	Core
OG0001347		Other
OG0001348	XP_024769879.1 XP_024778948.1	Core
OG0001349	XP_024768414.1 XP_024771658.1 XP_024775860.1	Core
OG0001350	XP_024768054.1 XP_024774785.1	Core
OG0001351	XP_024772979.1 XP_024773403.1 XP_024775000.1	Core
OG0001352	XP_024772660.1 XP_024778049.1 XP_024778050.1 XP_024778806.1	Other
OG0001353	XP_024769121.1 XP_024774351.1 XP_024774435.1	Core
OG0001354	XP_024778614.1	Core
OG0001355	XP_024771860.1	Core
OG0001356		Other
OG0001357	XP_024776419.1 XP_024778626.1	Core
OG0001358		Other
OG0001359	XP_024768010.1	Core
OG0001360	XP_024770053.1 XP_024770054.1	Core
OG0001361	XP_024766931.1 XP_024772281.1	Core
OG0001362	XP_024780552.1	Core
OG0001363	XP_024775555.1	Core
OG0001364	XP_024769742.1	Core
OG0001365	XP_024777382.1	Core
OG0001366	XP_024767030.1 XP_024779125.1	Core
OG0001367	XP_024775751.1	Core
OG0001368		Other
OG0001369	XP_024772902.1	Other
OG0001370	XP_024768156.1 XP_024775752.1	Core
OG0001371	XP_024775235.1	Core
OG0001372	XP_024777808.1	Core
OG0001373	XP_024775433.1	Core
OG0001374	XP_024775745.1	Core
OG0001375	XP_024773613.1	Core
OG0001376	XP_024780440.1	Core
OG0001377	XP_024780571.1	Core
OG0001378	XP_024768079.1 XP_024771157.1	Core
OG0001379	XP_024769461.1 XP_024769475.1 XP_024775873.1	Core
OG0001380	XP_024769006.1 XP_024769007.1	Core
OG0001381	XP_024771083.1 XP_024771918.1	Core
OG0001382	XP_024774708.1	Core
OG0001383	XP_024771089.1	Core
OG0001384	XP_024774845.1	Core
OG0001385	XP_024777966.1 XP_024777968.1	Core
OG0001386	XP_024768475.1 XP_024779616.1 XP_024780862.1	Core
OG0001387	XP_024768569.1 XP_024779830.1	Other
OG0001388	XP_024768635.1 XP_024776651.1	Core
OG0001389	XP_024770697.1 XP_024772176.1	Core
OG0001390	XP_024768462.1	Other
OG0001391		Other
OG0001392	XP_024767994.1 XP_024770340.1	Other
OG0001393	XP_024779071.1	Other
OG0001394		Other
OG0001395		Other
OG0001396		Specific
OG0001397		Other
OG0001398	XP_024775107.1	Other
OG0001399		Other
OG0001400	XP_024768828.1 XP_024771586.1 XP_024772862.1	Other
OG0001401		Specific
OG0001402	XP_024770071.1	Other
OG0001403	XP_024771000.1 XP_024777823.1 XP_024778679.1	Other
OG0001404	XP_024768370.1 XP_024775213.1	Other
OG0001405	XP_024768628.1 XP_024773490.1	Other
OG0001406	XP_024767195.1 XP_024774115.1 XP_024776215.1	Other
OG0001407	XP_024778548.1	Other
OG0001408	XP_024778902.1	Other
OG0001409	XP_024770496.1	Other
OG0001410	XP_024767157.1 XP_024768021.1 XP_024772410.1	Other
OG0001411	XP_024777875.1	Other
OG0001412	XP_024771631.1 XP_024773141.1 XP_024777977.1	Other
OG0001413	XP_024774311.1	Other
OG0001414	XP_024777682.1	Other
OG0001415		Other
OG0001416	XP_024769205.1 XP_024769637.1 XP_024772777.1 XP_024779593.1	Other
OG0001417	XP_024769054.1 XP_024771745.1 XP_024772712.1	Other
OG0001418	XP_024769636.1	Other
OG0001419	XP_024771006.1	Other
OG0001420	XP_024776538.1	Other
OG0001421	XP_024771649.1 XP_024778851.1	Other
OG0001422	XP_024768528.1 XP_024769872.1 XP_024773205.1 XP_024777981.1	Other
OG0001423	XP_024770978.1 XP_024773457.1 XP_024779577.1	Other
OG0001424	XP_024775587.1	Other
OG0001425	XP_024770677.1 XP_024773234.1 XP_024773235.1	Other
OG0001426	XP_024773566.1 XP_024774863.1 XP_024775917.1	Other
OG0001427	XP_024770259.1 XP_024772344.1 XP_024780073.1	Other
OG0001428		Other
OG0001429	XP_024773843.1	Other
OG0001430	XP_024774788.1 XP_024775550.1	Other
OG0001431	XP_024773451.1 XP_024779266.1 XP_024779672.1 XP_024779802.1	Other
OG0001432	XP_024771888.1 XP_024773294.1 XP_024776468.1	Other
OG0001433	XP_024766924.1 XP_024766928.1 XP_024766941.1 XP_024766951.1 XP_024766976.1 XP_024767072.1	Specific
OG0001434	XP_024768717.1 XP_024774779.1 XP_024774786.1 XP_024774817.1 XP_024776945.1 XP_024780561.1	Specific
OG0001435	XP_024771096.1 XP_024773247.1 XP_024774201.1 XP_024774255.1 XP_024778774.1 XP_024779767.1	Specific
OG0001436	XP_024773591.1 XP_024774999.1 XP_024775146.1 XP_024775147.1 XP_024775492.1 XP_024780815.1	Specific
OG0001437	XP_024773426.1	Core
OG0001438	XP_024771614.1	Core
OG0001439	XP_024772058.1	Core
OG0001440	XP_024767296.1 XP_024779603.1 XP_024779726.1	Other
OG0001441		Other
OG0001442	XP_024770568.1 XP_024774197.1	Core
OG0001443	XP_024780427.1	Core
OG0001444	XP_024770536.1	Core
OG0001445	XP_024772606.1 XP_024772706.1	Other
OG0001446	XP_024780593.1	Core
OG0001447	XP_024770603.1 XP_024779693.1	Core
OG0001448	XP_024767442.1	Core
OG0001449	XP_024771316.1	Core
OG0001450	XP_024767572.1	Core
OG0001451	XP_024771125.1 XP_024772233.1	Core
OG0001452	XP_024770710.1	Core
OG0001453	XP_024772953.1	Core
OG0001454	XP_024769693.1	Core
OG0001455	XP_024773595.1 XP_024779500.1	Core
OG0001456	XP_024774369.1 XP_024778896.1	Core
OG0001457	XP_024780858.1	Core
OG0001458	XP_024777177.1	Core
OG0001459	XP_024773861.1	Core
OG0001460	XP_024776061.1	Core
OG0001461	XP_024777247.1	Core
OG0001462	XP_024767265.1 XP_024768981.1	Core
OG0001463	XP_024777282.1	Core
OG0001464	XP_024771282.1	Core
OG0001465	XP_024771591.1	Other
OG0001466	XP_024780789.1	Core
OG0001467	XP_024778454.1	Core
OG0001468	XP_024778669.1	Core
OG0001469	XP_024768007.1 XP_024769512.1 XP_024771422.1	Other
OG0001470		Specific
OG0001471	XP_024776016.1	Core
OG0001472	XP_024771817.1	Core
OG0001473	XP_024777694.1	Core
OG0001474	XP_024767724.1	Core
OG0001475	XP_024774724.1	Core
OG0001476	XP_024774882.1	Core
OG0001477	XP_024769428.1	Core
OG0001478	XP_024769032.1	Core
OG0001479	XP_024770265.1	Core
OG0001480	XP_024776455.1	Core
OG0001481	XP_024774149.1 XP_024776464.1	Core
OG0001482	XP_024775496.1 XP_024778134.1	Core
OG0001483	XP_024777048.1	Core
OG0001484	XP_024778856.1	Other
OG0001485	XP_024778388.1	Core
OG0001486	XP_024770580.1	Other
OG0001487	XP_024768264.1 XP_024771170.1 XP_024772528.1 XP_024773183.1	Other
OG0001488	XP_024776447.1	Core
OG0001489	XP_024772929.1	Core
OG0001490	XP_024770348.1	Core
OG0001491	XP_024771277.1	Core
OG0001492	XP_024769932.1	Core
OG0001493	XP_024769157.1	Core
OG0001494		Other
OG0001495	XP_024775504.1	Core
OG0001496	XP_024767251.1 XP_024772094.1	Other
OG0001497	XP_024769898.1	Core
OG0001498	XP_024780338.1	Core
OG0001499	XP_024775156.1	Core
OG0001500	XP_024771402.1 XP_024771626.1	Core
OG0001501	XP_024772392.1 XP_024780259.1	Core
OG0001502	XP_024779150.1	Core
OG0001503	XP_024767103.1 XP_024775739.1	Core
OG0001504	XP_024777190.1	Core
OG0001505	XP_024779281.1	Core
OG0001506	XP_024768567.1 XP_024768615.1	Core
OG0001507	XP_024770673.1	Core
OG0001508	XP_024776596.1	Core
OG0001509	XP_024771814.1	Other
OG0001510	XP_024771816.1	Other
OG0001511	XP_024775907.1	Core
OG0001512	XP_024780962.1	Core
OG0001513	XP_024772587.1	Core
OG0001514	XP_024778871.1	Core
OG0001515	XP_024777468.1	Core
OG0001516	XP_024773206.1	Other
OG0001517	XP_024768353.1	Core
OG0001518		Other
OG0001519	XP_024775898.1	Core
OG0001520	XP_024775670.1 XP_024778085.1	Core
OG0001521	XP_024768667.1	Core
OG0001522	XP_024770633.1	Core
OG0001523	XP_024774971.1	Core
OG0001524	XP_024775193.1	Core
OG0001525		Other
OG0001526		Other
OG0001527	XP_024773225.1	Core
OG0001528	XP_024769056.1	Core
OG0001529	XP_024778176.1	Core
OG0001530	XP_024780088.1	Core
OG0001531	XP_024780434.1	Core
OG0001532	XP_024767918.1	Core
OG0001533	XP_024780620.1	Core
OG0001534	XP_024769310.1 XP_024777568.1	Other
OG0001535	XP_024771881.1 XP_024778467.1	Core
OG0001536	XP_024768633.1 XP_024771121.1 XP_024777708.1	Other
OG0001537	XP_024777557.1	Core
OG0001538	XP_024771291.1	Core
OG0001539	XP_024769392.1	Core
OG0001540	XP_024775884.1	Core
OG0001541	XP_024768697.1 XP_024774179.1	Core
OG0001542	XP_024777755.1	Core
OG0001543	XP_024772097.1	Core
OG0001544	XP_024767035.1 XP_024767263.1 XP_024776141.1	Other
OG0001545	XP_024771203.1 XP_024773179.1	Core
OG0001546	XP_024769079.1	Core
OG0001547	XP_024774318.1 XP_024780482.1	Core
OG0001548	XP_024774736.1	Core
OG0001549		Other
OG0001550	XP_024774645.1 XP_024779575.1	Core
OG0001551	XP_024773596.1	Core
OG0001552	XP_024774640.1	Core
OG0001553	XP_024778363.1	Core
OG0001554	XP_024778322.1	Core
OG0001555	XP_024771410.1	Core
OG0001556	XP_024777371.1	Core
OG0001557	XP_024778390.1	Core
OG0001558	XP_024774266.1	Core
OG0001559	XP_024773781.1 XP_024773864.1	Core
OG0001560	XP_024779896.1	Core
OG0001561	XP_024776003.1	Core
OG0001562	XP_024773640.1 XP_024776210.1	Core
OG0001563	XP_024777081.1	Core
OG0001564	XP_024768835.1	Core
OG0001565	XP_024779076.1	Core
OG0001566	XP_024769470.1 XP_024780932.1	Core
OG0001567	XP_024780722.1	Core
OG0001568	XP_024780505.1	Core
OG0001569	XP_024767796.1 XP_024779538.1	Other
OG0001570	XP_024780452.1	Core
OG0001571	XP_024778970.1 XP_024780449.1	Core
OG0001572	XP_024770117.1 XP_024770586.1	Core
OG0001573	XP_024775073.1	Core
OG0001574	XP_024770111.1	Core
OG0001575	XP_024780511.1	Other
OG0001576	XP_024773410.1	Core
OG0001577	XP_024777289.1	Core
OG0001578	XP_024772634.1 XP_024778047.1	Core
OG0001579	XP_024779197.1	Core
OG0001580	XP_024767094.1 XP_024779295.1	Core
OG0001581	XP_024777747.1	Core
OG0001582	XP_024769263.1	Core
OG0001583	XP_024777034.1	Core
OG0001584	XP_024768580.1 XP_024779581.1	Core
OG0001585	XP_024780082.1	Core
OG0001586	XP_024771255.1 XP_024774202.1	Core
OG0001587	XP_024775625.1	Core
OG0001588		Other
OG0001589	XP_024770616.1	Core
OG0001590	XP_024774834.1	Core
OG0001591	XP_024769632.1 XP_024773433.1 XP_024777350.1	Other
OG0001592	XP_024779174.1	Core
OG0001593		Specific
OG0001594	XP_024778926.1	Core
OG0001595	XP_024777531.1	Core
OG0001596	XP_024778733.1	Other
OG0001597	XP_024772366.1 XP_024773257.1	Core
OG0001598	XP_024772341.1	Core
OG0001599	XP_024770183.1	Core
OG0001600		Other
OG0001601	XP_024777520.1	Core
OG0001602	XP_024767453.1	Core
OG0001603	XP_024778610.1	Core
OG0001604	XP_024769849.1 XP_024778949.1	Core
OG0001605	XP_024776998.1	Core
OG0001606	XP_024776031.1	Core
OG0001607	XP_024771740.1	Core
OG0001608	XP_024775838.1	Core
OG0001609		Other
OG0001610	XP_024767217.1 XP_024770742.1	Core
OG0001611		Other
OG0001612	XP_024774272.1	Core
OG0001613	XP_024779488.1	Core
OG0001614	XP_024773699.1	Core
OG0001615	XP_024777452.1	Other
OG0001616	XP_024767711.1 XP_024771175.1	Core
OG0001617	XP_024772563.1	Core
OG0001618	XP_024775964.1	Core
OG0001619	XP_024772901.1 XP_024777996.1	Core
OG0001620	XP_024767859.1	Core
OG0001621	XP_024775563.1	Core
OG0001622	XP_024772824.1	Core
OG0001623	XP_024774200.1	Core
OG0001624	XP_024779222.1	Core
OG0001625	XP_024769826.1	Core
OG0001626	XP_024779875.1 XP_024780586.1	Core
OG0001627	XP_024767170.1 XP_024776705.1	Core
OG0001628	XP_024775700.1	Core
OG0001629	XP_024768100.1	Core
OG0001630	XP_024774967.1	Core
OG0001631	XP_024779367.1	Core
OG0001632	XP_024774964.1	Core
OG0001633	XP_024768534.1 XP_024774510.1	Core
OG0001634	XP_024769455.1	Core
OG0001635	XP_024777039.1	Core
OG0001636	XP_024774507.1	Core
OG0001637	XP_024778688.1	Core
OG0001638	XP_024776650.1	Core
OG0001639	XP_024768036.1 XP_024768040.1 XP_024770416.1	Other
OG0001640	XP_024778108.1 XP_024780232.1	Core
OG0001641	XP_024774632.1	Core
OG0001642		Other
OG0001643	XP_024773277.1	Core
OG0001644	XP_024769712.1 XP_024773453.1	Core
OG0001645	XP_024776467.1	Core
OG0001646	XP_024770729.1 XP_024772538.1	Core
OG0001647	XP_024778811.1	Other
OG0001648		Other
OG0001649		Other
OG0001650	XP_024769796.1	Core
OG0001651	XP_024769100.1 XP_024776358.1	Core
OG0001652	XP_024768583.1 XP_024772070.1	Core
OG0001653	XP_024775660.1	Core
OG0001654	XP_024769122.1	Core
OG0001655	XP_024770705.1	Core
OG0001656	XP_024773845.1	Core
OG0001657	XP_024775661.1	Core
OG0001658	XP_024780185.1	Other
OG0001659		Other
OG0001660	XP_024767249.1 XP_024773214.1	Other
OG0001661	XP_024772544.1	Core
OG0001662	XP_024769314.1	Core
OG0001663		Other
OG0001664	XP_024767725.1	Core
OG0001665	XP_024773050.1	Core
OG0001666	XP_024768816.1 XP_024769864.1	Core
OG0001667	XP_024767837.1	Other
OG0001668		Other
OG0001669	XP_024771758.1	Core
OG0001670	XP_024770288.1	Core
OG0001671	XP_024767942.1	Core
OG0001672	XP_024776216.1 XP_024779420.1	Core
OG0001673	XP_024767890.1	Core
OG0001674	XP_024773425.1	Core
OG0001675	XP_024780656.1	Core
OG0001676	XP_024780914.1	Core
OG0001677	XP_024767418.1	Other
OG0001678	XP_024780881.1	Core
OG0001679	XP_024772353.1	Core
OG0001680	XP_024773545.1	Core
OG0001681	XP_024776766.1	Core
OG0001682	XP_024768404.1 XP_024773171.1	Core
OG0001683	XP_024777723.1	Core
OG0001684	XP_024779008.1	Core
OG0001685	XP_024770086.1	Core
OG0001686	XP_024776608.1 XP_024779428.1	Core
OG0001687	XP_024776510.1 XP_024778281.1	Core
OG0001688		Other
OG0001689	XP_024775294.1	Core
OG0001690	XP_024779385.1	Core
OG0001691	XP_024774400.1	Other
OG0001692	XP_024776679.1	Core
OG0001693	XP_024780501.1	Core
OG0001694	XP_024774177.1	Core
OG0001695	XP_024768173.1 XP_024773270.1	Other
OG0001696	XP_024771653.1 XP_024773172.1 XP_024778854.1	Other
OG0001697	XP_024780173.1	Core
OG0001698	XP_024773986.1	Core
OG0001699	XP_024768368.1 XP_024774674.1	Core
OG0001700	XP_024778334.1	Core
OG0001701	XP_024768317.1 XP_024773517.1	Core
OG0001702	XP_024780778.1	Core
OG0001703	XP_024770930.1	Core
OG0001704	XP_024776311.1	Core
OG0001705	XP_024767367.1	Core
OG0001706	XP_024779846.1	Core
OG0001707	XP_024769925.1	Core
OG0001708	XP_024768844.1 XP_024770160.1	Core
OG0001709	XP_024767941.1 XP_024778066.1	Core
OG0001710	XP_024777786.1	Core
OG0001711	XP_024770918.1 XP_024775417.1	Core
OG0001712	XP_024768165.1 XP_024778093.1	Core
OG0001713	XP_024778382.1	Core
OG0001714	XP_024768143.1	Core
OG0001715	XP_024776226.1	Core
OG0001716	XP_024773774.1	Core
OG0001717	XP_024777075.1	Core
OG0001718	XP_024775431.1	Core
OG0001719	XP_024775384.1	Core
OG0001720	XP_024769687.1	Core
OG0001721	XP_024772197.1	Core
OG0001722	XP_024774060.1 XP_024775809.1	Core
OG0001723	XP_024779426.1	Core
OG0001724	XP_024780818.1	Core
OG0001725	XP_024767014.1 XP_024780826.1	Core
OG0001726	XP_024779489.1	Core
OG0001727	XP_024777429.1 XP_024780279.1	Core
OG0001728	XP_024778302.1 XP_024778515.1	Core
OG0001729	XP_024773745.1	Core
OG0001730	XP_024772457.1	Core
OG0001731	XP_024769477.1 XP_024775399.1	Core
OG0001732	XP_024775163.1	Core
OG0001733	XP_024767341.1 XP_024775324.1	Core
OG0001734	XP_024776662.1 XP_024778973.1	Core
OG0001735	XP_024779393.1	Core
OG0001736	XP_024778742.1	Core
OG0001737	XP_024771942.1 XP_024778986.1	Core
OG0001738	XP_024769736.1	Core
OG0001739	XP_024768452.1 XP_024773067.1	Core
OG0001740	XP_024779313.1	Core
OG0001741	XP_024767633.1 XP_024772445.1	Core
OG0001742	XP_024770177.1	Core
OG0001743	XP_024775051.1	Core
OG0001744		Other
OG0001745	XP_024767325.1 XP_024778440.1	Core
OG0001746	XP_024777249.1	Core
OG0001747	XP_024779053.1	Other
OG0001748	XP_024767419.1	Core
OG0001749	XP_024767156.1 XP_024780530.1	Core
OG0001750	XP_024776175.1	Core
OG0001751	XP_024780975.1	Core
OG0001752	XP_024780174.1	Core
OG0001753		Other
OG0001754	XP_024779759.1 XP_024780290.1	Core
OG0001755	XP_024768646.1 XP_024775200.1	Core
OG0001756	XP_024770346.1	Core
OG0001757	XP_024772077.1 XP_024775374.1	Core
OG0001758	XP_024775321.1	Core
OG0001759	XP_024778487.1	Core
OG0001760	XP_024771372.1	Core
OG0001761		Other
OG0001762	XP_024774171.1	Core
OG0001763	XP_024779542.1	Core
OG0001764	XP_024773401.1 XP_024776987.1	Core
OG0001765	XP_024767674.1	Core
OG0001766	XP_024772178.1	Core
OG0001767	XP_024775285.1	Core
OG0001768	XP_024778710.1	Core
OG0001769	XP_024780108.1	Core
OG0001770		Other
OG0001771	XP_024770215.1	Core
OG0001772	XP_024778595.1	Core
OG0001773	XP_024780675.1	Core
OG0001774	XP_024776647.1	Core
OG0001775	XP_024778192.1	Core
OG0001776	XP_024778775.1	Core
OG0001777	XP_024770703.1	Core
OG0001778	XP_024778714.1	Core
OG0001779	XP_024769466.1 XP_024774591.1	Core
OG0001780	XP_024768485.1	Core
OG0001781	XP_024772922.1 XP_024776708.1	Core
OG0001782	XP_024770688.1 XP_024772988.1	Core
OG0001783	XP_024769486.1 XP_024773312.1	Core
OG0001784	XP_024767347.1 XP_024778828.1	Core
OG0001785	XP_024774919.1 XP_024780931.1	Core
OG0001786	XP_024770397.1 XP_024770779.1	Core
OG0001787	XP_024769247.1 XP_024772027.1	Other
OG0001788	XP_024767585.1	Core
OG0001789	XP_024767093.1 XP_024769099.1	Other
OG0001790	XP_024775675.1	Core
OG0001791	XP_024777624.1 XP_024777625.1	Core
OG0001792	XP_024777995.1	Core
OG0001793	XP_024779845.1	Other
OG0001794	XP_024773797.1	Core
OG0001795	XP_024767659.1 XP_024773332.1	Core
OG0001796	XP_024776748.1	Core
OG0001797	XP_024772739.1 XP_024774352.1	Core
OG0001798	XP_024777348.1	Core
OG0001799	XP_024775043.1 XP_024778194.1	Other
OG0001800	XP_024769177.1 XP_024775548.1	Core
OG0001801	XP_024772823.1	Core
OG0001802	XP_024773903.1	Core
OG0001803	XP_024767351.1 XP_024774934.1	Core
OG0001804	XP_024768126.1	Core
OG0001805	XP_024769813.1	Core
OG0001806	XP_024771395.1	Core
OG0001807	XP_024768764.1	Core
OG0001808	XP_024767310.1 XP_024778920.1	Core
OG0001809	XP_024772814.1	Core
OG0001810		Other
OG0001811	XP_024775870.1	Core
OG0001812	XP_024768364.1 XP_024779943.1	Core
OG0001813	XP_024767083.1	Core
OG0001814	XP_024778011.1	Core
OG0001815	XP_024779705.1	Other
OG0001816	XP_024766955.1 XP_024767271.1 XP_024776918.1 XP_024778087.1	Other
OG0001817	XP_024767821.1 XP_024772710.1	Core
OG0001818	XP_024768755.1 XP_024769642.1 XP_024779736.1	Other
OG0001819	XP_024775645.1	Core
OG0001820		Other
OG0001821	XP_024780729.1	Core
OG0001822	XP_024767316.1	Core
OG0001823		Other
OG0001824	XP_024770011.1	Core
OG0001825	XP_024772246.1	Core
OG0001826	XP_024778543.1 XP_024778544.1	Core
OG0001827	XP_024776655.1	Core
OG0001828	XP_024777202.1	Core
OG0001829	XP_024767587.1 XP_024776843.1	Core
OG0001830	XP_024769768.1 XP_024776428.1	Core
OG0001831	XP_024779199.1	Core
OG0001832	XP_024770072.1	Core
OG0001833	XP_024773630.1	Core
OG0001834	XP_024771224.1	Core
OG0001835	XP_024779062.1 XP_024779859.1	Core
OG0001836	XP_024780536.1	Core
OG0001837	XP_024776062.1	Core
OG0001838	XP_024773952.1	Core
OG0001839	XP_024772986.1 XP_024778068.1	Core
OG0001840	XP_024768146.1 XP_024768369.1	Core
OG0001841	XP_024779400.1 XP_024779873.1	Core
OG0001842	XP_024771292.1	Core
OG0001843	XP_024776864.1	Core
OG0001844	XP_024777575.1	Core
OG0001845	XP_024769322.1 XP_024778609.1	Core
OG0001846	XP_024771191.1 XP_024778911.1	Core
OG0001847	XP_024779014.1	Core
OG0001848	XP_024769297.1	Core
OG0001849	XP_024774153.1	Core
OG0001850	XP_024774376.1 XP_024774377.1 XP_024779240.1	Other
OG0001851	XP_024780055.1	Core
OG0001852	XP_024771910.1 XP_024771933.1	Core
OG0001853	XP_024780715.1	Core
OG0001854	XP_024778017.1	Core
OG0001855	XP_024772333.1 XP_024775749.1	Core
OG0001856	XP_024774597.1	Core
OG0001857	XP_024774734.1	Core
OG0001858	XP_024777401.1 XP_024778876.1	Core
OG0001859	XP_024771656.1 XP_024773660.1 XP_024773742.1	Other
OG0001860	XP_024771984.1	Core
OG0001861	XP_024773504.1 XP_024775469.1	Core
OG0001862	XP_024777320.1	Core
OG0001863	XP_024777674.1	Core
OG0001864	XP_024769665.1 XP_024777469.1	Core
OG0001865	XP_024779716.1	Core
OG0001866	XP_024769358.1 XP_024779707.1	Other
OG0001867	XP_024775271.1	Core
OG0001868	XP_024775584.1 XP_024775585.1	Core
OG0001869	XP_024777241.1	Core
OG0001870	XP_024774289.1	Core
OG0001871		Other
OG0001872	XP_024769869.1 XP_024775580.1	Core
OG0001873	XP_024768568.1	Core
OG0001874	XP_024768629.1 XP_024778043.1	Core
OG0001875	XP_024772665.1 XP_024776891.1	Core
OG0001876	XP_024770835.1	Core
OG0001877	XP_024768124.1	Core
OG0001878	XP_024767926.1 XP_024777016.1	Core
OG0001879	XP_024773729.1 XP_024774604.1	Core
OG0001880	XP_024776294.1	Core
OG0001881	XP_024770698.1	Core
OG0001882		Other
OG0001883	XP_024775442.1 XP_024776133.1	Core
OG0001884	XP_024777900.1	Core
OG0001885	XP_024777727.1	Other
OG0001886	XP_024775750.1	Other
OG0001887		Other
OG0001888		Specific
OG0001889		Other
OG0001890		Specific
OG0001891		Other
OG0001892	XP_024776319.1	Other
OG0001893	XP_024767182.1	Other
OG0001894	XP_024772225.1	Other
OG0001895		Other
OG0001896	XP_024780282.1	Other
OG0001897	XP_024777550.1	Other
OG0001898	XP_024768876.1	Other
OG0001899	XP_024769576.1 XP_024778809.1 XP_024780704.1 XP_024780705.1	Other
OG0001900	XP_024772708.1	Other
OG0001901	XP_024773204.1	Other
OG0001902	XP_024767303.1 XP_024773161.1	Other
OG0001903	XP_024771784.1	Other
OG0001904		Specific
OG0001905	XP_024768245.1 XP_024777226.1	Other
OG0001906		Other
OG0001907	XP_024772816.1	Other
OG0001908	XP_024773125.1	Other
OG0001909	XP_024775248.1 XP_024778163.1	Other
OG0001910	XP_024768500.1 XP_024770472.1 XP_024775802.1	Other
OG0001911	XP_024769096.1	Other
OG0001912		Other
OG0001913		Specific
OG0001914	XP_024767400.1 XP_024767547.1 XP_024771664.1	Other
OG0001915	XP_024777113.1 XP_024778962.1	Other
OG0001916	XP_024769761.1	Other
OG0001917		Specific
OG0001918	XP_024770670.1 XP_024772646.1	Other
OG0001919	XP_024776877.1	Other
OG0001920	XP_024779749.1	Other
OG0001921	XP_024772810.1	Other
OG0001922	XP_024775472.1 XP_024777605.1	Other
OG0001923	XP_024768286.1 XP_024773508.1	Other
OG0001924		Specific
OG0001925	XP_024775015.1	Other
OG0001926		Other
OG0001927	XP_024768581.1 XP_024780374.1	Other
OG0001928	XP_024773117.1	Other
OG0001929	XP_024776696.1 XP_024779994.1	Other
OG0001930		Other
OG0001931	XP_024775946.1	Other
OG0001932	XP_024768011.1 XP_024771764.1 XP_024778267.1	Other
OG0001933		Other
OG0001934	XP_024768515.1 XP_024771691.1 XP_024771846.1	Other
OG0001935	XP_024773686.1 XP_024775326.1	Other
OG0001936	XP_024768235.1 XP_024773025.1	Other
OG0001937		Other
OG0001938	XP_024775783.1	Other
OG0001939	XP_024767528.1 XP_024770388.1 XP_024772785.1	Other
OG0001940	XP_024778147.1	Other
OG0001941	XP_024770684.1 XP_024773058.1	Other
OG0001942	XP_024767262.1 XP_024771495.1	Other
OG0001943	XP_024771954.1 XP_024772796.1	Other
OG0001944	XP_024769294.1 XP_024775322.1	Other
OG0001945	XP_024769124.1 XP_024773601.1	Other
OG0001946		Other
OG0001947	XP_024778260.1	Other
OG0001948	XP_024773548.1 XP_024779864.1 XP_024779876.1 XP_024779924.1	Other
OG0001949	XP_024769348.1	Other
OG0001950	XP_024767199.1 XP_024769315.1	Other
OG0001951	XP_024770354.1 XP_024770355.1	Other
OG0001952	XP_024767247.1 XP_024768749.1 XP_024771094.1 XP_024780266.1	Other
OG0001953	XP_024770387.1 XP_024780238.1	Other
OG0001954	XP_024768421.1 XP_024769416.1 XP_024770349.1	Other
OG0001955	XP_024778861.1	Other
OG0001956	XP_024767933.1 XP_024777984.1	Other
OG0001957		Other
OG0001958	XP_024768584.1 XP_024769489.1	Other
OG0001959	XP_024780839.1	Other
OG0001960	XP_024771031.1 XP_024776116.1	Other
OG0001961	XP_024774917.1 XP_024776115.1 XP_024779591.1	Other
OG0001962	XP_024775613.1	Other
OG0001963	XP_024772750.1 XP_024779744.1 XP_024780642.1	Other
OG0001964	XP_024770043.1 XP_024772075.1 XP_024774162.1	Other
OG0001965	XP_024767038.1 XP_024767100.1 XP_024767150.1 XP_024767187.1 XP_024767410.1	Specific
OG0001966	XP_024767904.1 XP_024768381.1 XP_024769307.1 XP_024774128.1 XP_024778141.1	Specific
OG0001967	XP_024768803.1 XP_024777957.1 XP_024778879.1 XP_024779162.1 XP_024779507.1	Specific
OG0001968	XP_024769566.1 XP_024771159.1 XP_024773351.1 XP_024773530.1 XP_024774129.1	Specific
OG0001969	XP_024770264.1 XP_024770825.1 XP_024770828.1 XP_024772921.1 XP_024774798.1	Specific
OG0001970	XP_024776058.1	Core
OG0001971	XP_024767438.1	Core
OG0001972	XP_024780884.1	Core
OG0001973	XP_024779942.1	Core
OG0001974	XP_024779954.1	Core
OG0001975	XP_024769677.1	Core
OG0001976	XP_024772080.1	Core
OG0001977	XP_024780836.1	Core
OG0001978	XP_024776057.1	Core
OG0001979	XP_024779956.1	Core
OG0001980		Specific
OG0001981		Other
OG0001982	XP_024776755.1	Core
OG0001983		Other
OG0001984	XP_024780838.1	Core
OG0001985	XP_024778722.1	Core
OG0001986	XP_024772059.1	Core
OG0001987	XP_024767413.1 XP_024768810.1	Other
OG0001988	XP_024780380.1	Core
OG0001989	XP_024772239.1	Core
OG0001990	XP_024779187.1	Core
OG0001991	XP_024778840.1	Core
OG0001992		Other
OG0001993		Other
OG0001994	XP_024772414.1	Core
OG0001995	XP_024772415.1	Core
OG0001996	XP_024770694.1	Core
OG0001997	XP_024767448.1	Core
OG0001998	XP_024767449.1	Core
[truncated: 17,839 more rows]

## Sheet: Pochonia chlamydosporia 170
Orthogroup	Protein Id	Type
OG0000000	XP_018135804.1 XP_018135995.1 XP_018136262.2 XP_018136298.2 XP_018136445.1 XP_018136577.2 XP_018136687.1 XP_018136893.1 XP_018137106.1 XP_018137140.1 XP_018137496.1 XP_018137502.1 XP_018137505.1 XP_018137611.1 XP_018137997.1 XP_018138063.1 XP_018138174.1 XP_018138305.1 XP_018138333.1 XP_018138419.1 XP_018138532.1 XP_018138703.1 XP_018138705.1 XP_018140508.1 XP_018140640.1 XP_018140679.1 XP_018141…	Core
OG0000001	XP_018135608.1 XP_018135636.1 XP_018135646.2 XP_018135655.1 XP_018135661.1 XP_018135668.1 XP_018135701.1 XP_018135711.1 XP_018135744.1 XP_018135761.2 XP_018135768.1 XP_018135769.1 XP_018135780.1 XP_018135798.1 XP_018135802.1 XP_018135807.1 XP_018135822.1 XP_018135871.1 XP_018135889.1 XP_018135891.1 XP_018135905.1 XP_018135941.1 XP_018135950.1 XP_018135953.2 XP_018135954.1 XP_018135958.1 XP_018135…	Core
OG0000002	XP_018135914.1 XP_018137335.1 XP_018138046.1 XP_018138053.1 XP_018138944.1 XP_018139114.1 XP_018139501.1 XP_018139502.1 XP_018140262.1 XP_018142849.1 XP_018144115.1 XP_018144576.1 XP_018146842.1 XP_018147207.1 XP_018148016.1 XP_022284203.1 XP_022284243.1 XP_022285018.1 XP_022285220.1 XP_022285349.1	Core
OG0000003	XP_018136523.2 XP_018136789.1 XP_018137155.1 XP_018138542.1 XP_018139218.1 XP_018139233.1 XP_018140429.1 XP_018141882.1 XP_018142087.1 XP_018142502.1 XP_018142923.1 XP_018143042.1 XP_018143300.1 XP_018143307.1 XP_018145641.1 XP_018146843.1 XP_018147506.1 XP_018147862.1 XP_018150374.1 XP_022283961.1 XP_022284145.1 XP_022284149.1 XP_022285123.1	Core
OG0000004	XP_018137309.1 XP_018138004.1 XP_018138005.1 XP_018138027.1 XP_018138254.1 XP_018140645.1 XP_018140762.1 XP_018142773.1 XP_018143160.1 XP_018143192.1 XP_018143194.1 XP_018143327.1 XP_018143365.1 XP_018143467.1 XP_018144313.1 XP_018144346.1 XP_018148645.1 XP_018149814.1 XP_022284734.1	Core
OG0000005	XP_018135952.1 XP_018135999.1 XP_018136113.1 XP_018136118.2 XP_018136132.1 XP_018136304.1 XP_018136454.1 XP_018136602.1 XP_018137073.1 XP_018137512.1 XP_018138708.1 XP_018138740.1 XP_018139035.1 XP_018140491.1 XP_018147398.1 XP_022283879.1 XP_022283921.1 XP_022283923.1 XP_022283934.1 XP_022283951.1 XP_022283958.1 XP_022284781.1 XP_022284795.1 XP_022284800.1 XP_022284823.1 XP_022284831.1 XP_022284…	Core
OG0000006	XP_018135801.1 XP_018135820.1 XP_018135873.1 XP_018135888.1 XP_018137524.1 XP_018137548.1 XP_018139133.1 XP_018139547.1 XP_018140065.1 XP_018142137.1 XP_018144490.1 XP_018145627.1 XP_018146333.1 XP_018147969.2 XP_018148679.1 XP_022284020.1 XP_022284178.1 XP_022284328.1 XP_022284441.1 XP_022284808.1 XP_022285308.1	Core
OG0000007	XP_018136325.1 XP_018137410.1 XP_018137572.1 XP_018137602.1 XP_018137623.1 XP_018138343.1 XP_018138475.1 XP_018138531.1 XP_018138667.2 XP_018138872.1 XP_018138943.1 XP_018140077.1 XP_018140296.1 XP_018140509.1 XP_018141303.1 XP_018141359.1 XP_018142021.2 XP_018142523.2 XP_018142626.1 XP_018142683.2 XP_018143927.1 XP_018144411.1 XP_018150018.1 XP_022284249.1 XP_022285389.1 XP_022285785.1	Core
OG0000008	XP_018135870.1 XP_018137516.1 XP_018137771.1 XP_018139084.1 XP_018139202.1 XP_018140152.1 XP_018143125.1 XP_018143294.1 XP_018144604.1 XP_018146226.1 XP_018147968.1 XP_018148110.2 XP_018150223.1 XP_022284954.1 XP_022284955.1	Core
OG0000009	XP_018135991.1 XP_018136283.2 XP_018136303.1 XP_018136587.1 XP_018137000.1 XP_018138072.1 XP_018138913.2 XP_018140963.2 XP_018145907.1 XP_018146395.1 XP_018147283.1 XP_018148277.1 XP_018148975.1 XP_022284051.1 XP_022285015.1 XP_022285837.1	Core
OG0000010	XP_018136725.1 XP_018136974.1 XP_018137777.1 XP_018138286.1 XP_018138485.1 XP_018139146.1 XP_018139914.1 XP_018141008.1 XP_018141696.1 XP_018142407.1 XP_018142823.1 XP_018143227.1 XP_018143471.1 XP_018143642.1 XP_018143780.1 XP_018143906.1 XP_018146266.1	Core
OG0000011	XP_018135634.1 XP_018135644.2 XP_018135645.1 XP_018135741.1 XP_018135772.1 XP_018135773.1 XP_018135868.1 XP_018135910.1 XP_018135997.1 XP_018136107.1 XP_018136172.1 XP_018136184.2 XP_018136209.1 XP_018136228.2 XP_018136352.1 XP_018136598.1 XP_018136787.1 XP_018137043.1 XP_022283903.1 XP_022283917.1 XP_022283971.1 XP_022283990.1 XP_022283994.1 XP_022284784.1 XP_022284886.1 XP_022284887.1 XP_022284…	Core
OG0000012	XP_018135606.2 XP_018135752.1 XP_018135878.1 XP_018135949.2 XP_018136061.2 XP_018136109.1 XP_018136112.1 XP_018136124.1 XP_018136281.2 XP_018136335.1 XP_018136571.1 XP_018136589.2 XP_018136784.1 XP_018137004.1 XP_018137037.1 XP_018137039.1 XP_018137360.2 XP_018138742.2 XP_018142861.2 XP_022283942.1 XP_022284102.1 XP_022284773.1 XP_022284779.1 XP_022284780.1 XP_022284796.1 XP_022284797.1 XP_022284…	Other
OG0000013	XP_018137715.1 XP_018138929.1 XP_018141408.1 XP_018141889.2 XP_018147656.1 XP_022283970.1 XP_022284147.1 XP_022284372.1 XP_022284651.1 XP_022285841.1	Core
OG0000014	XP_018136492.1 XP_018137559.1 XP_018139747.1 XP_018140381.1 XP_018141350.1 XP_018141682.2 XP_018147047.1 XP_018147358.1 XP_018148131.1 XP_022284068.1 XP_022284273.1 XP_022284340.1	Core
OG0000015	XP_018136390.1 XP_018136542.1 XP_018136846.1 XP_018136918.1 XP_018136981.1 XP_018136986.1 XP_018137693.1 XP_018138378.1 XP_018144599.1 XP_018149443.1 XP_018149626.1 XP_018149733.1 XP_022284015.1 XP_022284533.1	Core
OG0000016	XP_018136813.1 XP_018140984.1 XP_018143928.1 XP_018146201.1 XP_018147367.1 XP_018149172.1 XP_018149173.1 XP_022284250.1	Core
OG0000017	XP_018137440.2 XP_018137660.1 XP_018138631.1 XP_018139176.1 XP_018139893.1 XP_018142926.1 XP_018143187.1 XP_018144756.1 XP_018145731.1 XP_018148260.1 XP_018149978.1 XP_022283906.1	Core
OG0000018	XP_018136525.1 XP_018136772.1 XP_018137716.1 XP_018141687.1 XP_018143287.1 XP_018143382.1 XP_018144219.1 XP_018144712.1 XP_018145922.1 XP_018147424.1 XP_022284362.1	Core
OG0000019	XP_018136830.1 XP_018137372.1 XP_018137562.1 XP_018139062.1 XP_018139191.1 XP_018140536.1 XP_018142417.1 XP_018142800.1 XP_018142841.1 XP_018145335.1 XP_018146042.1 XP_018146092.1 XP_018149742.1 XP_018149748.1 XP_018150348.1 XP_022283945.1 XP_022284607.1 XP_022284645.1 XP_022285591.1	Core
OG0000020	XP_018137167.1 XP_018137198.1 XP_018137232.1 XP_018138043.1 XP_018140953.1 XP_018142050.1 XP_018142726.1 XP_018142727.1 XP_018146359.1 XP_018146381.1 XP_018146487.1 XP_022284269.1	Core
OG0000021	XP_018135630.1 XP_018137111.1 XP_018137634.1 XP_018140711.1 XP_018141873.1 XP_018143108.1 XP_018143861.1 XP_018144112.1 XP_018144998.1 XP_018147454.1 XP_018149677.1 XP_018149711.1 XP_022284564.1 XP_022285159.1	Core
OG0000022	XP_018135637.1 XP_018135736.1 XP_018135740.1 XP_018135793.2 XP_018135833.1 XP_018136022.1 XP_018136088.1 XP_018136089.2 XP_018137034.1 XP_022283871.1 XP_022283959.1 XP_022284824.1 XP_022284893.1 XP_022284906.1 XP_022284990.1	Other
OG0000023	XP_018137657.1 XP_018137938.1 XP_018138207.1 XP_018141007.1 XP_018141639.1 XP_018142466.1 XP_018143066.1 XP_018148219.1 XP_018149664.1 XP_022284032.1 XP_022284057.1	Core
OG0000024	XP_018137604.1 XP_018139542.1 XP_018141691.1 XP_018141947.1 XP_018144552.1 XP_018145169.1 XP_018146594.1 XP_018147428.1 XP_018149661.1 XP_022284143.1 XP_022284608.1 XP_022285618.1	Core
OG0000025	XP_018138653.1 XP_018139110.1 XP_018139593.1 XP_018140643.1 XP_018141556.1 XP_018141626.1 XP_018143047.1 XP_018145811.1 XP_018146343.1 XP_018146436.1 XP_022285681.1	Core
OG0000026	XP_018137355.1 XP_018138492.1 XP_018141717.1 XP_018142281.1 XP_018142953.1 XP_018147418.1 XP_018148100.1 XP_018149225.1 XP_022283936.1 XP_022284009.1 XP_022284649.1	Core
OG0000027	XP_018135627.2 XP_018135654.1 XP_018135690.1 XP_018135717.1 XP_018135792.1 XP_018135821.1 XP_018135917.2 XP_018135962.2 XP_018136065.2 XP_018136165.2 XP_018136269.2 XP_018136274.1 XP_018136371.1 XP_018136404.1 XP_018136607.1 XP_018137036.1 XP_022283869.1 XP_022283893.1 XP_022283924.1 XP_022283957.1 XP_022284783.1 XP_022284789.1 XP_022284799.1 XP_022284833.1 XP_022284850.1 XP_022284853.1 XP_022284…	Other
OG0000028	XP_018136816.1 XP_018137353.1 XP_018139131.1 XP_018142023.1 XP_018143174.1 XP_018143195.1 XP_018149684.1	Core
OG0000029	XP_018136373.1 XP_018137558.1 XP_018137633.1 XP_018140472.1 XP_018140863.1 XP_018142732.1 XP_018142808.1 XP_018142838.1 XP_018143864.1 XP_018147544.1 XP_018150246.1 XP_022284352.1	Core
OG0000030	XP_018135994.1 XP_018137270.1 XP_018138541.1 XP_018141453.1 XP_018143425.1 XP_022285304.1	Core
OG0000031	XP_018138350.1 XP_018139854.1 XP_018142954.1 XP_018143590.1 XP_018145737.1 XP_018148077.1 XP_018148082.1	Core
OG0000032	XP_018137479.1 XP_018138083.1 XP_018139273.1 XP_018143668.1 XP_018143713.1 XP_018145072.1 XP_018145536.1 XP_018147834.1 XP_022284302.1	Core
OG0000033	XP_018136756.1 XP_018137450.1 XP_018137833.1 XP_018139425.1 XP_018140672.2 XP_018142236.1 XP_018144353.1 XP_018146484.1 XP_018147197.1 XP_018147540.1	Core
OG0000034	XP_018141389.1 XP_018146407.1 XP_018150033.2	Core
OG0000035	XP_018137612.1 XP_018141392.1 XP_018146431.1 XP_018146639.1 XP_018147899.1 XP_022284087.1	Core
OG0000036	XP_018141393.1 XP_018148189.1 XP_022284177.1 XP_022284605.1	Core
OG0000037	XP_018139016.1 XP_018141388.1 XP_018142040.1 XP_018144880.1 XP_018145263.1 XP_018145861.1 XP_018146046.1	Core
OG0000038	XP_018137772.1 XP_018137911.1 XP_018139563.1 XP_018140282.1 XP_018141997.1 XP_018142039.2 XP_018142747.1 XP_018145380.1 XP_018145407.1 XP_018145843.1 XP_018146725.1 XP_018147391.1 XP_018149673.1	Core
OG0000039	XP_018143197.1 XP_018146296.1 XP_018147045.1 XP_018147770.1 XP_018148569.1 XP_018149767.1 XP_018150315.1	Core
OG0000040	XP_018137700.1 XP_018138621.1 XP_018140075.1 XP_018141157.1 XP_018141228.1 XP_018144306.1 XP_018147760.1 XP_022284204.1 XP_022284451.1	Core
OG0000041	XP_018136329.1 XP_018136332.1 XP_018136333.1 XP_018136334.1 XP_018136732.1 XP_018140044.1 XP_018147981.1 XP_018147982.1 XP_022284457.1 XP_022284660.1 XP_022285001.1 XP_022285795.1	Core
OG0000042	XP_018138544.1 XP_018140252.1 XP_018142547.1 XP_018144804.2 XP_018144806.1 XP_018149665.1 XP_022284321.1	Core
OG0000043	XP_018136077.1 XP_018137916.1 XP_018138401.1 XP_018138434.1 XP_018138565.1 XP_018143878.1 XP_018148600.1 XP_018149614.1 XP_022284551.1	Core
OG0000044	XP_018136116.2 XP_018136367.1 XP_018139617.1 XP_018140444.1 XP_018141644.1 XP_018145041.1 XP_018145195.1 XP_018145543.1 XP_018146350.1 XP_018149150.1 XP_018149875.1	Core
OG0000045	XP_018135839.1 XP_018137216.1 XP_018138999.2 XP_018139282.1 XP_018139460.1 XP_018140050.1 XP_018142827.1 XP_018143323.1 XP_018144534.1 XP_018144602.1 XP_018144683.1 XP_018146168.1 XP_018149632.1 XP_018149872.1 XP_022283887.1 XP_022284158.1 XP_022284279.1 XP_022284316.1 XP_022284514.1	Core
OG0000046	XP_018138911.1 XP_018140675.1 XP_018147964.1 XP_022284750.1 XP_022285137.1 XP_022286039.1	Core
OG0000047	XP_018141275.1 XP_018141650.1 XP_018141871.1 XP_018143438.1 XP_018149683.1 XP_018149703.1 XP_022284762.1	Core
OG0000048	XP_018138942.1 XP_018139098.1 XP_018143012.1 XP_018146894.1 XP_018147051.1 XP_018147652.1 XP_018147654.1 XP_022284235.1 XP_022285352.1	Core
OG0000049	XP_018136475.1 XP_018136661.1 XP_018139435.1 XP_018141216.1 XP_018143984.1 XP_018146154.1 XP_018150186.1	Core
OG0000050	XP_018136532.1 XP_018136670.1 XP_018139471.1 XP_018141387.1 XP_018142321.1 XP_018144298.1 XP_018145337.1 XP_018147346.1 XP_018147443.1 XP_018147447.1 XP_018148020.1 XP_018148747.1	Core
OG0000051	XP_018136958.1 XP_018137247.1 XP_018138224.1 XP_018143923.2 XP_018145792.1	Core
OG0000052	XP_018136829.1 XP_018138844.1 XP_018141200.1 XP_018144615.1 XP_018146644.1 XP_018147984.1 XP_018148078.1 XP_018149162.1 XP_022284122.1 XP_022284167.1	Core
OG0000053	XP_018137356.1 XP_018140305.2 XP_018140925.1 XP_018144496.1 XP_018145276.1 XP_018147201.1 XP_018147965.1 XP_022284292.1 XP_022284293.1 XP_022284306.1	Core
OG0000054	XP_018136312.1 XP_018136446.1 XP_018139025.1 XP_022284497.1 XP_022285081.1	Other
OG0000055	XP_018137383.1 XP_018142553.1 XP_018146074.1 XP_018148687.1 XP_018148970.1 XP_018149515.1 XP_022284731.1	Core
OG0000056	XP_018139234.1 XP_018147560.1 XP_018150065.1	Core
OG0000057	XP_018136817.1 XP_018137406.1 XP_018138283.1 XP_018138661.1 XP_018140237.1 XP_018140274.1 XP_018141756.1 XP_018141836.1 XP_018142760.1 XP_018143015.1 XP_018146307.1 XP_018147141.1 XP_018148010.1	Core
OG0000058	XP_018137532.1 XP_018137668.1 XP_018138714.1 XP_018140154.1 XP_022284383.1	Core
OG0000059	XP_018136767.1 XP_018137544.1 XP_018137605.1 XP_018137655.1 XP_018138116.1 XP_018138755.1 XP_018139008.1 XP_018141312.1 XP_018145442.1 XP_018145703.1 XP_022283946.1	Core
OG0000060	XP_018136642.1 XP_018137713.1 XP_018140053.1 XP_018140057.1 XP_018144492.1 XP_018147619.1 XP_018148292.1	Core
OG0000061		Specific
OG0000062	XP_018139136.1 XP_018140129.1 XP_018142637.1 XP_018144324.1 XP_022284349.1	Core
OG0000063	XP_018137333.1 XP_018137445.1 XP_018147140.1 XP_018147153.1 XP_022284028.1 XP_022285668.1	Core
OG0000064	XP_018138444.1 XP_018138912.1 XP_018149587.1 XP_022283964.1 XP_022284724.1	Core
OG0000065	XP_018142649.1 XP_018143048.1 XP_018144690.1 XP_018145217.1 XP_018146098.1	Core
OG0000066	XP_018136191.1 XP_018137330.1 XP_018137461.1 XP_018137913.1 XP_018138689.2 XP_018138730.1 XP_018141904.1 XP_018142053.1 XP_018142067.1 XP_018142685.1 XP_018143962.1 XP_018149097.1 XP_018150446.1 XP_022284097.1	Core
OG0000067	XP_018135689.2 XP_018135691.1 XP_018135692.1 XP_018135777.1 XP_018135778.2 XP_018135818.2 XP_018135887.1 XP_018135996.1 XP_018136031.1 XP_018136134.2 XP_018136168.1 XP_018136169.1 XP_018136171.1 XP_018136205.1 XP_018136207.1 XP_018136208.1 XP_018137021.1 XP_018137035.1 XP_018138729.1 XP_022283935.1 XP_022283988.1 XP_022284805.1 XP_022284806.1 XP_022284885.1 XP_022284931.1 XP_022284932.1 XP_022284…	Core
OG0000068	XP_018135881.1 XP_018136672.1 XP_018138129.1 XP_018139883.1 XP_018144586.1 XP_018149569.1 XP_022285466.1	Core
OG0000069	XP_018138543.1 XP_018138921.1 XP_018147274.1 XP_018150032.1 XP_022284082.1	Core
OG0000070	XP_018139200.1 XP_018139310.1 XP_018141710.1 XP_018143326.1 XP_018147723.1 XP_022284353.1	Core
OG0000071	XP_018137681.1 XP_018137682.1 XP_018142759.1 XP_018149382.1 XP_022284276.1	Core
OG0000072	XP_018137652.1 XP_018142115.1 XP_018142430.2 XP_018142506.1 XP_018143641.1 XP_018144501.1 XP_018145576.1 XP_018150247.1	Core
OG0000073	XP_018138563.1 XP_018138935.1 XP_018139029.1 XP_018139030.1 XP_018140271.1 XP_018144816.1 XP_018146206.1 XP_022284593.1	Core
OG0000074	XP_018136754.1 XP_018139907.1 XP_018142499.1 XP_018144056.1 XP_022286043.1	Core
OG0000075	XP_018138052.1 XP_018143182.2 XP_018143362.1 XP_018144092.1 XP_022284029.1	Core
OG0000076	XP_018135785.2 XP_018135797.1 XP_018136561.1 XP_018137695.1 XP_018138352.1 XP_018140170.1 XP_018141345.1 XP_018141777.1 XP_018144194.1 XP_018146064.1 XP_018148274.1 XP_022283867.1 XP_022284196.1 XP_022284419.1 XP_022285292.1	Core
OG0000077	XP_018142660.1 XP_018147880.1	Core
OG0000078	XP_018138221.1 XP_018139211.1 XP_018139236.1 XP_018139505.1 XP_018141283.1 XP_018141806.1 XP_018141950.1 XP_018142844.1 XP_018144255.1 XP_022284367.1	Core
OG0000079	XP_018135664.1 XP_018135733.2 XP_018135754.2 XP_018136378.1 XP_018139014.1 XP_018141081.1 XP_018142260.1 XP_018142440.1 XP_018147233.1	Core
OG0000080	XP_018136804.1 XP_018136806.1 XP_018138940.2 XP_018139372.2 XP_018142025.1 XP_018142810.1 XP_022284161.1	Core
OG0000081	XP_018135652.1 XP_018135693.1 XP_018135763.2 XP_018135918.1 XP_018136290.1 XP_018136346.1 XP_018138695.2 XP_018138996.1 XP_018139174.1 XP_018142868.1 XP_018146362.1 XP_018146515.1 XP_022283886.1 XP_022284134.1 XP_022284313.1 XP_022284790.1 XP_022284861.1 XP_022284863.1	Core
OG0000082	XP_018137627.1 XP_018144278.1 XP_018144493.1 XP_018148898.2 XP_018149058.2 XP_018149245.2	Core
OG0000083	XP_018137012.1 XP_018138213.1 XP_018143291.1 XP_018144450.1 XP_018144654.1 XP_018146037.1 XP_018148133.1 XP_018149615.1	Core
OG0000084	XP_018138251.1 XP_018143370.1 XP_018146535.1 XP_018148062.1 XP_018148612.1 XP_018149184.1 XP_022285124.1	Core
OG0000085	XP_018136825.1 XP_018138598.1 XP_018146902.1 XP_018149956.1 XP_022284610.1	Core
OG0000086	XP_018139776.1 XP_018144570.1 XP_018148894.1 XP_022284726.1	Core
OG0000087	XP_018136809.1 XP_018144463.1 XP_018145470.1 XP_018146178.1 XP_018147453.1	Core
OG0000088	XP_018137381.1 XP_018137473.1 XP_018138292.1 XP_018139748.1 XP_018142509.1 XP_018144332.1 XP_018147985.1 XP_018148637.1 XP_018149175.1 XP_018149430.1 XP_022284295.1	Core
OG0000089	XP_018138163.1 XP_018138173.1 XP_018139093.1 XP_018139126.1 XP_018139304.1 XP_018140276.1 XP_018142036.1 XP_018142047.1 XP_018142327.1 XP_018143014.1 XP_018143424.1 XP_018144404.1 XP_018144565.1 XP_018146230.1 XP_018148054.1 XP_018148055.1 XP_018148174.1 XP_022284807.1	Core
OG0000090	XP_018135714.1 XP_018136221.1 XP_018136267.1 XP_018136778.1 XP_018138103.1 XP_018145918.1 XP_022283877.1 XP_022283925.1 XP_022283938.1 XP_022284801.1 XP_022284817.1 XP_022284818.1 XP_022284819.1 XP_022284845.1 XP_022284846.1 XP_022284878.1 XP_022285367.1 XP_022285368.1 XP_022285660.1 XP_022285661.1	Other
OG0000091	XP_018135923.1 XP_018138067.1 XP_018139047.1 XP_018140138.1 XP_018140186.1 XP_018141354.2 XP_018143648.1 XP_018146288.1	Other
OG0000092	XP_018141214.1 XP_018147606.1 XP_022284325.1	Core
OG0000093	XP_018136775.1 XP_018140250.1 XP_018142851.1 XP_018147487.1	Core
OG0000094	XP_018137452.2 XP_018143032.1 XP_018146220.1 XP_018146526.1	Core
OG0000095	XP_018138452.1 XP_018140251.1 XP_018143020.1 XP_018146312.1	Core
OG0000096	XP_018136774.2 XP_018138191.1 XP_018144960.1	Core
OG0000097		Specific
OG0000098	XP_018137570.1 XP_018138822.1 XP_018143624.1	Core
OG0000099	XP_018138336.1 XP_018139766.1 XP_018139840.1 XP_018139841.1 XP_018140160.1 XP_018146468.1 XP_018149441.1 XP_018149442.1	Core
OG0000100	XP_018136526.1 XP_018137691.1	Core
OG0000101	XP_018137711.1 XP_018140516.1 XP_018142513.1 XP_018143226.1 XP_022284089.1	Core
OG0000102	XP_018137974.1 XP_018138132.1 XP_018141999.1 XP_018148478.1 XP_022285773.1	Core
OG0000103	XP_018137159.1 XP_018142266.1 XP_018145956.1 XP_018146175.1 XP_018147352.1	Core
OG0000104	XP_018137550.1 XP_018144959.1 XP_018145293.1 XP_018146144.1 XP_018147923.1	Core
OG0000105	XP_018140434.1 XP_018142687.1 XP_018147853.1 XP_018149192.1 XP_022284630.1	Core
OG0000106	XP_018138366.1 XP_018139346.1 XP_018150188.1	Core
OG0000107	XP_018135865.1 XP_018136750.1 XP_018139214.1 XP_018139232.1 XP_018142406.1 XP_018148776.1	Core
OG0000108	XP_018135774.1 XP_018140691.1 XP_018141920.1 XP_018142414.1 XP_018144281.1 XP_018144961.1 XP_018145519.1 XP_018146170.1 XP_018147593.1 XP_018149278.1 XP_018150425.1	Core
OG0000109	XP_018138932.1 XP_018140254.1 XP_018140261.1	Core
OG0000110	XP_018144221.1 XP_018145893.1 XP_018148105.1	Core
OG0000111	XP_018137832.1 XP_018138994.1 XP_018139543.1 XP_018140459.1 XP_018144176.1 XP_022285219.1	Core
OG0000112	XP_018136842.1 XP_018137164.1 XP_018138629.2 XP_018142425.1 XP_018146153.1	Core
OG0000113	XP_018137597.1 XP_018141926.1 XP_018142017.1 XP_018142397.1 XP_018146439.1 XP_018148081.1	Core
OG0000114	XP_018136843.1 XP_018137272.1 XP_018137581.1 XP_018138104.1 XP_018146593.1	Core
OG0000115	XP_018136876.1 XP_018138253.1 XP_018142655.1 XP_018149161.1 XP_022284248.1	Other
OG0000116	XP_018135890.1 XP_018135951.1 XP_018137653.1 XP_018137888.1 XP_018138548.1 XP_018138915.1 XP_018140344.1 XP_018140567.1 XP_018141802.1 XP_018142551.1 XP_018144212.1 XP_018144659.1 XP_018146087.1 XP_018146952.1 XP_018147996.1 XP_018150089.1 XP_022284756.1	Core
OG0000117	XP_018137444.1 XP_018138233.1 XP_018141075.1 XP_018142455.1 XP_018142699.1 XP_018144292.1 XP_018145395.1 XP_018146970.1 XP_018148203.1 XP_018148204.1 XP_018148454.1	Other
OG0000118	XP_018143097.1 XP_018144755.1 XP_018146216.1	Core
OG0000119	XP_018141942.1 XP_018142545.1 XP_018142599.2 XP_018142645.1 XP_018143318.1 XP_018143320.1 XP_018147909.1 XP_018148154.1	Core
OG0000120	XP_018141643.1 XP_018142014.1 XP_018142824.1 XP_018143907.1	Core
OG0000121	XP_018137282.1 XP_018145376.1 XP_018146142.1	Core
OG0000122	XP_018138394.1 XP_018139692.1 XP_018141525.1 XP_018141732.1	Core
OG0000123	XP_018139079.1 XP_018139545.2 XP_018146429.1 XP_018148284.1 XP_018149231.1	Core
OG0000124		Other
OG0000125	XP_018136946.1 XP_018137417.1 XP_018140182.1 XP_018142468.1 XP_018146479.1 XP_018147318.1 XP_018147843.1	Core
OG0000126	XP_018137311.1 XP_018139444.1 XP_018141325.1 XP_018142776.1 XP_018142965.1 XP_018144916.1 XP_018146096.1 XP_018146165.1	Core
OG0000127	XP_018136728.1 XP_018139101.2 XP_018140529.1 XP_018142734.1 XP_018144276.1 XP_018144595.1	Core
OG0000128	XP_018138423.1 XP_018138570.1 XP_018140189.2 XP_018142096.1 XP_018146221.1 XP_018148547.1 XP_018150259.1	Core
OG0000129	XP_018137720.1 XP_018137793.1 XP_018137936.1 XP_018142549.1 XP_018145626.1 XP_018149639.1 XP_022284023.1 XP_022285504.1	Core
OG0000130	XP_018141832.1 XP_018149261.1 XP_018150256.1	Core
OG0000131	XP_018149315.1	Core
OG0000132	XP_018136638.1 XP_018136724.1 XP_018138281.1 XP_018138334.1 XP_018138397.1 XP_018140281.1 XP_018147970.1 XP_018149906.1	Core
OG0000133	XP_018137181.1 XP_018144926.1 XP_022284348.1	Core
OG0000134	XP_018144201.1 XP_018147123.1 XP_018147245.1 XP_018147561.1 XP_018149269.1	Core
OG0000135	XP_018136076.1 XP_018138301.1 XP_018143063.1 XP_018143845.1 XP_018144333.1 XP_018147963.1 XP_022284011.1	Core
OG0000136	XP_018136643.1 XP_018136853.1 XP_018136905.1 XP_018137822.1 XP_018138245.1 XP_018138247.1 XP_018138399.1 XP_018138585.1 XP_018139085.1 XP_018139086.1 XP_018139281.1 XP_018139367.1 XP_018144758.1 XP_018146177.1 XP_018147198.1 XP_022285462.1	Other
OG0000137	XP_018137875.1 XP_018139185.1 XP_018142181.1 XP_018144842.1 XP_018146848.1 XP_018150309.1	Core
OG0000138	XP_018138229.1 XP_018142016.1 XP_018142174.1 XP_018142556.1 XP_018143877.1	Core
OG0000139	XP_018137338.1 XP_018138232.1 XP_018138536.1 XP_018140891.2 XP_022285280.1 XP_022285359.1	Core
OG0000140	XP_018137161.1 XP_018138000.1 XP_018141197.1 XP_018141254.1 XP_018142234.1 XP_018142813.1 XP_022285639.1	Core
OG0000141	XP_018141270.1 XP_018142782.1 XP_018146058.1	Core
OG0000142	XP_018139183.1 XP_018139913.1 XP_018147282.1 XP_018150430.1 XP_022284085.1	Core
OG0000143	XP_018137836.1 XP_018137921.1 XP_018140391.1	Core
OG0000144	XP_018136688.1 XP_018141150.1 XP_018142860.1 XP_018144790.1 XP_022284341.1	Core
OG0000145	XP_018142512.1 XP_018142866.2 XP_018144482.1 XP_018150283.1	Core
OG0000146	XP_018136681.1 XP_018144253.1 XP_018148875.1 XP_018148930.1	Core
OG0000147	XP_018137619.1 XP_018139135.1 XP_018141663.1 XP_018144114.1 XP_018150302.1	Core
OG0000148	XP_018137046.1 XP_018138279.1 XP_018138335.1 XP_018142078.1 XP_018142830.1 XP_018142834.1 XP_018149855.1 XP_022283982.1	Core
OG0000149	XP_018136824.1 XP_018137449.1 XP_018137779.1 XP_018138273.1 XP_018139842.1 XP_018140532.1 XP_018142029.1 XP_018142840.1 XP_018144722.1 XP_018146082.1 XP_018146382.1	Core
OG0000150	XP_018137526.2 XP_018138330.1 XP_018141296.1 XP_018144528.1 XP_018146517.1 XP_018147857.1 XP_018148099.1	Core
OG0000151	XP_018135739.1 XP_018142771.1 XP_022283889.1 XP_022284537.1 XP_022284774.1 XP_022284802.1 XP_022284860.1 XP_022284994.1 XP_022285033.1 XP_022285047.1 XP_022285501.1 XP_022285643.1 XP_022285656.1	Core
OG0000152	XP_018138291.1 XP_018139446.1 XP_018140615.1 XP_018142130.1 XP_018149260.1 XP_018150218.1 XP_022285873.1	Core
OG0000153	XP_018137162.1 XP_018140267.1 XP_018140404.1 XP_018141748.1 XP_018141922.1 XP_018147835.1	Core
OG0000154	XP_018136811.1 XP_018139021.1 XP_018139524.1	Core
OG0000155	XP_018142847.1 XP_018143164.1 XP_018143405.1 XP_018150376.1 XP_022284005.1 XP_022285343.1	Core
OG0000156	XP_018136651.1 XP_018139116.1 XP_018141746.1	Core
OG0000157	XP_018139082.1 XP_018139115.1	Other
OG0000158	XP_018137169.1 XP_018137231.1 XP_018137264.1 XP_018138649.1 XP_018145916.1 XP_018145917.1	Core
OG0000159	XP_018135706.1 XP_018136127.2 XP_018136349.1 XP_018137029.1 XP_018146513.1 XP_022283896.1	Core
OG0000160	XP_018135764.1 XP_018136516.1 XP_018139537.1 XP_018141652.1 XP_018145636.1 XP_018145742.1 XP_018147534.1 XP_022283876.1	Core
OG0000161	XP_018142855.1 XP_018144638.1 XP_018147475.1 XP_018149566.1	Core
OG0000162	XP_018136658.1 XP_018140433.1 XP_018144809.1 XP_018148026.1	Core
OG0000163	XP_018137291.1 XP_018138365.1 XP_018139743.1 XP_018142792.1 XP_018144432.1 XP_018146829.1	Core
OG0000164	XP_018138042.1 XP_018145549.2 XP_018146325.1 XP_018147558.1 XP_018148129.1	Core
OG0000165	XP_018136100.1 XP_018136235.1 XP_018136585.1 XP_018140716.2 XP_018143899.1 XP_018144624.1 XP_022283897.1	Core
OG0000166	XP_018137202.1 XP_018141407.1	Core
OG0000167	XP_018137097.1 XP_018137227.1 XP_018144347.1 XP_018144608.1 XP_018146050.1 XP_018146155.2 XP_018146633.1 XP_018147818.1	Core
OG0000168	XP_022284199.1 XP_022284899.1 XP_022284970.1	Core
OG0000169	XP_018148188.1	Core
OG0000170	XP_018135838.1 XP_018136370.1 XP_018138346.1 XP_018138347.1 XP_018139596.1 XP_018141962.1 XP_018142606.1 XP_018145751.1 XP_022284926.1 XP_022285375.1	Other
OG0000171	XP_018136443.1 XP_018136606.1 XP_018136995.1 XP_018136998.1 XP_018147991.1 XP_018147992.1 XP_018148006.2 XP_022283904.1 XP_022283908.1 XP_022283985.1 XP_022284847.1 XP_022284950.1 XP_022284974.1 XP_022285838.1	Other
OG0000172		Specific
OG0000173	XP_018139125.1 XP_018140070.1 XP_018141223.1 XP_018145504.1 XP_018149246.1 XP_018150098.1	Core
OG0000174	XP_018144692.1 XP_018146020.1	Core
OG0000175	XP_018149981.1	Core
OG0000176	XP_018141238.2 XP_018147777.1 XP_022284679.1	Core
OG0000177	XP_018143407.1	Core
OG0000178	XP_018138569.1 XP_018138668.1 XP_018142095.1 XP_018142105.1 XP_018148546.1 XP_018150258.1	Core
OG0000179	XP_018136776.1 XP_018143028.1 XP_018143618.1 XP_018144839.1 XP_018147279.1 XP_018147375.1 XP_022284609.1	Core
OG0000180	XP_018137942.1 XP_018138583.1 XP_018138989.2 XP_018142173.1 XP_018142384.1 XP_018144811.1 XP_018148544.1	Core
OG0000181	XP_018147780.1	Core
OG0000182	XP_018142947.1 XP_018145426.1 XP_018147937.1 XP_018149224.1 XP_022284547.1	Core
OG0000183	XP_018136757.1 XP_018138219.1 XP_018138931.1 XP_018144247.1 XP_018145559.1	Core
OG0000184	XP_018138184.1 XP_018144245.1 XP_018144518.1 XP_018144983.1 XP_018145693.1 XP_022284445.1 XP_022284468.1 XP_022285080.1	Core
OG0000185	XP_018135734.1 XP_018135989.1 XP_018136040.1 XP_018136491.1 XP_018136956.1 XP_018140166.1 XP_018140169.1 XP_018140181.1 XP_018141810.1 XP_018146364.1 XP_018147621.2 XP_018148008.1 XP_022283884.1 XP_022284131.1 XP_022284435.1 XP_022284867.1 XP_022285127.1 XP_022285138.1	Other
OG0000186	XP_018135713.1 XP_018136048.2 XP_018136288.1 XP_018136364.1 XP_018136409.2 XP_018136422.2 XP_018137019.2 XP_022283940.1 XP_022284883.1 XP_022285059.1 XP_022285073.1 XP_022285650.1 XP_022285663.1	Other
OG0000187	XP_018136023.1 XP_018136120.1 XP_018137985.1 XP_018137986.1 XP_018138199.1 XP_018139885.1 XP_018140173.1 XP_018140175.1 XP_018140776.1 XP_018147430.1 XP_022283885.1 XP_022283987.1 XP_022284866.1	Core
OG0000188	XP_018141348.1 XP_018148046.1 XP_018149899.2	Core
OG0000189	XP_018143177.1 XP_018145467.1 XP_018145566.1	Core
OG0000190	XP_018136979.1 XP_018138495.1 XP_018145458.1	Core
OG0000191	XP_018138433.1 XP_018149248.1	Other
OG0000192	XP_018135911.1 XP_018138294.1 XP_018145670.1 XP_018146628.1 XP_022285396.1	Core
OG0000193	XP_018138045.1 XP_018142077.1 XP_018145781.1 XP_022285511.1	Core
OG0000194	XP_018137667.1 XP_018139442.1 XP_018141753.1	Core
OG0000195	XP_018137126.1 XP_018149462.1	Core
OG0000196	XP_022283932.1	Core
OG0000197	XP_018138282.1 XP_018139078.1 XP_018141251.1	Core
OG0000198	XP_018136548.1 XP_018136647.1 XP_018136686.1 XP_018141680.1 XP_018144447.1 XP_018146093.1	Core
OG0000199	XP_018145264.1 XP_018145855.1 XP_018147455.1 XP_018149988.1	Core
OG0000200	XP_018137361.1 XP_018141255.1 XP_018149783.1	Core
OG0000201	XP_018140079.1 XP_018140844.1 XP_018142320.1 XP_022284561.1 XP_022284763.1	Core
OG0000202	XP_018135862.1 XP_018135933.2 XP_018136237.1 XP_018136278.1 XP_018136453.1 XP_018136459.1 XP_018136785.1 XP_018137032.2 XP_018137732.1 XP_018138702.1 XP_018138749.1 XP_018142344.1 XP_022283916.1 XP_022284837.1 XP_022285120.1 XP_022285126.1	Other
OG0000203	XP_018139217.1 XP_018141611.1 XP_018144326.1 XP_018144568.1 XP_018145183.1 XP_018145615.1 XP_018145736.1	Core
OG0000204	XP_018138371.1 XP_018138549.1 XP_018139279.1 XP_018139353.1 XP_018142303.2 XP_018145477.1 XP_018147847.1 XP_018150178.1	Core
OG0000205	XP_018140247.1 XP_018146067.1 XP_018147893.1 XP_018150172.1 XP_022284493.1	Core
OG0000206	XP_018140177.1 XP_018146481.1	Core
OG0000207	XP_018137334.1 XP_018144978.1 XP_018146406.2	Core
OG0000208	XP_018137815.1 XP_018147080.1 XP_018147304.1 XP_018150128.1	Core
OG0000209	XP_018147296.1 XP_022284327.1	Core
OG0000210	XP_018139741.1 XP_018140110.1 XP_018144668.1 XP_018149122.1	Core
OG0000211	XP_018137884.1 XP_018144477.1 XP_018144573.1 XP_018146519.1 XP_022284460.1	Core
OG0000212	XP_018137179.1 XP_018141277.1 XP_018148587.1 XP_022284516.1	Core
OG0000213	XP_018138650.1 XP_018142715.1 XP_018143662.1	Core
OG0000214		Other
OG0000215	XP_018138128.1	Core
OG0000216	XP_018138272.1 XP_018148631.1 XP_018149755.1	Core
OG0000217	XP_018136758.1 XP_018138624.1 XP_018140635.1 XP_018146210.2 XP_018146867.1	Core
OG0000218	XP_018144232.1 XP_018144995.1 XP_018149482.1 XP_022284502.1	Core
OG0000219	XP_018142583.1 XP_018143078.1 XP_018144408.1 XP_018147301.1 XP_022284103.1	Core
OG0000220	XP_018142756.1 XP_018144025.1 XP_018144032.1 XP_018145469.1	Core
OG0000221	XP_018149314.1	Core
OG0000222	XP_018140926.1 XP_018145444.1 XP_018145895.1	Core
OG0000223	XP_018138040.1 XP_018138311.1	Other
OG0000224	XP_018136858.1 XP_018139063.1 XP_018141213.1 XP_018146049.1 XP_018148968.1 XP_018149047.1	Core
OG0000225	XP_018143472.1 XP_018146717.1	Core
OG0000226	XP_018137810.1 XP_018141372.1 XP_018147832.1	Core
OG0000227	XP_018140046.2 XP_018140047.1 XP_018140049.1 XP_018144897.1	Other
OG0000228	XP_018137189.1 XP_018138715.1 XP_018150250.1	Core
OG0000229	XP_018136701.1 XP_018146822.1 XP_018147280.1 XP_022284683.1	Core
OG0000230	XP_018136662.1 XP_018139917.1 XP_018144322.2 XP_018148750.1	Core
OG0000231	XP_018136203.1 XP_018136622.1 XP_018137671.1 XP_018140942.1	Core
OG0000232	XP_018137148.2 XP_018145941.1 XP_018150095.1	Core
OG0000233	XP_018143547.1 XP_018146782.1 XP_018149608.1 XP_018149771.1 XP_022284523.1	Core
OG0000234	XP_018136388.1 XP_018137339.1 XP_018137898.1 XP_018142752.1	Core
OG0000235	XP_018138312.1 XP_018142231.1 XP_018149635.1	Core
OG0000236	XP_018140218.1 XP_018140411.1 XP_018146134.1 XP_018149744.1	Core
OG0000237	XP_018135796.2 XP_018139550.1 XP_018148035.1 XP_018148257.1 XP_022284403.1	Core
OG0000238	XP_018139355.1 XP_018140943.1 XP_018142517.1 XP_018147324.1 XP_018147976.1	Core
OG0000239	XP_018136812.1 XP_018143607.1 XP_018145482.1 XP_018148220.1	Core
OG0000240	XP_018143429.1 XP_018145832.1	Core
OG0000241	XP_018138050.1 XP_018138051.1 XP_018138626.1 XP_018140264.1 XP_018146209.1	Core
OG0000242	XP_018137907.1 XP_018138615.1 XP_018138802.1 XP_018140451.1 XP_018142526.2 XP_018142864.1 XP_018144796.2 XP_018145513.1 XP_022285787.1	Other
OG0000243	XP_018147299.1 XP_018149689.1 XP_018149690.1 XP_018150074.1	Core
OG0000244	XP_018146814.1 XP_022285171.1	Core
OG0000245	XP_018136564.1 XP_018136880.1 XP_018136897.1 XP_018137725.1 XP_018138684.1 XP_022283933.1 XP_022283976.1 XP_022284294.1	Core
OG0000246	XP_018136212.1 XP_018136222.1 XP_018146411.1 XP_018148911.1	Core
OG0000247	XP_018138379.2 XP_018139804.1 XP_018140729.1 XP_018140731.1 XP_018143332.1	Core
OG0000248	XP_018149142.1	Core
OG0000249	XP_018139834.1 XP_018139843.1 XP_018148443.1 XP_022284208.1	Core
OG0000250	XP_022284245.1 XP_022285133.1	Core
OG0000251	XP_018139119.1 XP_018142648.1	Other
OG0000252	XP_018139817.1 XP_018144350.1 XP_018145869.1 XP_018147035.1 XP_018149712.1	Core
OG0000253	XP_018136632.1 XP_018140744.1 XP_018146539.1 XP_018146832.1 XP_018150342.1	Core
OG0000254	XP_018142980.1 XP_018145089.1 XP_018149847.1	Core
OG0000255	XP_018137480.1 XP_018137674.1 XP_018142012.1 XP_018144090.1 XP_018148780.1	Core
OG0000256	XP_018138648.1 XP_018140102.1 XP_018142465.1 XP_018143851.1 XP_018148207.1	Core
OG0000257	XP_018141244.1 XP_018141245.1 XP_018142065.1 XP_018142795.1	Core
OG0000258	XP_018136962.2 XP_018138547.1 XP_018140304.1 XP_018146858.1	Core
OG0000259	XP_018136685.1 XP_018146423.1	Core
OG0000260	XP_018137229.1 XP_018142822.1 XP_018146453.1 XP_018147263.1	Core
OG0000261	XP_018136944.1 XP_018137967.1 XP_018141884.2	Core
OG0000262	XP_018143244.1 XP_018146200.1 XP_018149678.1 XP_018149817.1	Core
OG0000263	XP_018139130.1 XP_018141878.1	Core
OG0000264	XP_018136473.1 XP_018137996.1 XP_018141247.1 XP_018147655.1	Core
OG0000265	XP_018138575.1 XP_018141248.1 XP_018145468.1 XP_018148119.1	Core
OG0000266	XP_018137577.1 XP_018141566.1 XP_018142705.1 XP_018143430.1	Core
OG0000267	XP_018139565.1 XP_018143579.1 XP_018144451.1 XP_018146214.1 XP_018146352.1 XP_022285346.1	Core
OG0000268	XP_018136694.1 XP_018138008.1 XP_018150122.1	Core
OG0000269	XP_018136840.1 XP_018149745.1 XP_022284025.1	Core
OG0000270	XP_018137531.1 XP_018145084.1 XP_022284027.1	Core
OG0000271	XP_018144698.1 XP_018150171.1	Core
OG0000272	XP_018138123.1 XP_018141050.1 XP_018146014.1 XP_018150287.1	Core
OG0000273	XP_018139117.1 XP_018147852.1	Core
OG0000274	XP_018143942.1 XP_018146027.1 XP_018150029.1	Core
OG0000275	XP_018137337.1 XP_018142657.1	Other
OG0000276	XP_018138271.1 XP_018142086.1 XP_018143216.2 XP_018143699.1	Core
OG0000277	XP_018137628.1 XP_018139107.1 XP_018140474.1 XP_018142873.1 XP_018149433.1	Core
OG0000278	XP_018142564.1 XP_018144723.1 XP_018146017.1 XP_018146057.1	Core
OG0000279	XP_018140212.1 XP_018146606.1 XP_022285087.1	Core
OG0000280	XP_018140367.1 XP_018142642.1 XP_018146145.1 XP_018146428.1	Core
OG0000281	XP_018135855.1 XP_018136800.1 XP_018136801.1 XP_018137235.1 XP_018139319.1 XP_018141715.1 XP_018142562.1 XP_018146174.1 XP_018146213.1 XP_022284844.1	Other
OG0000282	XP_018141807.2 XP_018146500.1	Other
OG0000283	XP_018138424.1 XP_018139065.1 XP_018142084.1 XP_018142153.1	Core
OG0000284	XP_018140530.1 XP_018145666.1 XP_018146417.1 XP_018149612.2	Core
OG0000285		Other
OG0000286	XP_018138469.1 XP_018140454.1 XP_018146311.1	Core
OG0000287	XP_018138558.1 XP_018142604.1	Core
OG0000288	XP_018140546.1 XP_018147450.1	Core
OG0000289	XP_018136989.2 XP_018146820.1	Core
OG0000290	XP_018141374.1 XP_018148213.1	Core
OG0000291	XP_018145298.1 XP_018148972.1 XP_018150289.1	Core
OG0000292	XP_018148047.1	Core
OG0000293	XP_018144986.1 XP_018145248.1	Core
OG0000294	XP_018141159.2 XP_018148761.1 XP_022283888.1	Core
OG0000295	XP_018138117.1 XP_018138190.1 XP_018145638.1	Core
OG0000296	XP_018145476.1 XP_022284764.1	Core
OG0000297	XP_018141552.1 XP_018141741.1 XP_018144606.1	Core
OG0000298	XP_018139231.1 XP_018142171.1 XP_018143321.2 XP_022284213.1	Core
OG0000299	XP_018141897.1	Core
OG0000300	XP_018137876.1 XP_018140669.1 XP_018146753.1 XP_018149227.1	Core
OG0000301	XP_018141294.1 XP_018141295.1 XP_018143207.1 XP_018149734.1	Core
OG0000302	XP_018150277.1 XP_022284466.1	Core
OG0000303	XP_018141909.1 XP_018149795.1	Core
OG0000304	XP_018142741.1	Core
OG0000305	XP_018148859.1	Core
OG0000306	XP_018135945.1 XP_018136295.1 XP_018137467.1 XP_018140900.1 XP_022283939.1 XP_022283992.1	Core
OG0000307	XP_018137144.1 XP_018137817.1 XP_018141378.1 XP_018147587.1 XP_022284181.1	Core
OG0000308	XP_018138947.1 XP_018139529.1	Core
OG0000309	XP_018136233.1 XP_018136321.1 XP_018138529.2 XP_018138530.1 XP_018138979.1	Core
OG0000310	XP_018136351.1 XP_018143039.1 XP_018144680.1 XP_018149782.1 XP_022284035.1 XP_022284768.1	Core
OG0000311	XP_018138354.1 XP_018144517.1 XP_018147371.2 XP_022284031.1	Core
OG0000312	XP_018137694.1 XP_018138377.1 XP_018140914.1	Core
OG0000313	XP_018136992.1 XP_018143190.1 XP_018143589.1	Core
OG0000314	XP_018139530.1 XP_018140137.1 XP_018140476.1	Core
OG0000315	XP_018136480.1 XP_018140275.1 XP_018141833.1 XP_018143869.1	Core
OG0000316	XP_018136655.1 XP_018137382.1 XP_018140162.1 XP_018150125.1	Core
OG0000317	XP_018138382.1 XP_018143360.1 XP_018146309.1 XP_022284459.1	Core
OG0000318	XP_018136285.1 XP_022284139.1 XP_022284648.1 XP_022284849.1 XP_022284872.1 XP_022284999.1 XP_022285043.1 XP_022285659.1 XP_022285664.1 XP_022285825.1 XP_022285830.1 XP_022285835.1	Other
OG0000319	XP_018138965.1 XP_018140249.1 XP_018144122.1	Core
OG0000320	XP_018137484.1 XP_018144433.1 XP_018144974.1 XP_018146329.1 XP_018146435.1 XP_018150132.1 XP_018150168.1 XP_018150378.1	Other
OG0000321	XP_018142435.1 XP_018144466.1 XP_018146371.1 XP_018148900.1	Core
OG0000322	XP_018141219.1 XP_018143056.1	Core
OG0000323	XP_022284898.1	Core
OG0000324	XP_018141501.1	Core
OG0000325	XP_018136743.1 XP_018136849.1 XP_018139751.1 XP_018140178.1 XP_018140349.1 XP_018140859.1	Core
OG0000326	XP_018141074.1 XP_018145938.1 XP_018149391.1	Core
OG0000327	XP_018142505.1 XP_018144441.1 XP_018149714.1	Core
OG0000328	XP_018142944.1 XP_022284118.1	Core
OG0000329	XP_018139179.1 XP_018147323.1 XP_022284578.1	Core
OG0000330		Specific
OG0000331	XP_018138945.1 XP_018140708.1 XP_018143036.1 XP_018144117.1 XP_022284062.1	Core
OG0000332	XP_018135976.1 XP_018137487.1 XP_018138077.1 XP_018145273.1 XP_022284771.1 XP_022285816.1	Core
OG0000333	XP_018138723.1 XP_018138736.1 XP_018138787.2 XP_018142521.1 XP_018147292.1	Core
OG0000334	XP_018149531.1	Core
OG0000335	XP_018138308.1 XP_018140407.1 XP_018142282.1 XP_018144515.1 XP_018149898.1	Core
OG0000336	XP_018136630.1 XP_018139420.1 XP_018143374.1	Core
OG0000337	XP_018137223.1 XP_018137456.2 XP_018143204.1 XP_018149336.1 XP_022284160.1	Core
OG0000338	XP_018137392.1	Core
OG0000339		Other
OG0000340	XP_018141633.1 XP_018142778.1 XP_018145279.1 XP_018146649.1	Other
OG0000341	XP_018137371.1 XP_018140525.1 XP_018142418.1 XP_022285697.1	Core
OG0000342	XP_018146045.1	Core
OG0000343	XP_018136965.1 XP_018138486.1 XP_018148660.1 XP_018149806.1	Core
OG0000344	XP_018142245.1 XP_018148690.1	Core
OG0000345	XP_018140368.1 XP_018143331.1 XP_018143900.1 XP_018146207.1	Core
OG0000346	XP_018138506.1 XP_018148609.1	Core
OG0000347	XP_018137343.1 XP_018142806.1	Core
OG0000348	XP_018137533.1 XP_018142809.1 XP_018147539.1	Core
OG0000349	XP_018138341.1 XP_018141274.1	Core
OG0000350		Other
OG0000351	XP_018136823.1 XP_018139461.2 XP_018144440.1 XP_018149151.1 XP_018150403.1	Core
OG0000352	XP_018139740.1 XP_018144445.1	Other
OG0000353	XP_018145635.1 XP_018146650.1 XP_018148925.1 XP_018150278.1 XP_022284937.1	Core
OG0000354	XP_018144757.1	Core
OG0000355	XP_018137215.1 XP_018137849.1 XP_018145521.1 XP_018147334.1 XP_022284179.1	Core
OG0000356	XP_018141953.1 XP_018143876.1 XP_018143886.1 XP_018147310.1	Core
OG0000357	XP_018138188.1 XP_018139796.1 XP_018144988.1	Core
OG0000358	XP_018136519.1 XP_018139039.1 XP_018139901.1 XP_018148069.1	Core
OG0000359	XP_018141804.1	Core
OG0000360	XP_018137954.1 XP_018143847.1 XP_018144376.1 XP_018145489.1 XP_018148052.1	Core
OG0000361	XP_018135993.1 XP_018146319.1 XP_018148434.1 XP_018149174.1	Core
OG0000362	XP_018137286.1 XP_018140616.1 XP_018141241.1 XP_018144619.1 XP_018144652.1 XP_018150173.1	Core
OG0000363	XP_018143909.1	Core
OG0000364	XP_018135676.2 XP_018135757.1 XP_018137022.2 XP_018138088.1 XP_018138672.2 XP_018150452.2 XP_022284034.1	Core
OG0000365	XP_018140866.1 XP_018141079.1 XP_018142056.1	Core
OG0000366	XP_018139552.1 XP_018140206.1 XP_018142738.1 XP_018148240.1 XP_022284425.1	Core
OG0000367	XP_018135702.1 XP_018135743.1 XP_018135788.2 XP_018136000.1 XP_018136336.1 XP_018136372.1 XP_018149642.1 XP_022283892.1 XP_022285479.1	Other
OG0000368	XP_018136731.1 XP_018137146.1 XP_018140636.1	Core
OG0000369	XP_018141891.1	Other
OG0000370	XP_018140443.1 XP_018148302.1	Core
OG0000371	XP_018140022.1 XP_018142718.1 XP_018143038.1	Core
OG0000372	XP_018138260.1 XP_018140432.1 XP_018147372.1	Core
OG0000373	XP_018143322.1 XP_022284108.1	Other
OG0000374	XP_018136182.1 XP_018143155.1 XP_018143260.1 XP_018148106.1	Core
OG0000375	XP_018138230.1 XP_018145959.1	Core
OG0000376	XP_018137778.1 XP_018144545.1 XP_018145614.1	Core
OG0000377	XP_018138220.1 XP_018144655.1 XP_018145625.1 XP_022284503.1	Core
OG0000378	XP_018136832.2 XP_018136891.1 XP_018137729.1 XP_018140113.1 XP_018142725.1 XP_018147423.1 XP_018147990.1	Core
OG0000379	XP_018137869.1	Core
OG0000380	XP_018141825.1 XP_018147833.1 XP_018148273.2 XP_018149636.1	Core
OG0000381	XP_018139287.1 XP_018140703.1 XP_018146286.1 XP_018149836.1	Core
OG0000382	XP_018137666.1 XP_018141900.1 XP_018149176.1	Core
OG0000383	XP_018143169.1 XP_018145808.1 XP_018147962.1	Core
OG0000384	XP_018138023.1 XP_018144535.1 XP_022284180.1	Core
OG0000385	XP_018136641.1 XP_018148059.1 XP_018148545.1	Core
OG0000386	XP_018136949.1 XP_018140498.1 XP_018146421.1	Core
OG0000387	XP_018138203.1 XP_018138578.1 XP_022284358.1	Core
OG0000388	XP_018147049.1 XP_018147050.1 XP_018147631.1 XP_022285283.1	Core
OG0000389	XP_018142280.1 XP_018146151.1 XP_018148018.1	Core
OG0000390	XP_018143335.1 XP_018144921.1 XP_018147232.1 XP_022283986.1	Core
OG0000391	XP_018138449.1 XP_018139455.1 XP_018146184.1	Core
OG0000392	XP_018136690.1 XP_018136818.1 XP_018141667.1	Core
OG0000393	XP_018145103.1 XP_018147511.1	Core
OG0000394	XP_018138936.1 XP_018139884.1 XP_018146464.1 XP_022283905.1	Core
OG0000395	XP_018136676.1 XP_018138763.1 XP_018138764.1	Core
OG0000396	XP_018136794.2 XP_018140693.1 XP_018142470.1 XP_022283919.1	Core
OG0000397	XP_018136027.1 XP_018146399.1	Core
OG0000398	XP_018136645.1 XP_018137250.1 XP_018141570.1 XP_018149419.1	Core
OG0000399	XP_018147034.1 XP_018147829.1 XP_018148114.1	Core
OG0000400	XP_018148971.1	Core
OG0000401	XP_018140039.1 XP_018145547.1	Core
OG0000402	XP_018142476.1 XP_018143255.1 XP_018147097.1	Core
OG0000403	XP_018148813.1 XP_018148814.1	Core
OG0000404	XP_018143440.1	Core
OG0000405	XP_018137528.1 XP_018139539.1	Core
OG0000406	XP_018146775.1	Core
OG0000407	XP_018140064.1 XP_018140463.1 XP_018141196.1 XP_018141641.1 XP_018143114.1 XP_018147590.1	Core
OG0000408	XP_018144706.1 XP_018147348.1	Core
OG0000409	XP_018137906.1 XP_018139074.1 XP_018145650.1 XP_018149546.1	Core
OG0000410	XP_018136978.1 XP_018150096.1	Core
OG0000411	XP_018136909.1 XP_018139857.1 XP_018146089.1	Core
OG0000412	XP_018137864.1 XP_018138986.1 XP_018139001.1 XP_018139219.1 XP_018143285.1 XP_018144467.1 XP_022284188.1 XP_022285786.1	Core
OG0000413	XP_018140414.1 XP_018149766.1	Core
OG0000414	XP_018140609.1 XP_018141560.1 XP_018141784.1 XP_018143096.1	Core
OG0000415	XP_018143126.1 XP_018143394.1 XP_018147211.1 XP_018148092.1	Core
OG0000416	XP_018138489.1 XP_018138490.1 XP_018144335.1 XP_018147314.1 XP_018149242.1	Core
OG0000417	XP_018145275.1	Core
OG0000418	XP_018138155.1 XP_018142558.1 XP_018145897.1 XP_022285592.1	Core
OG0000419	XP_018136467.1 XP_018137471.1 XP_018137488.1 XP_018138076.1 XP_022284770.1	Core
OG0000420		Other
OG0000421	XP_018136413.1 XP_018136560.1 XP_018137059.1 XP_018138013.1 XP_018138069.1 XP_018138678.1 XP_018143911.1 XP_018144817.1 XP_018150068.1 XP_022283952.1 XP_022284099.1 XP_022285539.1	Specific
OG0000422	XP_018137697.1 XP_018141369.1 XP_022284498.1	Other
OG0000423	XP_018138380.1 XP_018141872.1 XP_018145515.1 XP_018147267.1	Other
OG0000424	XP_018138476.1 XP_018138739.1 XP_018142346.1 XP_018143912.1 XP_022284100.1 XP_022284268.1	Other
OG0000425	XP_018142345.1 XP_018142347.1 XP_018142689.2 XP_018143165.1 XP_018146516.1 XP_018149010.1 XP_018149098.1 XP_022285362.1	Other
OG0000426	XP_018146777.1	Other
OG0000427		Specific
OG0000428	XP_018136509.1 XP_018138238.1 XP_018149878.1	Core
OG0000429	XP_018144177.1 XP_018149671.1	Core
OG0000430	XP_018147644.1 XP_018148708.1	Core
OG0000431	XP_018140450.1 XP_018140596.1	Core
OG0000432	XP_018139430.1	Other
OG0000433	XP_018136976.1 XP_018137139.1 XP_018137422.1 XP_018145911.1 XP_022285842.1	Core
OG0000434	XP_018143693.1 XP_018145179.1 XP_018145180.1	Core
OG0000435	XP_018137425.1	Core
OG0000436	XP_018136814.1 XP_018143457.1	Core
OG0000437	XP_018136855.1	Core
OG0000438	XP_018140161.1 XP_018142542.1 XP_018148022.1	Core
OG0000439	XP_018143997.1	Core
OG0000440	XP_018143392.1 XP_018149596.1	Core
OG0000441	XP_018140380.1 XP_018143884.1 XP_018147542.1 XP_018150169.1	Core
OG0000442	XP_018138285.1 XP_018142524.1	Core
OG0000443	XP_018136650.1 XP_018142672.1 XP_018146103.1	Core
OG0000444	XP_018143664.1 XP_018149964.1 XP_022284592.1	Core
OG0000445	XP_018147294.1 XP_018148343.1	Core
OG0000446	XP_018144443.1	Core
OG0000447	XP_018140217.1 XP_018149041.1 XP_022283947.1	Core
OG0000448	XP_018135685.2 XP_018143591.1 XP_022284096.1 XP_022284271.1 XP_022284667.1	Core
OG0000449	XP_018137586.1 XP_018138246.1 XP_018138307.1 XP_018138309.1 XP_018138400.1 XP_018144557.1	Core
OG0000450		Other
OG0000451	XP_018138865.1 XP_018148839.1	Core
OG0000452	XP_018138617.1 XP_018138618.1 XP_022284021.1	Core
OG0000453	XP_018140290.1 XP_018140470.1 XP_018141318.1	Core
OG0000454	XP_018137895.1 XP_018143696.1	Core
OG0000455	XP_018136550.1 XP_018140457.1 XP_018147935.1	Core
OG0000456	XP_018136660.1 XP_018142539.1 XP_018143017.1 XP_018146197.1	Core
OG0000457	XP_022285332.1	Core
OG0000458	XP_018146347.1 XP_018147162.1 XP_018150108.1	Core
OG0000459	XP_018138867.1 XP_018141913.1 XP_018147533.1 XP_022285899.1	Core
OG0000460	XP_018137648.1 XP_018137919.1 XP_018138297.1 XP_018142413.1 XP_018148098.1 XP_018148123.1 XP_022285132.1	Core
OG0000461	XP_018139859.1 XP_018141051.1	Core
OG0000462	XP_018148644.1 XP_022284412.1	Core
OG0000463	XP_018137087.1 XP_018143858.1 XP_018147273.1 XP_018149394.1	Core
OG0000464	XP_018135981.1 XP_018143401.1 XP_018148228.1 XP_022284754.1	Core
OG0000465	XP_018144603.1 XP_022285965.1	Core
OG0000466	XP_018136552.1 XP_018144740.1 XP_018145607.1	Core
OG0000467	XP_018142011.1 XP_018142870.1 XP_018144585.1 XP_018149565.1	Core
OG0000468	XP_018139679.1 XP_018140127.1 XP_018147359.1	Core
OG0000469	XP_018136082.1 XP_018136111.1 XP_018137717.1 XP_018143024.1 XP_018146176.1 XP_018147532.1 XP_022285829.1 XP_022285831.1	Core
OG0000470	XP_018144331.2 XP_018146076.1 XP_018148042.1 XP_022284197.1	Core
OG0000471	XP_018140083.1 XP_018140431.1 XP_018149223.1 XP_022284431.1 XP_022284529.1	Core
OG0000472	XP_018141313.1	Core
OG0000473	XP_018145209.1 XP_018148355.1 XP_018149120.1	Core
OG0000474	XP_018144994.1 XP_018147972.1 XP_018149332.1	Core
OG0000475	XP_018138588.1 XP_018139411.1 XP_018143897.1	Core
OG0000476	XP_018144190.1 XP_018147609.1	Core
OG0000477	XP_018137226.1 XP_018142079.1 XP_018149210.1	Core
OG0000478	XP_018140403.1 XP_018141921.1 XP_018148060.1	Core
OG0000479	XP_018141307.2 XP_018142515.1 XP_022284083.1	Core
OG0000480	XP_018137534.1 XP_018138178.1 XP_018140279.1 XP_018141808.1 XP_018142152.1	Core
OG0000481	XP_018149132.1 XP_022284538.1 XP_022284985.1	Core
OG0000482	XP_018139325.1 XP_018141459.1 XP_018141945.1 XP_018143181.1	Core
OG0000483	XP_018136489.1 XP_018136828.1 XP_018137565.1 XP_018141279.1 XP_018142796.1	Core
OG0000484	XP_018136487.1 XP_018138946.1 XP_018144210.1 XP_018146401.1	Core
OG0000485	XP_018141162.1 XP_018150088.1	Core
OG0000486	XP_018139391.1 XP_018139393.1 XP_018147353.1 XP_022284518.1	Core
OG0000487	XP_018135791.1 XP_018136603.1 XP_018141718.1 XP_018145748.1 XP_022284086.1	Core
OG0000488	XP_018144416.2 XP_018145315.1 XP_022285055.1	Core
OG0000489	XP_018138153.1 XP_018138850.1 XP_018142108.1 XP_018142147.1 XP_018147601.1	Core
OG0000490	XP_018135610.1 XP_018135696.1 XP_018135883.1 XP_018138016.1 XP_018146112.1 XP_022283863.1 XP_022284428.1 XP_022284843.1 XP_022285475.1 XP_022285476.1 XP_022285644.1	Specific
OG0000491	XP_018135845.1 XP_018135998.1 XP_018137951.1 XP_018139037.1 XP_018140494.2 XP_018145676.1 XP_018149265.1 XP_018149638.1	Other
OG0000492	XP_018137180.1 XP_018139163.1	Other
OG0000493	XP_018137200.1 XP_018141058.1 XP_018142242.1 XP_018142243.1 XP_018145256.1 XP_018147220.1 XP_018148029.1 XP_018149640.1	Other
OG0000494	XP_018137409.1	Other
OG0000495	XP_018137455.1 XP_018140952.1 XP_018144329.1 XP_018146140.1 XP_018146194.1 XP_018147316.1 XP_022283999.1	Other
OG0000496	XP_018138010.1 XP_018138263.1 XP_018148032.1 XP_018150227.1	Other
OG0000497	XP_018142658.1 XP_018144279.1 XP_018149164.1	Other
OG0000498	XP_018142762.1 XP_022284064.1	Other
OG0000499	XP_018146141.1 XP_018147725.1	Core
OG0000500	XP_018135880.1 XP_018137566.1 XP_018148674.1	Core
OG0000501	XP_018145370.1 XP_018147769.1	Core
OG0000502	XP_018137585.1 XP_018148090.1	Core
OG0000503	XP_018143302.1 XP_022284458.1	Core
OG0000504	XP_018139020.1 XP_018141365.1 XP_018142447.1 XP_018147918.1 XP_018148041.1	Other
OG0000505	XP_018144037.1 XP_018149619.1	Core
OG0000506	XP_018137753.1 XP_018139549.1 XP_018142654.1	Core
OG0000507	XP_022285213.1	Core
OG0000508	XP_018145464.1 XP_018146612.1	Core
OG0000509	XP_018140524.1 XP_018140799.1 XP_018146187.1	Core
OG0000510	XP_018139182.1 XP_018140965.1	Core
OG0000511	XP_018141801.1 XP_018146452.1 XP_022285082.1	Core
OG0000512	XP_022284427.1	Core
OG0000513	XP_018141094.1 XP_018143301.1	Core
OG0000514	XP_018145984.1 XP_018147178.1	Core
OG0000515	XP_018138200.1 XP_022284534.1	Core
OG0000516	XP_018142004.1 XP_018147202.1	Core
OG0000517	XP_018146231.1 XP_018146533.1	Core
OG0000518	XP_018142226.1	Core
OG0000519	XP_018139858.1 XP_018140052.1 XP_018147022.1	Core
OG0000520	XP_018142884.1	Other
OG0000521	XP_018138384.1	Core
OG0000522	XP_018143211.1 XP_018147340.1	Core
OG0000523	XP_018139362.1 XP_018145020.1 XP_018147289.1	Core
OG0000524	XP_018142001.1	Core
OG0000525	XP_018144996.1 XP_018145285.1 XP_018147258.1	Core
OG0000526	XP_018147293.1	Core
OG0000527	XP_018135875.2 XP_018136348.1 XP_018137464.1 XP_018138756.1 XP_018150445.2 XP_022283891.1 XP_022285150.1	Core
OG0000528	XP_018141375.1 XP_018147254.1	Core
OG0000529	XP_018144851.1 XP_018147698.1	Core
OG0000530	XP_018136751.1 XP_018139770.1 XP_018144510.2 XP_022285818.1	Core
OG0000531		Other
OG0000532	XP_018139730.1 XP_018143770.2	Core
OG0000533	XP_018139558.1 XP_018139566.1 XP_018143431.1	Core
OG0000534	XP_018137897.1 XP_018141398.1	Core
OG0000535	XP_018136639.1 XP_018136903.1 XP_018148053.1	Core
OG0000536	XP_018140600.1	Core
OG0000537	XP_018139198.1 XP_018141235.1 XP_018141892.1	Core
OG0000538	XP_018141264.1 XP_018141287.2 XP_018149079.1	Core
OG0000539	XP_018140699.1 XP_018140713.1	Core
OG0000540	XP_018136990.1 XP_018141887.1 XP_018148180.1	Core
OG0000541	XP_018136635.1 XP_018142998.1 XP_018144312.1 XP_018144456.1	Core
OG0000542	XP_018138997.1 XP_018146223.1 XP_022285325.1 XP_022285575.1	Core
OG0000543	XP_018138654.1 XP_018142598.1	Other
OG0000544	XP_018143142.1 XP_022284229.1	Core
OG0000545	XP_018139713.1 XP_018140409.1 XP_018141902.1	Core
OG0000546	XP_018140673.1 XP_018147335.1 XP_018149389.1	Core
OG0000547	XP_018144398.1 XP_018145677.1	Core
OG0000548	XP_018136626.1 XP_018141367.1 XP_018146944.1 XP_018147538.1 XP_018150276.1	Core
OG0000549	XP_018136888.1 XP_018142305.1 XP_018150198.1	Core
OG0000550	XP_018143468.1 XP_018147889.1 XP_018148176.1 XP_018148707.1 XP_022284148.1	Core
OG0000551	XP_018138561.1 XP_018139175.1 XP_018142042.1 XP_018143685.1	Core
OG0000552	XP_018140135.2 XP_018143378.1 XP_018146341.1	Core
OG0000553	XP_018142459.1 XP_018145926.1 XP_018148066.1	Core
OG0000554	XP_018145495.1 XP_018150115.1	Core
OG0000555	XP_018141928.1	Core
OG0000556	XP_018138722.1 XP_018145191.1 XP_018146975.1	Core
OG0000557	XP_018139428.1 XP_018149743.1	Core
OG0000558	XP_018143951.1 XP_018149032.1 XP_018149033.1	Core
OG0000559	XP_018138664.1 XP_018139083.2 XP_022284094.1	Core
OG0000560	XP_018137249.1 XP_018149889.2	Core
OG0000561	XP_018144642.1 XP_022284116.1	Core
OG0000562	XP_018144296.2 XP_022284612.1	Other
OG0000563	XP_018136875.2 XP_022284835.1	Other
OG0000564	XP_018149131.1	Core
OG0000565	XP_018146540.1	Core
OG0000566	XP_018137411.1 XP_018137542.1 XP_018149641.1	Core
OG0000567	XP_018138724.1 XP_018138735.1 XP_018146785.1	Core
OG0000568	XP_018137219.1 XP_018137785.1 XP_018138480.1 XP_018144207.1	Core
OG0000569	XP_018138031.1 XP_018138243.1 XP_018143087.1	Core
OG0000570	XP_018139439.1 XP_018140548.1	Core
OG0000571		Other
OG0000572	XP_018135844.1 XP_018136084.2 XP_018136173.2 XP_018136206.2 XP_018136439.1 XP_022284874.1 XP_022284875.1 XP_022285006.1	Other
OG0000573	XP_018136545.1 XP_018137676.1 XP_018138478.1 XP_018141240.1 XP_018141898.1 XP_018149891.1	Other
OG0000574	XP_018136821.1 XP_018138029.1 XP_018138037.1 XP_022283968.1 XP_022285106.1	Other
OG0000575	XP_018137420.1 XP_018138477.1 XP_018139500.1 XP_018141230.1 XP_018141653.1 XP_018147897.1 XP_022285780.1	Other
OG0000576	XP_018139263.2 XP_018141940.1 XP_018142999.1	Other
OG0000577	XP_018140718.1 XP_018141573.2 XP_018149007.1	Other
OG0000578	XP_018144154.1 XP_018146322.1	Other
OG0000579	XP_018146683.1	Other
OG0000580	XP_018148751.1	Other
OG0000581	XP_022284942.1	Other
OG0000582		Specific
OG0000583	XP_018142811.1 XP_018145990.1	Core
OG0000584	XP_018138716.1 XP_018139569.1 XP_018140568.1	Core
OG0000585		Other
OG0000586	XP_018139431.1 XP_018140123.1	Core
OG0000587	XP_018139011.1 XP_018148617.1	Core
OG0000588	XP_018136991.1 XP_018141309.1 XP_018142618.1 XP_022284495.1	Core
OG0000589	XP_018138361.1 XP_018147470.1 XP_022285141.1	Core
OG0000590	XP_018144701.1 XP_022284391.1	Core
OG0000591	XP_018147377.1 XP_018148806.1	Core
OG0000592	XP_018144030.1 XP_018146731.1	Core
OG0000593	XP_018143348.1	Core
OG0000594	XP_018142072.1 XP_018142098.1 XP_018147913.1	Other
OG0000595	XP_018139866.1 XP_018141561.1	Core
OG0000596	XP_018148211.1	Core
OG0000597	XP_018148482.1	Core
OG0000598	XP_022284433.1	Other
OG0000599	XP_018139628.1 XP_018141299.1 XP_022284159.1	Core
OG0000600	XP_018137578.1 XP_018149139.1	Core
OG0000601	XP_018138909.1 XP_018144228.1 XP_022284093.1 XP_022285768.1	Core
OG0000602		Other
OG0000603	XP_018144017.1 XP_018144497.1	Core
OG0000604	XP_018145325.1	Core
OG0000605	XP_018143476.1 XP_018144623.1	Other
OG0000606	XP_018137609.1 XP_018146554.1	Core
OG0000607	XP_022284049.1 XP_022284255.1	Core
OG0000608	XP_018142825.1 XP_018143908.1 XP_018146188.1	Core
OG0000609	XP_018138966.1 XP_018146536.1	Core
OG0000610	XP_018137209.1 XP_018140895.1 XP_018144338.1	Core
OG0000611	XP_018150050.1	Core
OG0000612	XP_018142828.1 XP_018142938.1	Core
OG0000613	XP_018138959.1	Core
OG0000614	XP_018138479.1 XP_022284407.1	Core
OG0000615	XP_018137598.1	Core
OG0000616	XP_018144405.1 XP_022284606.1	Core
OG0000617	XP_018139716.1 XP_018143189.1 XP_018143588.1	Core
OG0000618	XP_018138048.1 XP_018138049.1 XP_018140263.1 XP_018140265.1 XP_018147502.1	Core
OG0000619	XP_018138488.1	Core
OG0000620	XP_018137373.1	Core
OG0000621	XP_018142950.1 XP_018143734.1 XP_018150039.1	Core
OG0000622	XP_018136227.1 XP_018138240.1 XP_018139284.1 XP_018141356.1	Core
OG0000623	XP_022284474.1	Core
OG0000624	XP_018140479.1 XP_018141133.1 XP_018149300.1	Core
OG0000625	XP_018138269.1 XP_018142445.1 XP_018147846.1	Core
OG0000626	XP_018135723.1 XP_018138278.1 XP_018138788.1 XP_022286021.1	Other
OG0000627	XP_018136729.1 XP_018137206.1 XP_018138226.1 XP_018149103.1	Core
OG0000628	XP_018144912.1 XP_018149415.1	Core
OG0000629	XP_018139564.1 XP_018148405.1	Core
OG0000630	XP_018142885.1 XP_018142886.1 XP_022283950.1	Core
OG0000631	XP_018136749.1 XP_018138636.1 XP_018147535.1	Core
OG0000632	XP_018145678.1 XP_018146227.1	Core
OG0000633	XP_018138030.1	Core
OG0000634	XP_018145987.1	Core
OG0000635	XP_018140067.1 XP_018147822.1 XP_018148075.1	Core
OG0000636	XP_018143823.1 XP_018147247.1	Core
OG0000637	XP_018138623.1 XP_018143756.1 XP_018147094.1	Core
OG0000638	XP_018136999.1 XP_018138258.1 XP_018144787.1 XP_018144962.1	Other
OG0000639	XP_018138608.1 XP_018143720.1	Core
OG0000640	XP_018136834.1	Core
OG0000641	XP_018142819.1 XP_018143904.1	Core
OG0000642	XP_018146934.1 XP_018149900.1 XP_018149901.1	Core
OG0000643	XP_018143902.1 XP_018145590.1	Core
OG0000644	XP_018140696.2 XP_018140740.1	Core
OG0000645	XP_018138139.1 XP_018138902.1 XP_018148460.1	Core
OG0000646	XP_018148560.1 XP_018150422.1	Core
OG0000647	XP_018140156.1 XP_018147950.1	Core
OG0000648	XP_018145374.1 XP_018146212.1	Core
OG0000649	XP_018136712.1 XP_018143233.1	Core
OG0000650	XP_018136232.2 XP_018144547.1 XP_018148777.2	Core
OG0000651	XP_018138521.1 XP_018147495.1 XP_018147528.1	Core
OG0000652	XP_018138121.1 XP_018148130.1 XP_022284378.1	Core
OG0000653	XP_018138151.1 XP_018142721.1 XP_018142803.1	Core
OG0000654	XP_022284377.1 XP_022285508.1	Core
OG0000655	XP_018137014.1 XP_018142842.1 XP_018144144.1	Core
OG0000656	XP_018137791.1 XP_018139137.1	Core
OG0000657	XP_018144666.1 XP_018144730.1	Core
OG0000658	XP_018144973.1	Core
OG0000659	XP_018141759.1 XP_018143640.1	Core
OG0000660	XP_018141749.1 XP_018142966.2 XP_018145539.1	Core
OG0000661	XP_018140919.1 XP_018142409.1 XP_018144881.1 XP_018146327.1 XP_018148127.1 XP_022284030.1 XP_022284365.1	Other
OG0000662	XP_018138456.1	Core
OG0000663	XP_018141569.1	Core
OG0000664		Specific
OG0000665	XP_018144738.1	Core
OG0000666	XP_018136477.1 XP_018141239.1	Core
OG0000667	XP_018138391.1 XP_018139813.1 XP_018148169.1 XP_018149575.1	Core
OG0000668	XP_018136841.1 XP_018143276.1 XP_018143337.1	Core
OG0000669	XP_018140128.1 XP_018146878.1	Core
OG0000670	XP_018138831.2 XP_018147524.1	Core
OG0000671	XP_018139643.2 XP_018144548.1 XP_018149919.1	Core
OG0000672	XP_018136060.1 XP_018142751.1 XP_018146392.1	Core
OG0000673	XP_018139320.1 XP_018144334.1 XP_018149243.1	Other
OG0000674	XP_018137357.1 XP_018142269.1	Core
OG0000675	XP_018145022.1 XP_018145528.1	Core
OG0000676	XP_018136716.1 XP_018147445.1	Core
OG0000677	XP_018141395.1 XP_018142328.1	Core
OG0000678	XP_018142836.1 XP_022284048.1	Core
OG0000679	XP_018144050.1	Core
OG0000680	XP_018137413.1 XP_018144251.1 XP_018146101.1 XP_022284084.1	Core
OG0000681	XP_018140992.1 XP_018140993.1	Core
OG0000682	XP_018141722.1 XP_018141724.1 XP_018141727.1	Core
OG0000683	XP_018149324.1 XP_018149772.1	Core
OG0000684	XP_018138907.1 XP_018142279.1 XP_018148043.1	Core
OG0000685	XP_018143599.1 XP_018144941.1	Core
OG0000686	XP_018139693.1	Core
OG0000687	XP_022284275.1 XP_022284744.1	Core
OG0000688	XP_018137710.1 XP_018139427.1 XP_018140259.1	Core
OG0000689	XP_018137446.1 XP_018147152.1 XP_022284010.1	Core
OG0000690	XP_022284211.1 XP_022285014.1 XP_022285016.1	Core
OG0000691	XP_018138746.1 XP_018147133.1 XP_018148121.1	Core
OG0000692	XP_018137322.1 XP_018147854.1 XP_018150451.1	Core
OG0000693	XP_018141183.1 XP_018150443.2 XP_022284238.1	Core
OG0000694	XP_018136961.1 XP_018142365.1 XP_018142874.1 XP_018149234.1	Core
OG0000695	XP_018136385.1 XP_018136595.1 XP_018146124.1 XP_022283915.1 XP_022284815.1 XP_022285070.1 XP_022285071.1	Other
OG0000696	XP_018136437.1 XP_018136916.1 XP_018141969.1 XP_018148866.1	Other
OG0000697	XP_018139408.1 XP_018142887.1	Core
OG0000698	XP_018139376.1 XP_018141261.1 XP_018148037.1	Core
OG0000699	XP_018143610.1 XP_018144621.1 XP_018148190.1 XP_018148191.1	Core
OG0000700	XP_018142457.1 XP_018144321.1 XP_018150201.1 XP_022285465.1	Core
OG0000701	XP_018136649.1 XP_018136873.1 XP_018141316.1 XP_018144976.1	Core
OG0000702	XP_018135803.1 XP_018135892.1 XP_018136261.1 XP_018136387.1 XP_018136396.1 XP_018136600.1 XP_018138685.1 XP_022284834.1	Other
OG0000703	XP_018147884.1 XP_018149249.1 XP_022284368.1	Core
OG0000704	XP_018135970.1 XP_018138727.1 XP_018139172.1 XP_018143663.1 XP_018145815.1 XP_022284182.1	Other
OG0000705	XP_018136180.1 XP_018143426.1	Other
OG0000706	XP_018136640.1 XP_018138168.1 XP_018138288.1 XP_018139458.1 XP_018146561.1	Other
OG0000707	XP_018137365.1 XP_018140219.1 XP_018140343.1 XP_018148125.1 XP_022284186.1	Other
OG0000708	XP_018138147.1 XP_018142333.1 XP_018147228.1 XP_018148193.1	Other
OG0000709	XP_018138241.1 XP_018142802.1 XP_018149520.1	Other
OG0000710	XP_018138412.1 XP_018139465.1 XP_018147515.1	Other
OG0000711	XP_018138430.1 XP_018138619.1 XP_018149180.1	Other
OG0000712	XP_018138955.1 XP_018144226.1	Other
OG0000713	XP_018138983.1 XP_018138984.1	Other
OG0000714	XP_018140497.1 XP_022284603.1	Other
OG0000715	XP_018141631.1 XP_018143567.1 XP_018144214.1 XP_018145793.1	Other
OG0000716	XP_018144157.1	Other
OG0000717		Specific
OG0000718		Specific
OG0000719		Specific
OG0000720	XP_018150322.1	Other
OG0000721	XP_018149458.1	Core
OG0000722	XP_018136819.1 XP_018137564.1 XP_022283944.1	Core
OG0000723	XP_018138445.1 XP_018141039.1 XP_022284003.1	Other
OG0000724	XP_018142353.1	Core
OG0000725	XP_018148367.1 XP_018150405.1	Core
OG0000726	XP_018148469.1 XP_018149724.1	Core
OG0000727	XP_018139197.1	Core
OG0000728	XP_018139788.1 XP_022284298.1	Core
OG0000729	XP_018149177.1 XP_018149503.1	Core
OG0000730	XP_018139013.1 XP_018141386.1	Core
OG0000731		Other
OG0000732	XP_018139138.1	Core
OG0000733		Other
OG0000734		Other
OG0000735	XP_018141217.1 XP_022284128.1	Core
OG0000736	XP_018144130.1	Core
OG0000737	XP_018143915.1 XP_018147503.1	Core
OG0000738	XP_018140831.1 XP_018143938.1	Core
OG0000739	XP_018146493.1	Core
OG0000740	XP_018142088.1 XP_018143769.1 XP_018146060.1	Core
OG0000741	XP_018142534.1 XP_022284382.1	Core
OG0000742	XP_018138035.1 XP_018149666.1	Core
OG0000743	XP_018137234.1 XP_018138039.1	Core
OG0000744	XP_018141252.1 XP_018143018.1 XP_018148111.1	Core
OG0000745	XP_018143061.1 XP_018146942.1 XP_018150175.1	Core
OG0000746	XP_018139090.1 XP_018140490.1	Core
OG0000747	XP_018142194.1	Core
OG0000748	XP_018141735.1 XP_018147357.1 XP_018148061.1	Core
OG0000749	XP_018139019.1 XP_018148477.1	Core
OG0000750	XP_018139052.1 XP_018140026.1	Core
OG0000751	XP_018142903.1 XP_018143603.1	Core
OG0000752	XP_018140521.1 XP_018141708.1	Core
OG0000753	XP_018138442.1 XP_018142893.1	Core
OG0000754	XP_018148628.1	Core
OG0000755	XP_018139363.1	Core
OG0000756	XP_018145980.1	Core
OG0000757	XP_018146193.1	Core
OG0000758	XP_018137626.1 XP_018145168.1 XP_018147860.1	Core
OG0000759	XP_018138280.1 XP_018142835.1	Other
OG0000760	XP_018140656.1	Core
OG0000761	XP_018137867.1 XP_018147217.1	Core
OG0000762	XP_018143173.1 XP_018150048.1	Core
OG0000763	XP_018140949.1 XP_018147088.1	Core
OG0000764	XP_018139089.1 XP_018144915.1	Core
OG0000765	XP_018140310.2 XP_018144027.1	Core
OG0000766	XP_018138099.1 XP_018147850.1 XP_022284374.1	Core
OG0000767	XP_018140392.1 XP_018141434.1 XP_022283995.1	Core
OG0000768	XP_018138024.1 XP_018143417.1	Core
OG0000769	XP_018137519.1 XP_018146323.1 XP_018146610.1	Core
OG0000770	XP_018137594.1	Core
OG0000771	XP_018137404.1	Core
OG0000772	XP_018139707.1	Core
OG0000773	XP_018141193.1 XP_022284695.1	Core
OG0000774	XP_018138600.1	Core
OG0000775	XP_022284055.1	Core
OG0000776	XP_018137834.1 XP_018138759.1	Core
OG0000777	XP_018148691.1 XP_022285666.1	Core
OG0000778	XP_018149903.1 XP_022284735.1	Core
OG0000779	XP_018149883.1 XP_022284043.1 XP_022285044.1	Core
OG0000780	XP_018138296.1 XP_022284322.1 XP_022285477.1	Core
OG0000781	XP_018143665.1 XP_018145333.1	Core
OG0000782	XP_018138571.1 XP_018141937.1	Core
OG0000783	XP_018140405.1	Other
OG0000784	XP_018137537.1 XP_018144199.1 XP_018144979.1	Core
OG0000785	XP_018140051.1 XP_018141263.1	Core
OG0000786	XP_018148058.1 XP_018148700.1	Core
OG0000787	XP_018150130.1 XP_018150131.1	Core
OG0000788	XP_018143290.1	Core
OG0000789	XP_018137789.1	Other
OG0000790	XP_018142932.1 XP_018144191.1	Core
OG0000791	XP_018140283.1	Other
OG0000792	XP_018140332.1 XP_018143532.1 XP_018146158.1	Core
OG0000793	XP_018138228.1	Other
OG0000794	XP_018139067.1 XP_018146425.1	Core
OG0000795	XP_018142428.1 XP_018145719.1 XP_022285451.1	Core
OG0000796	XP_018136286.1 XP_018137722.1 XP_018141078.1	Core
OG0000797	XP_018140704.1 XP_018140889.1	Core
OG0000798	XP_018137912.1 XP_018139108.1 XP_018140289.1	Core
OG0000799	XP_018148532.1	Core
OG0000800	XP_018142350.1 XP_018150359.1 XP_022286009.1	Core
OG0000801	XP_018137536.1 XP_018148712.1	Core
OG0000802	XP_022284346.1	Core
OG0000803	XP_018139141.1 XP_018142945.1	Core
OG0000804	XP_018143550.1	Core
OG0000805	XP_018138020.1 XP_018145292.1 XP_018146334.1	Core
OG0000806	XP_018138562.1 XP_018139213.1 XP_018140771.1	Other
OG0000807	XP_018138032.1 XP_018138034.1	Core
OG0000808	XP_018137419.1 XP_018142451.1 XP_018149758.1	Core
OG0000809	XP_018138875.1	Core
OG0000810	XP_018145023.1 XP_022285550.1	Core
OG0000811	XP_018146025.1 XP_022284522.1	Core
OG0000812	XP_018140466.1 XP_018145870.1 XP_018149141.1	Core
OG0000813	XP_018137831.1 XP_018138274.1	Core
OG0000814	XP_018147203.1 XP_022284190.1	Core
OG0000815	XP_018150156.1	Core
OG0000816	XP_018138804.1 XP_018143854.1 XP_018144009.1 XP_018150111.1 XP_022285626.1	Core
OG0000817	XP_018147557.1	Core
OG0000818	XP_018137922.1 XP_018144972.1	Core
OG0000819	XP_018146704.1	Core
OG0000820	XP_022284063.1 XP_022284409.1 XP_022285007.1 XP_022285098.1	Core
OG0000821	XP_018136419.1 XP_018136438.1 XP_018137055.2 XP_018137068.1 XP_018140804.1	Core
OG0000822	XP_018141791.1 XP_018142816.1 XP_022284402.1	Core
OG0000823	XP_018145462.1 XP_018149301.1	Core
OG0000824	XP_018144297.1	Other
OG0000825	XP_018137796.1 XP_018139923.1	Core
OG0000826	XP_018136544.1 XP_018142375.1	Core
OG0000827	XP_018145991.1 XP_018145992.1 XP_018146139.1	Core
OG0000828	XP_018145856.1 XP_018149562.1	Core
OG0000829	XP_022284282.1 XP_022284283.1	Core
OG0000830	XP_018143913.1 XP_018145550.1	Core
OG0000831	XP_018136844.1 XP_018143152.1	Core
OG0000832	XP_018136679.1 XP_018146721.1 XP_022284004.1 XP_022284281.1	Other
OG0000833	XP_018146052.1	Core
OG0000834	XP_018136671.1 XP_018140460.1 XP_018147024.1	Core
OG0000835	XP_018140424.1 XP_018144339.1	Core
OG0000836	XP_018142611.1 XP_018149230.1	Core
OG0000837	XP_018139003.1 XP_018149229.1	Core
OG0000838	XP_018140945.1	Core
OG0000839	XP_018138157.1 XP_018140547.1	Core
OG0000840	XP_018137661.1 XP_018141982.1	Core
OG0000841	XP_018147765.1 XP_018150176.2	Core
OG0000842	XP_018139720.1 XP_018150263.1	Core
OG0000843	XP_018138952.1	Core
OG0000844	XP_018135600.1 XP_018135747.1 XP_018135906.1 XP_018142772.1 XP_022283874.1 XP_022285369.1 XP_022285502.1 XP_022285655.1	Specific
OG0000845	XP_018135628.1 XP_018136006.2 XP_018138552.1 XP_018144424.1 XP_022284977.1 XP_022285654.1	Other
OG0000846	XP_018136122.1 XP_018136270.1 XP_018136276.2 XP_018137085.1 XP_022285287.1	Other
OG0000847	XP_018136142.1 XP_018136158.1 XP_018138096.1 XP_022284110.1	Other
OG0000848	XP_018136493.1 XP_018136495.1 XP_018145498.1 XP_018150181.1 XP_018150220.1	Other
OG0000849	XP_018136609.1 XP_022284827.1 XP_022285061.1 XP_022285063.1 XP_022285495.1	Other
OG0000850	XP_018136792.2 XP_018143936.1 XP_018144785.1 XP_022284024.1 XP_022284836.1 XP_022285119.1	Other
OG0000851	XP_018136822.1 XP_018137501.1 XP_018138973.1 XP_018142989.1	Other
OG0000852	XP_018136838.1	Other
OG0000853	XP_018136857.1 XP_018141218.1	Other
OG0000854	XP_018136980.1 XP_018136984.1	Other
OG0000855	XP_018137184.1 XP_018141800.1 XP_018144475.1 XP_022284018.1 XP_022284326.1	Other
OG0000856	XP_018137210.1 XP_018137890.1 XP_018139308.1 XP_018144694.1	Other
OG0000857	XP_018137259.1 XP_018143661.1 XP_018144485.1 XP_018147121.1	Other
OG0000858	XP_018138310.1 XP_018142411.1 XP_018147608.1 XP_018149191.1 XP_022285105.1	Other
OG0000859	XP_018138465.1 XP_018148625.1	Other
OG0000860	XP_018138639.1 XP_018139024.1 XP_018142421.1 XP_018144613.1	Other
OG0000861	XP_018138681.1 XP_018141524.1 XP_022283868.1 XP_022283907.1 XP_022283941.1	Other
OG0000862	XP_018139072.1 XP_018140141.1 XP_018145408.1 XP_022284218.1	Other
OG0000863	XP_018139528.1 XP_018139754.1 XP_018139755.1 XP_018147989.1 XP_018149155.1	Other
OG0000864	XP_018142577.1 XP_018142780.1 XP_018147520.1	Other
OG0000865	XP_018144729.1 XP_018147369.1 XP_022284494.1	Other
OG0000866	XP_018145219.1 XP_018146324.1	Other
OG0000867	XP_018145420.1 XP_018146365.1 XP_018146819.1	Other
OG0000868		Other
OG0000869		Specific
OG0000870		Specific
OG0000871	XP_018141273.1 XP_018142922.1	Core
OG0000872	XP_018146471.1	Core
OG0000873		Other
OG0000874		Other
OG0000875	XP_018147747.1	Core
OG0000876	XP_018148410.1 XP_018148411.1	Core
OG0000877	XP_018139768.1 XP_018146866.1	Core
OG0000878	XP_018147082.1	Core
OG0000879	XP_018146907.1	Core
OG0000880	XP_018149498.1	Core
OG0000881	XP_018147672.1	Core
OG0000882	XP_018137394.1 XP_018137395.1	Core
OG0000883	XP_018137006.1 XP_018138576.1 XP_018142766.1	Core
OG0000884	XP_018149713.1	Core
OG0000885	XP_022284309.1	Core
OG0000886	XP_018147057.1 XP_018147058.1	Core
OG0000887	XP_018148457.1	Core
OG0000888	XP_022285378.1	Core
OG0000889	XP_018149137.2	Core
OG0000890	XP_018137386.1 XP_018140164.1 XP_018148275.2	Other
OG0000891	XP_018136211.1 XP_018137327.1 XP_018150450.2 XP_022284767.1	Other
OG0000892		Other
OG0000893		Other
OG0000894	XP_018136567.1 XP_018138919.1 XP_018144462.1	Core
OG0000895	XP_018141829.1	Core
OG0000896	XP_018148593.1	Other
OG0000897	XP_022284121.1 XP_022284230.1	Core
OG0000898	XP_018139291.1 XP_018145167.1	Core
OG0000899	XP_018138134.1	Other
OG0000900	XP_018138441.1	Core
OG0000901	XP_018140419.1 XP_022284193.1	Core
OG0000902	XP_018144845.1 XP_018146304.1	Core
OG0000903	XP_018137631.1 XP_018141349.1	Core
OG0000904	XP_018137617.1 XP_018137618.1	Core
OG0000905	XP_018137213.1	Core
OG0000906	XP_018142955.1	Core
OG0000907	XP_018141400.1	Core
OG0000908	XP_018141793.1	Core
OG0000909	XP_022284394.1	Core
OG0000910	XP_018143905.1	Core
OG0000911	XP_018143218.1 XP_022284375.1	Core
OG0000912	XP_018147726.1	Core
OG0000913	XP_018144833.1	Core
OG0000914	XP_018137592.1 XP_018147759.1	Core
OG0000915	XP_018146780.1 XP_018149749.1	Core
OG0000916	XP_018147378.1 XP_018147825.1	Core
OG0000917	XP_018140213.1 XP_018147322.2	Core
OG0000918	XP_018149554.1	Core
OG0000919	XP_018148654.1	Core
OG0000920	XP_018146723.1 XP_018146724.1	Core
OG0000921	XP_018139574.1	Core
OG0000922	XP_018142227.1 XP_018145838.1	Core
OG0000923	XP_018143698.1	Core
OG0000924	XP_018148063.1	Core
OG0000925	XP_018146063.1	Core
OG0000926	XP_018135684.2 XP_018135939.1 XP_018143212.1	Core
OG0000927	XP_018137918.1 XP_018142946.1	Other
OG0000928	XP_018147768.1	Core
OG0000929	XP_018148152.1	Core
OG0000930	XP_018138534.1 XP_018139880.1	Core
OG0000931	XP_018139787.1	Core
OG0000932	XP_018138237.1 XP_018148889.1	Core
OG0000933	XP_018139144.1 XP_018140040.1	Core
OG0000934	XP_018142892.1	Core
OG0000935	XP_018143608.1	Core
OG0000936	XP_018143498.1	Core
OG0000937	XP_018141205.1 XP_018144305.1	Core
OG0000938	XP_018144719.1 XP_018150431.1	Core
OG0000939	XP_018144524.1 XP_018147259.1	Core
OG0000940	XP_018147748.1	Core
OG0000941	XP_018148508.1 XP_022284450.1	Core
OG0000942	XP_018150433.1 XP_022286016.1	Core
OG0000943	XP_018149955.1	Core
OG0000944	XP_018146143.1	Core
OG0000945	XP_018136769.1 XP_018144771.1	Core
OG0000946	XP_018141549.1 XP_022284351.1	Core
OG0000947	XP_018148944.1	Core
OG0000948	XP_018142832.1 XP_018148903.1	Core
OG0000949	XP_018147526.1 XP_018150106.1	Core
OG0000950	XP_018138324.1 XP_018149470.1 XP_022284448.1	Core
OG0000951	XP_018142571.1 XP_022284335.1	Core
OG0000952	XP_018140071.1 XP_022285788.1	Core
OG0000953	XP_018144344.1 XP_018148346.1	Core
OG0000954	XP_018136391.1 XP_018136982.1 XP_018143349.1	Core
OG0000955	XP_018137646.1 XP_018142491.1	Core
OG0000956	XP_018146457.1 XP_018149026.1	Core
OG0000957	XP_018141257.1	Other
OG0000958	XP_018144153.1	Core
OG0000959	XP_018141040.1	Core
OG0000960	XP_018137982.1 XP_018139886.1	Core
OG0000961	XP_018140528.1 XP_018145429.2	Core
OG0000962	XP_018143400.1	Other
OG0000963	XP_018137622.1 XP_022284749.1	Core
OG0000964	XP_018142043.1	Core
OG0000965		Other
OG0000966	XP_018140253.1 XP_018141061.1	Core
OG0000967	XP_018144707.1	Core
OG0000968	XP_018148435.1	Core
OG0000969	XP_018135974.1 XP_018140058.1	Core
OG0000970	XP_018142939.1	Core
OG0000971	XP_018146951.1	Core
OG0000972	XP_018140338.1 XP_018142661.1 XP_018147444.1	Core
OG0000973	XP_018144138.2	Core
OG0000974	XP_018143389.1	Core
OG0000975	XP_018145540.1	Core
OG0000976	XP_022284743.1	Other
OG0000977	XP_018141508.1 XP_022284041.1	Core
OG0000978	XP_018138242.1 XP_018143893.1	Core
OG0000979	XP_018148913.1 XP_018150215.1	Core
OG0000980	XP_018144802.1 XP_018146068.1	Core
OG0000981	XP_018147157.1	Core
OG0000982	XP_018138906.1	Other
OG0000983	XP_018142585.1 XP_018142586.1	Core
OG0000984	XP_018137208.1	Core
OG0000985	XP_018138886.1 XP_018138887.1	Core
OG0000986	XP_018141005.1 XP_018141006.1	Core
OG0000987	XP_018138012.1 XP_018139069.1	Core
OG0000988	XP_022285721.1	Core
OG0000989	XP_018149447.1	Core
OG0000990	XP_018149838.1 XP_018149839.1	Core
OG0000991	XP_018137359.1 XP_018140291.1 XP_018140471.1	Core
OG0000992	XP_018137177.1 XP_018150219.1	Core
OG0000993	XP_018143402.1	Core
OG0000994	XP_018142408.1 XP_018148517.1	Core
OG0000995	XP_018138264.1	Core
OG0000996	XP_018140194.1 XP_022284183.1	Core
OG0000997	XP_018135852.1 XP_018137158.1 XP_018149621.1	Core
OG0000998	XP_018138517.1 XP_018143478.1 XP_018145729.1	Core
OG0000999	XP_018148044.1	Other
OG0001000	XP_018136959.1 XP_018142753.1	Core
OG0001001	XP_018138483.1 XP_022284333.1	Core
OG0001002	XP_018146989.1 XP_018146990.1	Core
OG0001003	XP_018141831.1 XP_018150090.1	Core
OG0001004	XP_018143170.1 XP_018147844.1	Core
OG0001005	XP_018141499.1	Core
OG0001006	XP_018140148.1 XP_018150369.1	Core
OG0001007	XP_018143408.1	Core
OG0001008	XP_018139437.1	Core
OG0001009	XP_018149986.1	Core
OG0001010	XP_018141886.1 XP_018145786.1	Core
OG0001011	XP_018147731.1 XP_022284626.1	Core
OG0001012	XP_018150408.1 XP_018150409.1	Core
OG0001013	XP_018144316.1 XP_018148671.1	Core
OG0001014	XP_018144400.1 XP_022284580.1	Core
OG0001015	XP_018143261.1	Core
OG0001016	XP_018150202.1	Core
OG0001017	XP_018140200.1 XP_022284184.1	Core
OG0001018	XP_018144827.1 XP_022283910.1	Core
OG0001019	XP_018136836.1 XP_018142276.1 XP_018144448.1	Other
OG0001020	XP_018148475.1 XP_018148476.1	Core
OG0001021	XP_018138021.1 XP_018149418.1	Core
OG0001022	XP_018140185.1 XP_018141711.1 XP_018144761.1	Other
OG0001023		Other
OG0001024	XP_018140611.1 XP_018145888.1	Core
OG0001025	XP_018146579.1 XP_022283980.1	Core
OG0001026	XP_018141984.1	Core
OG0001027	XP_018145177.1	Core
OG0001028	XP_018150167.1 XP_022284757.1	Core
OG0001029	XP_018147101.1 XP_018148718.1	Core
OG0001030	XP_018149029.1 XP_018149030.2	Core
OG0001031	XP_018136815.1 XP_018144367.1	Core
OG0001032	XP_018149509.1 XP_018149511.1	Core
OG0001033	XP_018135783.2 XP_018136004.2 XP_018136005.2 XP_018149998.1	Other
OG0001034	XP_018149052.1	Core
OG0001035		Other
OG0001036	XP_018142624.1 XP_018148618.1	Core
OG0001037	XP_018140790.1 XP_018147797.2	Core
OG0001038	XP_018145471.1	Core
OG0001039	XP_018142572.1 XP_018142573.1	Core
OG0001040	XP_018137265.1 XP_018149523.1	Core
OG0001041	XP_018139935.1	Core
OG0001042	XP_018139938.1	Core
OG0001043	XP_018149816.1	Core
OG0001044	XP_018137995.1	Core
OG0001045	XP_018143870.1 XP_018147605.1	Core
OG0001046	XP_018140284.1 XP_018147380.1	Core
OG0001047	XP_018144369.1	Core
OG0001048	XP_018139771.1 XP_018139772.1	Core
OG0001049	XP_018150231.1 XP_022284317.1	Core
OG0001050	XP_018141385.1 XP_018141916.1 XP_018143319.1	Core
OG0001051	XP_018135626.2 XP_018136030.2 XP_018148550.1 XP_022284891.1	Core
OG0001052	XP_018138142.1 XP_018146507.1	Other
OG0001053	XP_018138177.1 XP_022284073.1	Core
OG0001054	XP_018138373.1 XP_018145181.1	Core
OG0001055	XP_018144235.1 XP_022284685.1	Core
OG0001056	XP_018136192.1 XP_018142052.1	Core
OG0001057	XP_018144246.1 XP_022284105.1	Core
OG0001058	XP_018147039.1 XP_018148929.1	Core
OG0001059	XP_018150310.1	Core
OG0001060	XP_018137978.1 XP_018143144.1	Core
OG0001061	XP_018145235.1 XP_018149143.1	Core
OG0001062	XP_018143091.1	Core
OG0001063	XP_018137380.1 XP_018145875.1	Core
OG0001064	XP_018141888.1 XP_018148865.1 XP_022285428.1	Core
OG0001065	XP_018141647.1 XP_018150114.1	Core
OG0001066	XP_018144132.1 XP_018146581.1	Core
OG0001067	XP_018137889.1 XP_018142755.1	Core
OG0001068	XP_018135704.1 XP_018139671.1 XP_022284957.1	Core
OG0001069	XP_018136839.1 XP_018146100.1 XP_018149472.1	Core
OG0001070	XP_018147084.1 XP_022284198.1	Core
OG0001071	XP_018145563.1 XP_018147830.1	Core
OG0001072	XP_018136543.1 XP_018146414.1	Core
OG0001073	XP_018141178.1 XP_018144878.1	Core
OG0001074	XP_018137545.1 XP_018138255.1	Core
OG0001075	XP_018137214.1 XP_018148215.1	Core
OG0001076	XP_018143879.1	Core
OG0001077	XP_018142739.1 XP_018145497.1 XP_018148351.1	Core
OG0001078	XP_018138201.1 XP_018138458.1 XP_018139359.1 XP_018142410.1	Other
OG0001079	XP_018139301.1 XP_018140378.1 XP_018142597.1	Other
OG0001080	XP_018146171.1	Core
OG0001081	XP_018138431.1 XP_018141600.1	Core
OG0001082	XP_018135811.2 XP_022283880.1 XP_022285022.1 XP_022285023.1 XP_022285657.1 XP_022285658.1	Other
OG0001083	XP_018135894.1 XP_018143131.2 XP_018149800.1	Other
OG0001084	XP_018136057.1 XP_018136164.2 XP_018136340.1 XP_018136394.1 XP_018137525.1	Other
OG0001085	XP_018136287.1 XP_018137721.1 XP_018142952.1	Other
OG0001086	XP_018136421.1 XP_018137071.1 XP_018149995.1	Other
OG0001087	XP_018136522.1 XP_018140981.1 XP_018149971.1	Other
OG0001088	XP_018136799.1 XP_018139127.1 XP_018140379.1 XP_018146665.1	Other
OG0001089	XP_018136945.1	Other
OG0001090	XP_018137174.1 XP_018139421.1 XP_018142364.1	Other
OG0001091	XP_018137462.1 XP_018138676.2 XP_018138687.1 XP_018138698.1 XP_022284098.1 XP_022285000.1 XP_022285028.1	Specific
OG0001092	XP_018137468.1 XP_018138136.1 XP_018142670.1 XP_018143292.1	Other
OG0001093	XP_018137731.2 XP_018138675.2 XP_018138683.1 XP_018138688.1 XP_018146108.1 XP_022283993.1 XP_022286020.1	Specific
OG0001094	XP_018137765.1 XP_018137766.1 XP_018141714.1 XP_018144266.1	Other
OG0001095	XP_018137768.1 XP_018146298.1 XP_018146321.1 XP_018146738.1	Other
OG0001096	XP_018138018.1 XP_018142497.1 XP_018144696.1	Other
OG0001097	XP_018138195.1 XP_018140280.1 XP_018142653.1	Other
OG0001098	XP_018138652.2 XP_022284380.1	Other
OG0001099	XP_018139365.1 XP_018145920.1 XP_018148115.1	Other
OG0001100	XP_018140302.1 XP_018142246.1 XP_018147221.1	Other
OG0001101	XP_018140317.1 XP_018142531.2 XP_018150424.1	Other
OG0001102	XP_018140605.1 XP_018140629.1 XP_018146787.1 XP_018146803.1	Other
OG0001103	XP_018141912.1 XP_018143422.1 XP_018143971.1	Other
OG0001104	XP_018141938.1 XP_018143613.1 XP_022285267.1	Other
OG0001105	XP_018142250.1 XP_018149063.1	Other
OG0001106	XP_018142680.1 XP_018142805.1 XP_018144363.1 XP_018147894.1	Other
OG0001107	XP_018147452.1 XP_018148021.1 XP_018148522.1 XP_018150170.1	Other
OG0001108		Specific
OG0001109	XP_018147787.2	Core
OG0001110	XP_018139909.1	Core
OG0001111	XP_018141662.1	Core
OG0001112	XP_018142578.1 XP_018144970.1	Core
OG0001113		Other
OG0001114	XP_018148473.1	Core
OG0001115	XP_018139989.1	Core
OG0001116	XP_018135897.1 XP_018135903.1 XP_018143004.1	Core
OG0001117	XP_018147744.1	Core
OG0001118	XP_022283969.1	Other
OG0001119	XP_018145253.1	Core
OG0001120	XP_018138579.1	Core
OG0001121	XP_022284401.1	Core
OG0001122	XP_018139280.1	Core
OG0001123	XP_018144086.1 XP_018146215.1	Core
OG0001124	XP_018142114.1	Other
OG0001125	XP_018145546.1	Core
OG0001126	XP_018141436.1 XP_018143223.1	Core
OG0001127	XP_018139778.1	Core
OG0001128	XP_018140225.1 XP_022284037.1	Core
OG0001129	XP_018148480.1	Core
OG0001130	XP_018138658.1 XP_018143115.1	Core
OG0001131	XP_018135904.1 XP_018140439.1 XP_022285064.1	Core
OG0001132	XP_022284721.1	Core
OG0001133	XP_018139588.1 XP_018142821.1	Core
OG0001134	XP_018139699.1 XP_018146306.1	Core
OG0001135	XP_018145520.1	Core
OG0001136	XP_018143744.1	Core
OG0001137		Other
OG0001138	XP_018140258.1 XP_018149488.1	Core
OG0001139	XP_018145775.1 XP_018146164.1	Core
OG0001140	XP_018148050.1	Core
OG0001141	XP_018142324.1	Core
OG0001142	XP_018140830.1 XP_018146229.1	Core
OG0001143	XP_018149244.1 XP_018149463.1	Core
OG0001144	XP_018139087.1 XP_018139378.1 XP_018140625.1	Core
OG0001145	XP_018146415.1	Core
OG0001146	XP_018138022.1	Core
OG0001147	XP_018142334.1 XP_018142360.1	Core
OG0001148		Specific
OG0001149	XP_018148036.1	Core
OG0001150	XP_018136837.1 XP_018144351.1	Other
OG0001151	XP_018149545.1	Core
OG0001152		Other
OG0001153	XP_018137595.1	Core
OG0001154	XP_018147302.1	Core
OG0001155	XP_018137755.2 XP_018144362.1 XP_022283895.1	Core
OG0001156	XP_018144519.1 XP_018147270.1	Core
OG0001157	XP_018136529.1 XP_018146933.1	Other
OG0001158		Other
OG0001159	XP_018139584.1	Core
OG0001160	XP_018137599.1	Core
OG0001161	XP_018140933.1	Core
OG0001162	XP_018146571.1 XP_018146938.1	Core
OG0001163	XP_018146805.1	Other
OG0001164	XP_018138275.1	Core
OG0001165	XP_018147319.1	Core
OG0001166	XP_018146469.1	Core
OG0001167	XP_018138095.1	Other
OG0001168	XP_018140969.1 XP_018147890.2 XP_018147891.1	Core
OG0001169	XP_018136964.1	Core
OG0001170	XP_018149186.1	Core
OG0001171	XP_018141624.1	Other
OG0001172	XP_018150244.1	Core
OG0001173		Other
OG0001174	XP_018144943.1	Core
OG0001175	XP_018142057.1	Core
OG0001176	XP_018138928.1	Core
OG0001177	XP_018146514.1	Core
OG0001178	XP_018149213.1	Core
OG0001179	XP_018139022.1 XP_018143041.1	Core
OG0001180	XP_018148048.1	Core
OG0001181	XP_018140245.1	Core
OG0001182	XP_018145371.1 XP_022284270.1	Core
OG0001183	XP_018147364.1	Core
OG0001184	XP_018140551.1	Core
OG0001185	XP_018146912.1	Core
OG0001186	XP_018138135.1 XP_018141176.1	Other
OG0001187	XP_018137920.1	Core
OG0001188	XP_022285905.1	Core
OG0001189	XP_018136928.1	Core
OG0001190	XP_018139412.1 XP_018147689.1	Core
OG0001191	XP_018149289.1	Core
OG0001192	XP_018140329.1 XP_018149457.1	Core
OG0001193	XP_018142219.1	Core
OG0001194	XP_018143293.1	Core
OG0001195	XP_018140960.1 XP_018142845.1	Other
OG0001196	XP_018143351.1	Core
OG0001197	XP_018144714.1	Core
OG0001198	XP_018140797.1	Core
OG0001199	XP_022284486.1	Core
OG0001200		Other
OG0001201	XP_018138890.1 XP_018145453.1	Core
OG0001202	XP_018140309.1 XP_018142116.1	Core
OG0001203	XP_018138953.1	Core
OG0001204	XP_018147229.1	Core
OG0001205	XP_018138509.1	Core
OG0001206		Other
OG0001207	XP_018149377.1	Core
OG0001208	XP_018141180.1 XP_018143198.1	Core
OG0001209		Other
OG0001210	XP_018139318.1 XP_022284026.1 XP_022284634.1	Other
OG0001211	XP_018147461.1	Core
OG0001212	XP_018144254.1 XP_018144280.1	Core
OG0001213	XP_018139723.1	Core
OG0001214	XP_018150441.1	Core
OG0001215	XP_018145780.1	Core
OG0001216	XP_018136557.1 XP_018148665.1	Core
OG0001217	XP_018147365.1	Core
OG0001218	XP_018150070.1	Core
OG0001219	XP_018140107.1 XP_018142971.1	Other
OG0001220	XP_018136629.1 XP_018141266.1	Core
OG0001221		Other
OG0001222	XP_018147597.1	Core
OG0001223	XP_018135850.1 XP_018149646.1	Core
OG0001224	XP_018142444.1 XP_022285991.1	Core
OG0001225	XP_018139759.1 XP_018149959.1	Core
OG0001226	XP_018150099.1	Core
OG0001227	XP_018139739.1	Core
OG0001228	XP_018138262.1 XP_018139879.1	Core
OG0001229	XP_018140055.1 XP_018148167.1	Core
OG0001230	XP_018141326.1	Other
OG0001231	XP_018141360.1 XP_022284536.1	Core
OG0001232	XP_022284165.1	Core
OG0001233	XP_018138535.1 XP_018139253.1	Core
OG0001234		Other
OG0001235	XP_018142933.1 XP_018149263.1	Core
OG0001236	XP_018139366.1	Other
OG0001237	XP_018146648.1	Core
OG0001238	XP_018146294.1 XP_018146943.1	Core
OG0001239		Other
OG0001240	XP_018145866.1	Core
OG0001241	XP_018144256.1 XP_022284044.1 XP_022285101.1	Core
OG0001242	XP_018142826.1	Other
OG0001243	XP_018145384.1	Core
OG0001244	XP_018143517.1	Core
OG0001245	XP_018142984.1	Core
OG0001246	XP_018142238.1 XP_018145425.1	Core
OG0001247	XP_022284260.1	Core
OG0001248	XP_018148693.1 XP_022284676.1	Core
OG0001249	XP_018138127.1 XP_018143329.1 XP_018150301.1	Core
OG0001250	XP_018142262.1 XP_018144069.1	Core
OG0001251	XP_018148291.1	Core
OG0001252		Other
OG0001253	XP_018143306.1	Core
OG0001254	XP_018140000.1 XP_022285918.1	Core
OG0001255	XP_018140004.1	Core
OG0001256	XP_018138094.1 XP_018141977.1	Core
OG0001257	XP_018139980.1 XP_018139981.1	Core
OG0001258	XP_018139206.2	Core
OG0001259	XP_018138300.1 XP_018140872.1 XP_018142717.1	Core
OG0001260	XP_018142608.1 XP_018146283.1	Core
OG0001261	XP_018138140.1 XP_018140355.1	Core
OG0001262	XP_018145963.1	Core
OG0001263	XP_018140747.1	Core
OG0001264	XP_022284618.1	Core
OG0001265	XP_018140665.1 XP_018147673.1	Core
OG0001266	XP_018147774.1	Core
OG0001267	XP_018147525.2	Core
OG0001268	XP_018143888.1 XP_018145776.1	Other
OG0001269	XP_018142485.1	Core
OG0001270	XP_018136985.1 XP_018148011.1	Other
OG0001271	XP_018145642.1	Core
OG0001272	XP_018138209.1 XP_022285911.1	Core
OG0001273	XP_018136871.1 XP_018139835.1	Core
OG0001274	XP_018148626.1	Core
OG0001275	XP_018143719.1 XP_018144733.1	Core
OG0001276	XP_018139474.1 XP_018139476.1	Core
OG0001277	XP_018147771.1 XP_018147905.1	Other
OG0001278	XP_018136739.1	Core
OG0001279	XP_018143846.1	Other
OG0001280	XP_018144060.1 XP_018144061.1	Core
OG0001281	XP_018144948.1 XP_022284336.1	Core
OG0001282	XP_018140226.1	Core
OG0001283	XP_018139988.1	Core
OG0001284	XP_018139457.1	Core
OG0001285	XP_018137315.1 XP_018143206.1	Other
OG0001286	XP_018148967.1	Core
OG0001287	XP_018148557.1	Core
OG0001288	XP_018136330.1 XP_018137539.1 XP_018150297.1	Core
OG0001289	XP_018145502.2 XP_022285017.1	Core
OG0001290	XP_018143367.1	Core
OG0001291	XP_018149276.1	Core
OG0001292	XP_018142781.1	Core
OG0001293	XP_018138873.1 XP_018142100.1	Core
OG0001294	XP_018148880.1	Core
OG0001295	XP_018147061.1 XP_018147062.1	Core
OG0001296	XP_018144302.1	Core
OG0001297	XP_018150199.1	Core
OG0001298	XP_022284387.1	Core
OG0001299	XP_018143286.1	Core
OG0001300	XP_018149207.1	Core
OG0001301	XP_018147237.1	Core
OG0001302	XP_018142987.1	Core
OG0001303	XP_018145611.1	Core
OG0001304	XP_018145699.1	Core
OG0001305	XP_018138496.1 XP_018144925.1 XP_022283930.1	Core
OG0001306	XP_018147924.1	Core
OG0001307	XP_018142474.1 XP_018146458.1	Core
OG0001308	XP_018136154.1 XP_018145348.1	Core
OG0001309	XP_018143479.1	Core
OG0001310	XP_018144070.1	Core
OG0001311		Other
OG0001312	XP_018147680.1	Core
OG0001313	XP_018139409.1 XP_018150006.1	Core
OG0001314	XP_018149371.1 XP_018149372.1	Core
OG0001315	XP_018144119.1	Core
OG0001316	XP_018143582.1 XP_022284074.1	Core
OG0001317	XP_018143875.1 XP_018144323.1	Core
OG0001318	XP_022284499.1	Core
OG0001319	XP_018136326.1 XP_018150264.1	Other
OG0001320	XP_018146876.1	Core
OG0001321	XP_018144769.1 XP_018145873.1	Core
OG0001322	XP_018146021.1 XP_018148158.1 XP_022285383.1	Core
OG0001323	XP_018137808.1	Core
OG0001324	XP_018135614.1 XP_018139494.1	Core
OG0001325	XP_018139870.1 XP_018148715.1	Core
OG0001326	XP_018139837.1	Core
OG0001327	XP_018143659.1	Other
OG0001328	XP_018144345.1 XP_018144386.1 XP_018149153.1	Core
OG0001329	XP_018145392.1	Core
OG0001330	XP_018145404.1 XP_018148104.1	Core
OG0001331	XP_018139190.1 XP_018143315.1	Core
OG0001332	XP_018145056.1 XP_018148527.1	Core
OG0001333	XP_018147966.1	Core
OG0001334	XP_022284162.1	Core
OG0001335		Other
OG0001336	XP_018142085.1	Core
OG0001337	XP_018138468.1	Core
OG0001338	XP_018136319.1 XP_018145514.1 XP_022284467.1	Other
OG0001339	XP_018143180.1 XP_018150255.1	Core
OG0001340	XP_018146233.1 XP_018146366.1	Core
OG0001341	XP_018145740.1 XP_018146518.2	Core
OG0001342	XP_018143973.1	Core
OG0001343	XP_018138216.1	Core
OG0001344	XP_018147032.1	Core
OG0001345	XP_018144099.1 XP_018147439.1	Core
OG0001346	XP_018138905.2 XP_018140734.1	Core
OG0001347	XP_018136170.1 XP_018136190.1 XP_022285826.1	Other
OG0001348	XP_018146420.1	Core
OG0001349	XP_018145357.1	Core
OG0001350	XP_018148570.2	Core
OG0001351	XP_018140486.1	Core
OG0001352		Other
OG0001353	XP_018138560.1	Core
OG0001354	XP_018149282.2	Core
OG0001355	XP_018140634.1 XP_018150270.1	Core
OG0001356	XP_018144581.2	Other
OG0001357	XP_018135942.1	Core
OG0001358	XP_018138003.2 XP_018138640.1 XP_018142438.1 XP_018149108.1	Other
OG0001359	XP_018141795.1	Core
OG0001360	XP_018150385.1	Core
OG0001361	XP_018139299.1 XP_018141015.1	Core
OG0001362	XP_018145880.1 XP_018145881.1	Core
OG0001363	XP_018149834.1	Core
OG0001364	XP_018147615.1	Core
OG0001365	XP_022285166.1	Core
OG0001366	XP_018141995.1 XP_018146823.1	Core
OG0001367	XP_018137546.1 XP_022284125.1	Core
OG0001368	XP_018138573.1 XP_018138924.1	Other
OG0001369	XP_018136457.1 XP_018138751.1 XP_018143996.2 XP_022283918.1	Other
OG0001370	XP_018137549.1	Core
OG0001371	XP_018141292.1 XP_018149645.2 XP_022284791.1	Core
OG0001372	XP_018141308.1	Core
OG0001373	XP_018143617.1 XP_018146512.1	Core
OG0001374	XP_018137015.1 XP_018149931.1	Core
OG0001375	XP_018147870.1 XP_022284455.1	Core
OG0001376	XP_018140854.1	Core
OG0001377	XP_018142453.1 XP_018145867.1	Core
OG0001378	XP_018144320.2 XP_018144808.1	Core
OG0001379	XP_022284488.1	Core
OG0001380	XP_018143738.1	Core
OG0001381	XP_018142749.1	Core
OG0001382	XP_018142010.1 XP_018144022.1	Core
OG0001383	XP_018141195.1 XP_018143328.1	Core
OG0001384	XP_018148064.1 XP_018150426.1	Core
OG0001385	XP_018142679.1	Core
OG0001386	XP_018142015.1	Core
OG0001387	XP_018137955.1 XP_018139096.1 XP_018139377.1	Other
OG0001388	XP_018139869.1	Core
OG0001389	XP_018141144.1	Core
OG0001390	XP_018135724.1 XP_018135725.1 XP_018138694.1 XP_018147421.1	Other
OG0001391	XP_018135760.1 XP_018140183.1 XP_018142775.1 XP_018145706.1	Other
OG0001392	XP_018135856.1 XP_022284535.1 XP_022284550.1	Other
OG0001393	XP_018136094.1 XP_018136417.1 XP_018137065.1 XP_018148442.1	Other
OG0001394	XP_018136159.1 XP_018137141.2	Other
OG0001395	XP_018136178.1 XP_018137624.1 XP_018138064.1 XP_018139758.2 XP_018146504.1	Other
OG0001396	XP_018136279.1 XP_018137072.1 XP_018138700.1 XP_022283953.1 XP_022284868.1 XP_022286022.1	Specific
OG0001397	XP_018136449.1 XP_018138709.1 XP_022283943.1 XP_022285139.1	Other
OG0001398	XP_018136723.1 XP_018142247.1 XP_018142256.1	Other
OG0001399	XP_018136906.1 XP_018149334.1 XP_022284644.1	Other
OG0001400	XP_018137003.1 XP_022283979.1	Other
OG0001401	XP_018137023.1 XP_018137030.1 XP_018137074.1 XP_018137078.1 XP_018138068.1 XP_018138078.1	Specific
OG0001402	XP_018137285.1 XP_018140099.1 XP_018142275.1 XP_018144459.1 XP_018148775.1	Other
OG0001403	XP_018137288.1 XP_018139392.1	Other
OG0001404	XP_018137389.1 XP_018149765.1	Other
OG0001405	XP_018137515.1 XP_018143123.1	Other
OG0001406	XP_018137645.1	Other
OG0001407	XP_018137795.1 XP_018148166.1	Other
OG0001408	XP_018137935.1 XP_018147958.1	Other
OG0001409	XP_018137939.1 XP_018138584.1 XP_018142385.1 XP_018150251.1	Other
OG0001410	XP_018138637.1 XP_018141775.1	Other
OG0001411	XP_018138651.1 XP_018138917.1 XP_018146137.1 XP_022285199.1	Other
OG0001412	XP_018139283.1 XP_018148025.1	Other
OG0001413	XP_018139429.1 XP_018143918.1 XP_018144336.1 XP_018144472.1	Other
OG0001414	XP_018139864.1 XP_018141231.1 XP_018142045.1 XP_018147432.1	Other
OG0001415	XP_018140157.1 XP_018140997.1 XP_018142310.1 XP_018149237.1	Other
OG0001416	XP_018140241.1 XP_022284311.1	Other
OG0001417	XP_018140243.1 XP_018149589.1	Other
OG0001418	XP_018140382.1 XP_018142839.1 XP_018147545.1	Other
OG0001419	XP_018141621.2 XP_018147291.1 XP_022284359.1 XP_022284616.1	Other
OG0001420	XP_018141768.1 XP_018148138.1 XP_022284542.1 XP_022284696.1	Other
OG0001421	XP_018141915.1 XP_018148978.1	Other
OG0001422	XP_018142544.1 XP_018143051.1	Other
OG0001423	XP_018142951.1	Other
OG0001424	XP_018143470.1	Other
OG0001425	XP_018144525.1 XP_018147987.1 XP_022284002.1	Other
OG0001426	XP_018144689.1	Other
OG0001427	XP_018145435.1 XP_018146450.1	Other
OG0001428	XP_018146391.1 XP_018147490.1	Other
OG0001429	XP_018148695.1	Other
OG0001430	XP_018149828.1 XP_022284406.1	Other
OG0001431	XP_022283973.1	Other
OG0001432	XP_022284700.1	Other
OG0001433		Specific
OG0001434		Specific
OG0001435		Specific
OG0001436		Specific
OG0001437	XP_018145659.1	Core
OG0001438	XP_018137925.1	Core
OG0001439	XP_018137873.1	Core
OG0001440	XP_018142068.1	Other
OG0001441	XP_018149932.1	Other
OG0001442	XP_018148039.1	Core
OG0001443	XP_018140839.1	Core
OG0001444	XP_018150292.1	Core
OG0001445		Other
OG0001446	XP_018143842.1 XP_018145847.1	Core
OG0001447	XP_018150324.1	Core
OG0001448	XP_018139952.1	Core
OG0001449	XP_018144215.1	Core
OG0001450	XP_018145104.1	Core
OG0001451	XP_018145129.1	Core
OG0001452	XP_018145126.1	Core
OG0001453	XP_018136479.1	Core
OG0001454	XP_018147663.1	Core
OG0001455	XP_018137589.1	Core
OG0001456	XP_018141260.1	Core
OG0001457	XP_018139846.1	Core
OG0001458	XP_018138025.1 XP_018148951.1	Core
OG0001459	XP_018148721.1	Core
OG0001460	XP_018148596.1	Core
OG0001461	XP_018139071.2 XP_018140905.1	Core
OG0001462	XP_018143704.1	Core
OG0001463	XP_018138614.2 XP_022284223.1	Core
OG0001464	XP_018144166.1	Core
OG0001465		Other
OG0001466	XP_018140655.1	Core
OG0001467	XP_018146560.1	Core
OG0001468	XP_018147020.1	Core
OG0001469	XP_018145028.1	Other
OG0001470		Specific
OG0001471	XP_018146078.1 XP_018150047.1	Core
OG0001472	XP_018142978.1	Core
OG0001473	XP_018142064.1	Core
OG0001474	XP_018138345.1 XP_018150211.1	Core
OG0001475	XP_018144011.1	Core
OG0001476	XP_022284484.1	Core
OG0001477	XP_022285460.1	Core
OG0001478	XP_018143758.1	Core
OG0001479	XP_018138962.1 XP_018147275.1	Core
OG0001480	XP_018149148.1 XP_018149149.1	Core
OG0001481	XP_018149136.1	Core
OG0001482	XP_018149668.1	Core
OG0001483	XP_018142362.1	Core
OG0001484		Other
OG0001485	XP_018148237.1	Core
OG0001486		Other
OG0001487		Other
OG0001488	XP_018141634.1 XP_018145863.1	Core
OG0001489	XP_018139903.1 XP_018150077.1	Core
OG0001490	XP_018147345.1	Core
OG0001491	XP_018144161.1	Core
OG0001492	XP_018144257.1	Core
OG0001493	XP_018143800.1	Core
OG0001494	XP_018138522.1	Other
OG0001495	XP_018149778.1	Core
OG0001496	XP_018145401.1	Other
OG0001497	XP_018135851.1 XP_018144218.1	Core
OG0001498	XP_018145417.1	Core
OG0001499	XP_018143637.1	Core
OG0001500	XP_018144832.1	Core
OG0001501	XP_018141725.1	Core
OG0001502	XP_018146770.1	Core
OG0001503	XP_018149925.1	Core
OG0001504	XP_018140867.1	Core
OG0001505	XP_018141582.1	Core
OG0001506	XP_022284470.1	Core
OG0001507	XP_018144380.1 XP_018149039.1	Core
OG0001508	XP_018147836.1	Core
OG0001509		Other
OG0001510		Other
OG0001511	XP_018148869.1	Core
OG0001512	XP_018146501.1	Core
OG0001513	XP_018139597.1 XP_018140257.1	Core
OG0001514	XP_018146525.1	Core
OG0001515	XP_018142617.1 XP_018147702.1	Core
OG0001516	XP_018137121.1 XP_018142784.1	Other
OG0001517	XP_018136324.1	Core
OG0001518	XP_018137852.1 XP_018144645.2	Other
OG0001519	XP_018142889.1	Core
OG0001520	XP_018146467.1	Core
OG0001521	XP_022284150.1	Core
OG0001522	XP_018139097.1 XP_018150362.1	Core
OG0001523	XP_018143764.1	Core
OG0001524	XP_018149746.1	Core
OG0001525	XP_018137379.1 XP_018143852.1	Other
OG0001526	XP_018140842.2 XP_018143458.1	Other
OG0001527	XP_018149591.1	Core
OG0001528	XP_018149592.1	Core
OG0001529	XP_018137254.1 XP_018138422.1	Core
OG0001530	XP_018145788.1 XP_018145789.1	Core
OG0001531	XP_018140849.1	Core
OG0001532	XP_018141175.1	Core
OG0001533	XP_018145826.1	Core
OG0001534	XP_018146537.1	Other
OG0001535	XP_018146599.1	Core
OG0001536		Other
OG0001537	XP_018143660.1	Core
OG0001538	XP_018144182.1	Core
OG0001539	XP_018145311.1	Core
OG0001540	XP_018145306.1	Core
OG0001541	XP_018145288.1	Core
OG0001542	XP_018139714.1 XP_018142241.1	Core
OG0001543	XP_018137998.1	Core
OG0001544	XP_018137972.1	Other
OG0001545	XP_018145283.1	Core
OG0001546	XP_018144521.1	Core
OG0001547	XP_018139305.1	Core
OG0001548	XP_018138126.1 XP_018143989.1	Core
OG0001549	XP_022283984.1	Other
OG0001550	XP_018140586.1	Core
OG0001551	XP_018137583.1	Core
OG0001552	XP_018140593.1	Core
OG0001553	XP_018148264.1	Core
OG0001554	XP_018148307.1	Core
OG0001555	XP_018145015.1	Core
OG0001556	XP_018139786.1	Core
OG0001557	XP_018148236.1	Core
OG0001558	XP_018139251.1	Core
OG0001559	XP_018148716.1	Core
OG0001560	XP_018136951.1	Core
OG0001561	XP_018142639.1 XP_018148598.1	Core
OG0001562	XP_018148455.1	Core
OG0001563	XP_018137041.1 XP_018148888.1	Core
OG0001564	XP_018143830.1	Core
OG0001565	XP_018146817.1	Core
OG0001566	XP_018147761.1	Core
OG0001567	XP_018136038.1 XP_018140658.1	Core
OG0001568	XP_018145939.1	Core
OG0001569	XP_018147697.1	Other
OG0001570	XP_018145981.1 XP_018147186.1	Core
OG0001571	XP_022284524.1	Core
OG0001572	XP_018138813.1	Core
OG0001573	XP_018140565.1	Core
OG0001574	XP_018138821.1	Core
OG0001575	XP_018135805.1 XP_018135858.2 XP_018145946.1	Other
OG0001576	XP_022284507.1	Core
OG0001577	XP_018140944.1	Core
OG0001578	XP_018139178.1	Core
OG0001579	XP_018142416.1 XP_018146748.1	Core
OG0001580	XP_018140964.1	Core
OG0001581	XP_018139701.1	Core
OG0001582	XP_018146189.1	Core
OG0001583	XP_018148147.1	Core
OG0001584	XP_018142706.1	Core
OG0001585	XP_018147298.1	Core
OG0001586	XP_018144139.1	Core
OG0001587	XP_018143482.1 XP_018147845.1	Core
OG0001588	XP_018138630.1	Other
OG0001589	XP_018150349.1	Core
OG0001590	XP_018143872.1	Core
OG0001591	XP_018138317.1	Other
OG0001592	XP_018146797.1	Core
OG0001593		Specific
OG0001594	XP_018147856.1	Core
OG0001595	XP_018137447.1 XP_018142140.1	Core
OG0001596	XP_018147086.1	Other
OG0001597	XP_018141702.1	Core
OG0001598	XP_018141678.1 XP_018144308.1	Core
OG0001599	XP_018148933.1 XP_018150444.1	Core
OG0001600	XP_018147209.1	Other
OG0001601	XP_018142134.1 XP_018147464.1	Core
OG0001602	XP_018139961.1	Core
OG0001603	XP_018149286.1	Core
OG0001604	XP_018144906.1	Core
OG0001605	XP_018149366.1	Core
OG0001606	XP_018137115.1 XP_018150016.1	Core
OG0001607	XP_018136748.1	Core
OG0001608	XP_018146472.1 XP_018150007.1	Core
OG0001609	XP_018139926.1	Other
OG0001610	XP_018145153.1	Core
OG0001611	XP_018147522.1	Other
OG0001612	XP_018139261.1	Core
OG0001613	XP_018141496.1	Core
OG0001614	XP_022284751.1	Core
OG0001615	XP_018142758.1	Other
OG0001616	XP_018150235.1	Core
OG0001617	XP_018135848.1 XP_018139640.1	Core
OG0001618	XP_018150120.1	Core
OG0001619	XP_018143308.1	Core
OG0001620	XP_018140003.1	Core
OG0001621	XP_018149841.1	Core
OG0001622	XP_018147574.1	Core
OG0001623	XP_018144555.1	Core
OG0001624	XP_018142338.1	Core
OG0001625	XP_018144935.1	Core
OG0001626	XP_018145854.1	Core
OG0001627	XP_018141401.1	Core
OG0001628	XP_018144715.1	Core
OG0001629	XP_018137560.1 XP_018144500.1	Core
OG0001630	XP_018143775.1	Core
OG0001631	XP_018147166.1	Core
OG0001632	XP_018143751.1	Core
OG0001633	XP_018139561.1	Core
OG0001634	XP_018138267.1	Core
OG0001635	XP_018148142.1	Core
OG0001636	XP_018139531.1	Core
OG0001637	XP_018147042.1	Core
OG0001638	XP_018139871.1	Core
OG0001639		Other
OG0001640	XP_018146712.1	Core
OG0001641	XP_018140238.1	Core
OG0001642	XP_018138337.1 XP_022283862.1 XP_022284777.1	Other
OG0001643	XP_018142628.1	Core
OG0001644	XP_018147645.1	Core
OG0001645	XP_018149134.1	Core
OG0001646	XP_018145142.1	Core
OG0001647		Other
OG0001648	XP_022285313.1	Other
OG0001649		Other
OG0001650	XP_018140076.1	Core
OG0001651	XP_018138586.1	Core
OG0001652	XP_018147915.1	Core
OG0001653	XP_018143203.1	Core
OG0001654	XP_018138556.1	Core
OG0001655	XP_018145121.1	Core
OG0001656	XP_018137157.1 XP_022284677.1	Core
OG0001657	XP_018136556.1 XP_018143201.1	Core
OG0001658		Other
OG0001659	XP_018137579.1	Other
OG0001660		Other
OG0001661	XP_018137340.1 XP_018148137.1	Core
OG0001662	XP_018138205.1 XP_018139534.1	Core
OG0001663	XP_018144349.1 XP_018148096.1 XP_018148864.1	Other
OG0001664	XP_018150210.1	Core
OG0001665	XP_018145762.1	Core
OG0001666	XP_018149059.1	Core
OG0001667		Other
OG0001668	XP_018140585.1	Other
OG0001669	XP_018138146.1	Core
OG0001670	XP_022284117.1	Core
OG0001671	XP_018143035.1	Core
OG0001672	XP_018141532.1	Core
OG0001673	XP_018141165.1	Core
OG0001674	XP_018145660.1	Core
OG0001675	XP_018144461.1	Core
OG0001676	XP_018147416.1 XP_018147812.1	Core
OG0001677		Other
OG0001678	XP_018147782.2	Core
OG0001679	XP_018141685.1	Core
OG0001680	XP_018145592.1	Core
OG0001681	XP_018136653.1	Core
OG0001682	XP_018138460.1	Core
OG0001683	XP_018141967.1	Core
OG0001684	XP_018139180.1 XP_018148377.1	Core
OG0001685	XP_018136431.2 XP_022284112.1	Core
OG0001686	XP_018149070.1	Core
OG0001687	XP_018148993.1	Core
OG0001688	XP_018138925.1 XP_018141539.1	Other
OG0001689	XP_018136517.1 XP_018143264.1	Core
OG0001690	XP_018148198.1	Core
OG0001691	XP_018138058.1 XP_018138059.1	Other
OG0001692	XP_018141421.1	Core
OG0001693	XP_018145924.1	Core
OG0001694	XP_018148966.1 XP_022285524.1	Core
OG0001695		Other
OG0001696	XP_018140151.1	Other
OG0001697	XP_018140240.1	Core
OG0001698	XP_018140098.1	Core
OG0001699	XP_018144059.1	Core
OG0001700	XP_018145807.1 XP_018148297.1	Core
OG0001701	XP_018137971.1	Core
OG0001702	XP_018137603.1	Core
OG0001703	XP_018135849.1 XP_018143396.1	Core
OG0001704	XP_018146946.1	Core
OG0001705	XP_018140012.1 XP_022283920.1	Core
OG0001706	XP_018143584.1	Core
OG0001707	XP_018144242.1	Core
OG0001708	XP_018143822.1	Core
OG0001709	XP_018141222.1	Core
OG0001710	XP_018136637.1 XP_018136820.1	Core
OG0001711	XP_018143601.1	Core
OG0001712	XP_022284080.1	Core
OG0001713	XP_018148244.1	Core
OG0001714	XP_022284369.1	Core
OG0001715	XP_018149182.1	Core
OG0001716	XP_018148622.1	Core
OG0001717	XP_018148882.1	Core
OG0001718	XP_018143614.1	Core
OG0001719	XP_018136204.1 XP_018143561.1	Core
OG0001720	XP_018147688.1	Core
OG0001721	XP_022285233.1	Core
OG0001722	XP_018149984.1	Core
OG0001723	XP_018141535.1	Core
OG0001724	XP_018137701.1	Core
OG0001725	XP_018137709.1	Core
OG0001726	XP_018141495.1	Core
OG0001727	XP_018145198.1	Core
OG0001728	XP_018148326.1	Core
OG0001729	XP_022284748.1	Core
OG0001730	XP_018141865.1	Core
OG0001731	XP_018143563.1	Core
OG0001732	XP_018143629.1	Core
OG0001733	XP_018143537.1	Core
OG0001734	XP_018143273.2	Core
OG0001735	XP_018148185.1 XP_022284424.1	Core
OG0001736	XP_018147144.1	Core
OG0001737	XP_018148359.1	Core
OG0001738	XP_018147627.1	Core
OG0001739	XP_018137328.1	Core
OG0001740	XP_018147239.1	Core
OG0001741	XP_018141850.1	Core
OG0001742	XP_018138758.1	Core
OG0001743	XP_018140534.1 XP_018140539.1	Core
OG0001744	XP_018136527.1	Other
OG0001745	XP_018147110.1	Core
OG0001746	XP_018140907.1	Core
OG0001747	XP_018148420.1	Other
OG0001748	XP_018139930.1	Core
OG0001749	XP_018137408.1	Core
OG0001750	XP_018148493.1	Core
OG0001751	XP_018147719.1	Core
OG0001752	XP_018145493.1	Core
OG0001753	XP_018136217.1 XP_018141064.1	Other
OG0001754	XP_018141220.1	Core
OG0001755	XP_018149756.1	Core
OG0001756	XP_018140465.1	Core
OG0001757	XP_018143551.1	Core
OG0001758	XP_018141181.1 XP_018143535.1	Core
OG0001759	XP_018137846.1 XP_018146621.1	Core
OG0001760	XP_018147489.1 XP_022283975.1	Core
OG0001761	XP_018145630.1 XP_018150174.1	Other
OG0001762	XP_018139140.1	Core
OG0001763	XP_018149459.1	Core
OG0001764	XP_018149379.1	Core
OG0001765	XP_018135972.2 XP_018149426.1	Core
OG0001766	XP_018141117.1	Core
OG0001767	XP_018143256.1 XP_022283981.1	Core
OG0001768	XP_022284001.1 XP_022284582.1	Core
OG0001769	XP_018138487.2 XP_018149519.1	Core
OG0001770		Other
OG0001771	XP_018138877.1	Core
OG0001772	XP_018149294.1 XP_018149295.1	Core
OG0001773	XP_018140735.1	Core
OG0001774	XP_018139877.1 XP_018141640.1	Core
OG0001775	XP_018137684.1	Core
OG0001776	XP_018141352.1 XP_018146447.1	Core
OG0001777	XP_022284475.1	Core
OG0001778	XP_018147072.1	Core
OG0001779	XP_018140319.1	Core
OG0001780	XP_018142636.1 XP_018146026.1	Core
OG0001781	XP_018144762.1	Core
OG0001782	XP_018147193.1	Core
OG0001783	XP_018137401.1	Core
OG0001784	XP_018146765.1	Core
OG0001785	XP_018145230.1	Core
OG0001786	XP_018144635.1	Core
OG0001787	XP_018150245.1	Other
OG0001788	XP_018145080.1	Core
OG0001789	XP_022285122.1	Other
OG0001790	XP_018143196.1 XP_022283882.1	Core
OG0001791	XP_022284299.1	Core
OG0001792	XP_018137807.1	Core
OG0001793	XP_018147100.1	Other
OG0001794	XP_018137172.1 XP_018148639.1	Core
OG0001795	XP_022284258.1	Core
OG0001796	XP_018140446.1	Core
OG0001797	XP_018139400.1	Core
OG0001798	XP_022285163.1	Core
OG0001799		Other
OG0001800	XP_018149826.1	Core
OG0001801	XP_018147575.1	Core
OG0001802	XP_022284682.1	Core
OG0001803	XP_022285027.1	Core
OG0001804	XP_022284429.1	Core
OG0001805	XP_018144953.1	Core
OG0001806	XP_018144836.1	Core
OG0001807	XP_018143855.1	Core
OG0001808	XP_018149603.1	Core
OG0001809	XP_022284071.1	Core
OG0001810	XP_018137263.1	Other
OG0001811	XP_018145347.1	Core
OG0001812	XP_018136922.1	Core
OG0001813	XP_018142066.1 XP_018146766.1	Core
OG0001814	XP_018139201.1 XP_018140406.1	Core
OG0001815		Other
OG0001816		Other
OG0001817	XP_018139186.1	Core
OG0001818		Other
OG0001819	XP_018143222.1	Core
OG0001820	XP_018146804.1 XP_018147326.1	Other
OG0001821	XP_018140664.1	Core
OG0001822	XP_018136344.2 XP_022284730.1	Core
OG0001823	XP_018141306.1 XP_018141338.1	Other
OG0001824	XP_018136983.1	Core
OG0001825	XP_022283997.1 XP_022284226.1	Core
OG0001826	XP_018146676.1	Core
OG0001827	XP_018139865.1	Core
OG0001828	XP_018140879.1	Core
OG0001829	XP_018145077.1	Core
OG0001830	XP_022284568.1	Core
OG0001831	XP_018146746.1	Core
OG0001832	XP_022286010.1 XP_022286011.1	Core
OG0001833	XP_018137432.1	Core
OG0001834	XP_018144107.1 XP_018146494.1	Core
OG0001835	XP_018148432.1	Core
OG0001836	XP_018145898.1	Core
OG0001837	XP_018148594.1	Core
OG0001838	XP_018140119.1	Core
OG0001839	XP_018147877.1	Core
OG0001840	XP_022284370.1	Core
OG0001841	XP_018148175.1	Core
OG0001842	XP_018144183.1 XP_018147548.1	Core
OG0001843	XP_018142898.1	Core
OG0001844	XP_018142393.1	Core
OG0001845	XP_018149287.1	Core
OG0001846	XP_018147681.1	Core
OG0001847	XP_018140501.1 XP_018148383.1	Core
OG0001848	XP_018141384.1 XP_018146332.1	Core
OG0001849	XP_018139149.1 XP_018146228.1	Core
OG0001850	XP_018142536.1	Other
OG0001851	XP_018135863.1 XP_018145451.1	Core
OG0001852	XP_022284361.1	Core
OG0001853	XP_018140702.1 XP_018141623.1	Core
OG0001854	XP_018142767.1	Core
OG0001855	XP_018149935.1	Core
OG0001856	XP_018136499.1 XP_018144860.1	Core
OG0001857	XP_018143992.1	Core
OG0001858	XP_018136835.1	Core
OG0001859	XP_018150040.1	Other
OG0001860	XP_018142437.1	Core
OG0001861	XP_018149696.1	Core
OG0001862	XP_018147285.1 XP_022284701.1	Core
OG0001863	XP_018142037.1 XP_022284092.1	Core
OG0001864	XP_018142616.1	Core
OG0001865	XP_018146182.1 XP_018146511.1	Core
OG0001866	XP_018140054.1	Other
OG0001867	XP_018143249.1	Core
OG0001868	XP_018143477.1	Core
OG0001869	XP_018140898.1	Core
OG0001870	XP_018139331.1 XP_018140995.1	Core
OG0001871	XP_018138910.1 XP_018143892.1 XP_018147523.1	Other
OG0001872	XP_018143480.1	Core
OG0001873	XP_018145042.1	Core
OG0001874	XP_018149741.1	Core
OG0001875	XP_018136506.1	Core
OG0001876	XP_018144713.1	Core
OG0001877	XP_018142867.1 XP_018144428.1	Core
OG0001878	XP_018149349.1	Core
OG0001879	XP_018140197.1	Core
OG0001880	XP_018137142.1 XP_018146967.1	Core
OG0001881	XP_018141138.1	Core
OG0001882	XP_018137013.1 XP_018142843.1 XP_022283937.1	Other
OG0001883	XP_018149704.1	Core
OG0001884	XP_018142118.1 XP_018144407.1	Core
OG0001885	XP_018135615.1 XP_018141966.1	Other
OG0001886	XP_018135623.1 XP_018137878.1 XP_018139802.1	Other
OG0001887	XP_018135624.2 XP_018137521.2 XP_022283864.1 XP_022285638.1	Other
OG0001888	XP_018135750.1 XP_018135926.1 XP_022284803.1 XP_022284859.1 XP_022285032.1	Specific
OG0001889	XP_018135928.2 XP_018137427.1 XP_018148437.1	Other
OG0001890	XP_018135960.1 XP_018135978.1 XP_018136007.1 XP_018136032.2 XP_018136106.1	Specific
OG0001891	XP_018136108.1 XP_018136196.1 XP_018137625.1 XP_018149232.1	Other
OG0001892	XP_018136198.1 XP_018146930.1 XP_022284910.1	Other
OG0001893	XP_018136292.1 XP_018148001.1 XP_022283926.1 XP_022284973.1	Other
OG0001894	XP_018136302.2 XP_018141089.1 XP_022285315.1	Other
OG0001895	XP_018136314.1 XP_018136359.1 XP_018150455.1 XP_022284046.1	Other
OG0001896	XP_018136369.1 XP_018136395.1 XP_018145196.1	Other
OG0001897	XP_018136502.1 XP_018142374.1 XP_022284137.1	Other
OG0001898	XP_018136504.1 XP_018145499.1 XP_022284129.1	Other
OG0001899	XP_018136537.1	Other
OG0001900	XP_018136624.1 XP_018147892.1 XP_018149239.1	Other
OG0001901	XP_018136633.1 XP_018141744.1	Other
OG0001902	XP_018136659.1	Other
OG0001903	XP_018136691.1 XP_018142925.1 XP_018146499.1	Other
OG0001904	XP_018137090.1 XP_018137091.1 XP_018137129.1 XP_018140242.1 XP_018145999.1	Specific
OG0001905	XP_018137201.2 XP_018137841.1	Other
OG0001906	XP_018137269.1 XP_018143994.1 XP_018148749.1	Other
OG0001907	XP_018137273.1 XP_018140535.2 XP_018144691.1	Other
OG0001908	XP_018137331.1 XP_018141905.1 XP_018146877.1	Other
OG0001909	XP_018137376.1 XP_018142681.1	Other
OG0001910	XP_018137412.1 XP_018138170.1	Other
OG0001911	XP_018137588.1 XP_018139181.1	Other
OG0001912	XP_018137606.1 XP_018139538.1	Other
OG0001913	XP_018137761.1 XP_018138249.1 XP_018140205.1 XP_018147290.1 XP_018149038.1	Specific
OG0001914	XP_018137782.1	Other
OG0001915	XP_018137866.1 XP_018146534.1	Other
OG0001916	XP_018138383.2 XP_018138611.1	Other
OG0001917	XP_018138518.1 XP_018142607.1 XP_018148088.1 XP_022283978.1 XP_022284007.1	Specific
OG0001918	XP_018138854.1 XP_022283960.1	Other
OG0001919	XP_018139100.1 XP_018140376.1 XP_018143213.1	Other
OG0001920	XP_018139317.1 XP_018144618.1 XP_018145278.1	Other
OG0001921	XP_018139618.2 XP_018140333.1 XP_018148003.1	Other
OG0001922	XP_018139738.1 XP_018149693.1	Other
OG0001923	XP_018140131.1 XP_018145616.1	Other
OG0001924	XP_018140345.1 XP_018145989.1 XP_018148015.1 XP_018148117.1 XP_022284643.1	Specific
OG0001925	XP_018140492.1 XP_018147479.1	Other
OG0001926	XP_018140569.1 XP_018146838.1 XP_018149993.1	Other
OG0001927	XP_018140793.1	Other
OG0001928	XP_018140829.2 XP_018144819.1	Other
OG0001929	XP_018141410.1 XP_022283996.1	Other
OG0001930	XP_018141636.1 XP_018142486.1 XP_022284663.1	Other
OG0001931	XP_018141752.1 XP_018150142.1	Other
OG0001932	XP_018141796.1 XP_018142239.1	Other
OG0001933	XP_018142249.1 XP_018142797.1 XP_018143289.1	Other
OG0001934	XP_018142434.1	Other
OG0001935	XP_018142436.1 XP_018143540.1	Other
OG0001936	XP_018142563.2 XP_018144488.1	Other
OG0001937	XP_018142591.1 XP_018143161.1	Other
OG0001938	XP_018142632.1 XP_018147865.1	Other
OG0001939	XP_018142794.1	Other
OG0001940	XP_018142960.1 XP_022284061.1	Other
OG0001941	XP_018142982.1 XP_018144657.1 XP_022284549.1	Other
OG0001942	XP_018143128.1	Other
OG0001943	XP_018143312.1 XP_018148205.1	Other
OG0001944	XP_018143536.1	Other
OG0001945	XP_018144612.1	Other
OG0001946	XP_018145508.1 XP_018146505.1	Other
OG0001947	XP_018145509.1 XP_018150298.1	Other
OG0001948	XP_018145595.2	Other
OG0001949	XP_018146258.1	Other
OG0001950	XP_018146295.1	Other
OG0001951	XP_018146496.1 XP_018146497.1 XP_022283965.1	Other
OG0001952	XP_018147200.1	Other
OG0001953	XP_018147300.1	Other
OG0001954	XP_018147343.1	Other
OG0001955	XP_018147529.1	Other
OG0001956	XP_018147582.1	Other
OG0001957	XP_018147861.1 XP_018149219.1	Other
OG0001958	XP_018147916.1	Other
OG0001959	XP_018147944.1	Other
OG0001960	XP_018148534.1	Other
OG0001961	XP_018148536.1	Other
OG0001962	XP_018149862.1	Other
OG0001963	XP_022285129.1	Other
OG0001964		Other
OG0001965		Specific
OG0001966		Specific
OG0001967		Specific
OG0001968		Specific
OG0001969		Specific
OG0001970	XP_018145745.1	Core
OG0001971	XP_018139949.1	Core
OG0001972	XP_022284629.1	Core
OG0001973	XP_018136923.1	Core
OG0001974	XP_018138358.1	Core
OG0001975	XP_018145294.1	Core
OG0001976	XP_018137860.1	Core
OG0001977	XP_018147941.1	Core
OG0001978	XP_018145746.1	Core
OG0001979	XP_018138360.1	Core
OG0001980		Specific
OG0001981	XP_018140449.1	Other
OG0001982	XP_018137268.1	Core
OG0001983	XP_018139193.1 XP_018146106.1	Other
OG0001984	XP_022284638.1	Core
OG0001985	XP_018147064.1	Core
OG0001986	XP_018137872.1	Core
OG0001987	XP_018144591.1	Other
OG0001988	XP_018140798.1	Core
OG0001989	XP_018141071.1	Core
OG0001990	XP_018146756.1	Core
OG0001991	XP_018148057.1	Core
OG0001992	XP_018146839.1	Other
OG0001993	XP_018137284.1	Other
OG0001994	XP_018141812.1	Core
OG0001995	XP_018141814.1	Core
OG0001996	XP_018141131.1	Core
OG0001997	XP_018139956.1	Core
OG0001998	XP_018139957.1	Core
[truncated: 17,839 more rows]

## Sheet: Aspergillus niger CBS 513.88
Orthogroup	Protein Id	Type
OG0000000	XP_001388508.3 XP_001388578.1 XP_001389094.1 XP_001390000.1 XP_001390199.1 XP_001390677.1 XP_001391042.3 XP_001393220.3 XP_001394852.1 XP_001395174.3 XP_001395633.3 XP_001397090.3 XP_001398523.3 XP_003188687.2 XP_059600218.1 XP_059600356.1 XP_059600509.1 XP_059601225.1 XP_059601278.1 XP_059601637.1 XP_059601660.1 XP_059601851.1 XP_059601878.1 XP_059602182.1 XP_059602183.1 XP_059602552.1 XP_059602…	Core
OG0000001	XP_001401106.1 XP_059600461.1	Core
OG0000002	XP_001388555.3 XP_001394387.1 XP_001394579.1 XP_001395352.1 XP_001396381.3 XP_001396431.3 XP_001396752.1 XP_001397040.3 XP_003188852.2 XP_059600039.1 XP_059600260.1 XP_059600372.1 XP_059600539.1 XP_059600725.1 XP_059601301.1 XP_059601579.1 XP_059601609.1 XP_059601631.1 XP_059601821.1 XP_059602267.1 XP_059602655.1 XP_059602872.1 XP_059603208.1 XP_059603209.1 XP_059603350.1 XP_059603351.1 XP_059603…	Core
OG0000003	XP_001391766.1 XP_001393719.3 XP_001395792.1 XP_001397644.3 XP_059599757.1 XP_059600281.1 XP_059601795.1 XP_059602545.1 XP_059602583.1 XP_059602904.1 XP_059602907.1 XP_059603275.1 XP_059604002.1 XP_059604853.1 XP_059605283.1 XP_059606387.1 XP_059606958.1	Core
OG0000004	XP_001388575.1 XP_001389572.1 XP_001389913.1 XP_001390110.1 XP_001390111.1 XP_001391951.1 XP_001392249.1 XP_001394848.3 XP_001395282.3 XP_001395430.3 XP_001397379.1 XP_001398584.1 XP_059601629.1 XP_059601857.1 XP_059602097.1 XP_059603331.1 XP_059604632.1 XP_059604658.1 XP_059605002.1 XP_059605062.1 XP_059605887.1 XP_059605924.1 XP_059606050.1 XP_059606615.1 XP_059606671.1 XP_059607038.1 XP_059607…	Core
OG0000005	XP_001401516.1 XP_001401653.1	Core
OG0000006	XP_001390808.3 XP_001390876.1 XP_001391115.3 XP_001391321.3 XP_001393546.1 XP_001393634.3 XP_001393639.1 XP_001393932.3 XP_001394010.1 XP_001394622.1 XP_001394680.3 XP_001394770.1 XP_001397900.1 XP_001398020.3 XP_001398323.1 XP_001399964.1 XP_001401660.1 XP_001401666.1 XP_059600804.1 XP_059602695.1 XP_059602800.1 XP_059603112.1 XP_059603230.1 XP_059603314.1 XP_059603743.1 XP_059604642.1 XP_059604…	Core
OG0000007	XP_001394803.1 XP_059600116.1 XP_059600929.1 XP_059601830.1 XP_059602564.1 XP_059603023.1 XP_059603101.1 XP_059604361.1 XP_059604481.1 XP_059606855.1	Core
OG0000008	XP_001390465.1 XP_001390531.1 XP_001390862.3 XP_001392918.1 XP_001393286.1 XP_001393823.3 XP_001394048.1 XP_001395316.1 XP_001395625.1 XP_001396326.3 XP_001396512.1 XP_001398185.1 XP_001399143.1 XP_001400098.1 XP_001400465.1 XP_001400715.1 XP_001401326.1 XP_001401578.1 XP_001402469.3 XP_059601862.1 XP_059602100.1 XP_059602466.1 XP_059602658.1 XP_059605422.1 XP_059605448.1	Core
OG0000009	XP_001391272.1 XP_001394345.1 XP_059604880.1	Core
OG0000010	XP_001388486.1 XP_001388867.1 XP_001393867.3 XP_001394030.1 XP_001394732.3 XP_001394787.3 XP_001394795.1 XP_001397979.1 XP_001402113.1 XP_001402479.3 XP_059601706.1 XP_059601719.1 XP_059601791.1 XP_059601807.1 XP_059603098.1 XP_059603688.1 XP_059604169.1	Core
OG0000011	XP_001395701.3 XP_059600644.1 XP_059601279.1 XP_059603580.1 XP_059604207.1 XP_059604228.1 XP_059604229.1	Core
OG0000012		Other
OG0000013	XP_001389969.1 XP_001390234.3 XP_001393376.1 XP_001395776.1 XP_001396439.1 XP_001397312.3 XP_001401989.3 XP_059599964.1 XP_059600348.1 XP_059600775.1 XP_059601826.1 XP_059603339.1 XP_059604883.1 XP_059605409.1 XP_059605418.1 XP_059605593.1 XP_059605836.1 XP_059606195.1	Core
OG0000014	XP_001389139.1 XP_001389854.3 XP_001398571.3 XP_001399214.3 XP_001400032.3 XP_059599699.1 XP_059599702.1 XP_059600161.1 XP_059600300.1 XP_059600341.1 XP_059601234.1 XP_059602392.1 XP_059603178.1 XP_059603751.1 XP_059604916.1 XP_059605435.1 XP_059605763.1 XP_059605766.1 XP_059606430.1 XP_059607006.1	Core
OG0000015	XP_001390889.1 XP_001392915.3 XP_001399421.1 XP_001400913.1 XP_059605855.1	Core
OG0000016	XP_001388512.1 XP_001390427.1 XP_001390904.3 XP_001391088.1 XP_001391101.1 XP_001393102.1 XP_001394346.1 XP_001394353.1 XP_001395520.1 XP_001396008.1 XP_001398273.3 XP_001398495.1 XP_001402194.1 XP_059599869.1 XP_059600651.1 XP_059600841.1 XP_059600882.1 XP_059601302.1 XP_059601342.1 XP_059603983.1 XP_059605170.1 XP_059605457.1 XP_059605624.1 XP_059606054.1 XP_059606196.1	Core
OG0000017	XP_001388568.1 XP_001389541.1 XP_001389888.1 XP_001390905.1 XP_001392481.1 XP_001393407.1 XP_001394826.1 XP_001395388.3 XP_001395913.1 XP_001397472.1 XP_001398241.1 XP_001399418.3 XP_059600506.1 XP_059601823.1 XP_059601827.1 XP_059604469.1 XP_059605621.1 XP_059606114.1	Core
OG0000018	XP_001389115.1 XP_001390687.1 XP_001393331.3 XP_001394747.1 XP_001397976.3 XP_059599540.1 XP_059600306.1 XP_059602698.1 XP_059603461.1 XP_059603581.1 XP_059603747.1 XP_059604008.1 XP_059604319.1 XP_059604982.1 XP_059605411.1 XP_059605837.1 XP_059606079.1	Core
OG0000019	XP_001390413.1 XP_001395979.1 XP_001396460.1 XP_001397926.3 XP_059604597.1 XP_059606048.1 XP_059606203.1	Core
OG0000020	XP_001390921.3 XP_001394682.1 XP_059601643.1 XP_059605524.1 XP_059605885.1	Core
OG0000021	XP_001390914.1 XP_001397144.1 XP_001398425.3 XP_059599672.1 XP_059600358.1 XP_059604305.1 XP_059606121.1	Core
OG0000022		Other
OG0000023	XP_001388533.1 XP_001390032.3 XP_001390810.1 XP_001394371.1 XP_001397434.3 XP_001397792.1 XP_001398512.1 XP_001398617.3 XP_059600051.1 XP_059600339.1 XP_059601597.1 XP_059602383.1 XP_059603055.1 XP_059603130.1 XP_059603285.1 XP_059603334.1 XP_059603728.1 XP_059605420.1 XP_059606225.1	Core
OG0000024	XP_001391256.1 XP_001393374.3 XP_001393722.3 XP_001393810.1 XP_001397113.3 XP_001397249.3 XP_001398087.3 XP_001400460.1 XP_001400867.3 XP_059601808.1 XP_059602054.1 XP_059602190.1 XP_059603936.1 XP_059604498.1 XP_059605585.1 XP_059605587.1	Core
OG0000025	XP_001389866.1 XP_001394855.3 XP_001395106.1 XP_001396966.1 XP_001397355.1 XP_001397928.1 XP_001398574.3 XP_001398912.1 XP_001400626.3 XP_001401341.1 XP_001401637.1 XP_001402451.1	Core
OG0000026	XP_001392910.3 XP_001395394.3 XP_001400754.3 XP_003188757.2 XP_059599698.1 XP_059599867.1 XP_059600346.1 XP_059601355.1 XP_059603317.1 XP_059603556.1 XP_059604358.1 XP_059604876.1 XP_059604970.1 XP_059605060.1 XP_059605434.1 XP_059605483.1 XP_059605817.1	Core
OG0000027		Other
OG0000028	XP_001390056.3 XP_001390112.3 XP_001390525.1 XP_001390544.1 XP_001391644.1 XP_001394378.1 XP_001398112.1 XP_001398567.1 XP_059599557.1 XP_059600301.1 XP_059600982.1 XP_059601391.1 XP_059602465.1 XP_059602678.1 XP_059602684.1 XP_059606126.1	Core
OG0000029	XP_001389657.1 XP_001393013.1 XP_001393811.1 XP_001394300.1 XP_001394850.1 XP_001395191.1 XP_001399172.1 XP_001400696.1 XP_059600343.1 XP_059602406.1 XP_059605800.1 XP_059606793.1	Core
OG0000030	XP_001390439.1 XP_001391180.1 XP_001392396.1 XP_001393362.1 XP_001401347.3 XP_059600331.1 XP_059601149.1 XP_059601257.1 XP_059601635.1 XP_059602963.1 XP_059603452.1 XP_059603661.1 XP_059604206.1 XP_059604222.1 XP_059604317.1 XP_059605052.1 XP_059605518.1 XP_059605618.1	Core
OG0000031	XP_001390468.1 XP_001396066.1 XP_001397413.1 XP_001397446.3 XP_059602168.1 XP_059602824.1 XP_059603183.1 XP_059605484.1	Core
OG0000032	XP_001390681.3 XP_001390709.1 XP_001400451.3 XP_059599851.1 XP_059599930.1 XP_059600520.1 XP_059601147.1 XP_059601585.1 XP_059601818.1 XP_059606388.1 XP_059606426.1 XP_059606633.1 XP_059606849.1	Core
OG0000033	XP_001390745.3 XP_001393988.1 XP_001394599.1 XP_001395421.3 XP_001395492.1 XP_001396060.1 XP_001396500.1 XP_001397239.3 XP_059605110.1 XP_059606684.1	Core
OG0000034	XP_001395257.1 XP_059605488.1	Core
OG0000035	XP_059599544.1 XP_059600792.1 XP_059601621.1 XP_059602946.1 XP_059603631.1 XP_059604593.1	Core
OG0000036	XP_001398722.1 XP_059602265.1 XP_059602964.1 XP_059604595.1 XP_059604855.1 XP_059605095.1	Core
OG0000037	XP_001392587.1 XP_001395258.3 XP_001395829.1 XP_001397531.1 XP_001398310.3 XP_059602180.1 XP_059602652.1 XP_059605523.1	Core
OG0000038	XP_001394111.3 XP_001394363.1 XP_001397394.1 XP_001401152.1 XP_059602077.1 XP_059603498.1 XP_059606721.1	Core
OG0000039	XP_001390109.3 XP_001390524.1 XP_001392854.1 XP_001393953.1 XP_001394825.3 XP_001395506.3 XP_001395598.1 XP_001395837.1 XP_001400475.1 XP_001402333.3 XP_059601239.1 XP_059601859.1 XP_059603168.1	Core
OG0000040	XP_001390725.3 XP_001393200.1 XP_001393535.1 XP_001394992.3 XP_001395791.1 XP_001396212.1 XP_001397323.1 XP_001398565.1 XP_001399503.1 XP_001400436.1 XP_001402183.1 XP_059600964.1 XP_059600965.1 XP_059601648.1 XP_059604742.1 XP_059605938.1	Core
OG0000041	XP_059600441.1 XP_059602756.1 XP_059604201.1	Core
OG0000042	XP_001388532.1 XP_001388700.1 XP_001389196.3 XP_001390458.3 XP_001391632.1 XP_001394032.1 XP_001394776.1 XP_001395360.1 XP_001397224.1 XP_001397438.1 XP_001398151.1 XP_001398524.1 XP_001399219.1 XP_001402308.1 XP_059599651.1 XP_059599871.1 XP_059600347.1 XP_059601291.1 XP_059602382.1 XP_059604859.1 XP_059605419.1	Core
OG0000043	XP_001390210.3 XP_001395356.1 XP_001401823.1 XP_059602381.1 XP_059603087.1 XP_059606342.1	Core
OG0000044	XP_001390376.3 XP_001392231.1 XP_001393951.1 XP_001395739.1 XP_001396295.3 XP_001396799.1 XP_001397087.1 XP_059600667.1 XP_059601918.1 XP_059602296.1 XP_059602631.1 XP_059602757.1 XP_059603385.1 XP_059604280.1 XP_059604333.1 XP_059604535.1 XP_059605276.1 XP_059605520.1 XP_059605584.1 XP_059606049.1 XP_059606568.1 XP_059606708.1	Core
OG0000045	XP_059601999.1	Core
OG0000046	XP_001389472.3 XP_001395597.1 XP_001397233.3 XP_001398111.3 XP_001401992.1 XP_059600374.1 XP_059602689.1 XP_059603140.1 XP_059603558.1 XP_059603752.1 XP_059604870.1 XP_059604877.1 XP_059605028.1 XP_059606221.1	Core
OG0000047	XP_001389644.1 XP_001390738.1 XP_001391214.1 XP_001392447.3 XP_001392568.1 XP_001396441.1 XP_001396492.1 XP_001396831.1 XP_001400887.1 XP_001400982.1 XP_059599598.1 XP_059600277.1 XP_059600817.1 XP_059601534.1 XP_059605792.1 XP_059606981.1	Core
OG0000048	XP_001390236.1 XP_001390244.1 XP_001398406.1 XP_001402192.1 XP_059600503.1 XP_059604037.1 XP_059604044.1 XP_059604376.1	Core
OG0000049	XP_001390423.1 XP_001394141.3 XP_001396780.3 XP_001397066.1 XP_001402390.1 XP_059601229.1 XP_059601819.1 XP_059603199.1 XP_059604741.1 XP_059606689.1	Core
OG0000050	XP_001388516.1 XP_001390238.1 XP_001391702.1 XP_001400550.1 XP_059602138.1	Core
OG0000051	XP_001389559.1 XP_001390502.1 XP_001390807.1 XP_001393450.1 XP_001394372.1 XP_001396733.1 XP_001399184.3 XP_001400830.3 XP_059602274.1 XP_059603025.1 XP_059604634.1	Core
OG0000052	XP_001392844.1 XP_001393186.1 XP_001398871.1 XP_001401707.3 XP_001402476.1 XP_059599880.1	Core
OG0000053	XP_001389006.1 XP_001393039.3 XP_001399120.1 XP_001400410.1 XP_059600163.1 XP_059600369.1 XP_059603755.1 XP_059604972.1	Core
OG0000054	XP_001389288.3 XP_059599879.1 XP_059601509.1 XP_059601513.1 XP_059602339.1 XP_059603992.1 XP_059606003.1	Other
OG0000055	XP_001389300.1 XP_001389850.1 XP_001393607.1 XP_001397073.1 XP_001398475.1 XP_001398513.1 XP_001399144.1 XP_001400234.1 XP_001400255.1 XP_001400762.1 XP_001400900.1 XP_001401023.1 XP_001402161.3 XP_059601647.1 XP_059603425.1 XP_059603723.1 XP_059605057.1 XP_059605392.1 XP_059606117.1	Core
OG0000056	XP_001389521.1 XP_001391435.3 XP_001394401.1 XP_001395324.1 XP_001395358.1 XP_001395404.3 XP_001397412.1 XP_001400243.1 XP_001402491.1	Core
OG0000057	XP_001393694.1	Core
OG0000058	XP_001388539.3 XP_001397396.1 XP_001400908.3 XP_001402382.1 XP_059604316.1 XP_059604614.1 XP_059604648.1 XP_059606481.1	Core
OG0000059	XP_001389608.1 XP_001392253.1 XP_001394684.1 XP_001395617.3 XP_059599866.1 XP_059600969.1 XP_059601427.1 XP_059604295.1 XP_059604336.1 XP_059604861.1 XP_059605365.1 XP_059605954.1 XP_059606894.1	Core
OG0000060	XP_001389872.1 XP_001390154.1 XP_001390441.1 XP_001391113.3 XP_001393029.1 XP_001394019.1 XP_001394679.1 XP_001395771.1 XP_001396029.3 XP_001397305.1 XP_001398537.3 XP_001398556.1 XP_001398846.3 XP_001401658.1 XP_059604532.1	Core
OG0000061		Specific
OG0000062	XP_001396448.3 XP_059599573.1 XP_059600241.1 XP_059600665.1 XP_059601628.1 XP_059604476.1 XP_059605049.1	Core
OG0000063	XP_001388583.1 XP_001389531.3 XP_001391320.3 XP_001399212.1 XP_001399931.3 XP_001402413.3 XP_059600544.1 XP_059601624.1 XP_059601659.1 XP_059604088.1 XP_059605650.1 XP_059606512.1 XP_059606755.1	Core
OG0000064	XP_001388804.3 XP_001389120.1 XP_001389876.1 XP_001392271.1 XP_001392293.1 XP_001397785.1 XP_001401635.1 XP_059599863.1 XP_059600728.1 XP_059602713.1 XP_059603727.1 XP_059604246.1	Core
OG0000065	XP_001390474.1	Core
OG0000066	XP_001396069.1 XP_001401248.1	Core
OG0000067	XP_059603585.1	Core
OG0000068	XP_001388513.1 XP_001388756.1 XP_001390485.3 XP_001396537.1 XP_001397041.1 XP_001399928.1 XP_001401327.1 XP_003188865.2 XP_059600037.1 XP_059600793.1 XP_059600795.1 XP_059602055.1 XP_059603179.1 XP_059603761.1	Core
OG0000069	XP_001388540.1 XP_001390117.1 XP_001391133.1 XP_001392880.1 XP_001396054.1 XP_001401324.1 XP_001402348.3 XP_059602073.1	Core
OG0000070	XP_001388699.3 XP_001398195.1 XP_059601766.1 XP_059602251.1 XP_059602697.1 XP_059606214.1 XP_059606760.1	Core
OG0000071	XP_001389624.1 XP_001389847.1 XP_001393084.3 XP_001394410.1 XP_001396235.1 XP_001396467.3 XP_001397354.1 XP_001398382.1 XP_059600213.1 XP_059602169.1 XP_059603070.1 XP_059605096.1	Core
OG0000072	XP_001389927.3 XP_001390095.3 XP_001392998.1 XP_001396999.1 XP_001398559.1 XP_001401813.1 XP_001402339.1 XP_001402379.3 XP_059600871.1	Core
OG0000073	XP_001389962.1 XP_001391087.3 XP_001391091.1 XP_001394343.3 XP_001396935.3 XP_001398608.1 XP_001401349.1 XP_001402405.1 XP_059603345.1 XP_059604975.1 XP_059604986.1	Core
OG0000074	XP_001391301.3 XP_001391530.3 XP_001394392.1 XP_059601640.1 XP_059604613.1 XP_059605481.1	Core
OG0000075	XP_001388620.3 XP_001391099.1 XP_001394541.1 XP_001398106.1 XP_001399965.1 XP_001400424.3 XP_059600103.1 XP_059600239.1 XP_059603056.1 XP_059605563.1 XP_059606332.1 XP_059606691.1	Core
OG0000076	XP_001389859.1 XP_001389875.1 XP_001391286.1 XP_001402223.1 XP_059602071.1 XP_059602908.1 XP_059604620.1 XP_059604635.1	Core
OG0000077	XP_001390151.1 XP_001400757.1	Core
OG0000078	XP_001390864.1 XP_001398107.1 XP_001398601.1 XP_001399407.3 XP_001400977.1 XP_059600177.1 XP_059603186.1 XP_059604255.1 XP_059604505.1	Core
OG0000079	XP_001394024.1 XP_001396728.3 XP_001397014.1 XP_001398816.1 XP_059601012.1 XP_059601104.1 XP_059601231.1 XP_059604607.1	Core
OG0000080	XP_001394122.3 XP_001398729.1 XP_001402310.3 XP_059599965.1 XP_059601249.1 XP_059601529.1 XP_059602212.1 XP_059602553.1 XP_059603937.1 XP_059606370.1 XP_059606390.1	Core
OG0000081	XP_001398828.3 XP_059601421.1 XP_059602377.1 XP_059603244.1 XP_059605493.1	Core
OG0000082	XP_059603908.1	Core
OG0000083	XP_001389393.1 XP_001392611.1 XP_001393813.1 XP_001396729.1 XP_059601339.1 XP_059601380.1 XP_059604797.1 XP_059604908.1 XP_059605878.1 XP_059605912.1 XP_059606744.1	Core
OG0000084	XP_001390927.1 XP_001399089.1	Core
OG0000085	XP_001391023.1 XP_001392813.1 XP_001396457.1 XP_001396496.1 XP_001398538.1 XP_001399498.3 XP_001400577.3 XP_059605703.1 XP_059606976.1	Core
OG0000086	XP_001393673.1 XP_001394140.3 XP_001395355.3 XP_001396803.1 XP_001396919.3 XP_001399234.3 XP_059604356.1	Core
OG0000087	XP_001389014.1 XP_001396344.1 XP_001397311.1 XP_001400936.1 XP_059601786.1 XP_059603450.1 XP_059604401.1 XP_059604674.1 XP_059604860.1 XP_059605468.1 XP_059605709.1 XP_059605847.1	Core
OG0000088	XP_001390061.3 XP_001396225.1 XP_001396341.1 XP_001397734.1 XP_001399581.3	Core
OG0000089	XP_059601255.1 XP_059601281.1 XP_059603662.1	Core
OG0000090		Other
OG0000091		Other
OG0000092	XP_001389564.3 XP_001390755.1 XP_001393649.1 XP_001395361.1 XP_001396353.1 XP_001397082.3 XP_001397393.3 XP_001398579.3 XP_001399578.1 XP_001402399.3 XP_059603018.1 XP_059603905.1 XP_059603981.1 XP_059606277.1	Core
OG0000093	XP_001390368.1 XP_001392491.1 XP_001392499.1 XP_001394623.1 XP_001395332.1 XP_001395692.1 XP_001396429.1 XP_001399963.1 XP_001400820.1 XP_001401814.1 XP_059601578.1 XP_059602859.1	Core
OG0000094	XP_001390675.3 XP_001391018.3 XP_001391154.1 XP_001395784.3 XP_001397329.3 XP_001400236.3 XP_059600764.1 XP_059604630.1 XP_059605473.1 XP_059605514.1 XP_059605515.1 XP_059606313.1	Core
OG0000095	XP_001390912.1 XP_001395715.1 XP_001396095.1 XP_001396965.1 XP_001396997.1 XP_001398284.1 XP_059599602.1 XP_059601227.1 XP_059603356.1 XP_059605983.1	Core
OG0000096	XP_001392648.1 XP_001395192.1 XP_001396536.1 XP_059601070.1 XP_059603799.1 XP_059605080.1 XP_059605833.1 XP_059606507.1	Core
OG0000097		Specific
OG0000098	XP_001388603.3 XP_001397780.1 XP_059600188.1 XP_059601296.1 XP_059603696.1	Core
OG0000099	XP_001388761.3 XP_001391873.1 XP_001392923.1 XP_001395183.3 XP_059600220.1 XP_059603996.1	Core
OG0000100	XP_001389220.1 XP_001389545.1 XP_001391036.3 XP_001401352.1 XP_059603246.1 XP_059603247.1 XP_059605312.1	Core
OG0000101	XP_001389425.1 XP_001397388.1 XP_001397980.3 XP_059601552.1 XP_059601649.1 XP_059601991.1 XP_059603017.1 XP_059605845.1 XP_059606197.1 XP_059606586.1	Core
OG0000102	XP_001389590.1 XP_001390130.1 XP_001390216.1 XP_001391274.1 XP_001395790.1 XP_001396071.1 XP_059600227.1 XP_059604118.1 XP_059605573.1	Core
OG0000103	XP_001389836.1 XP_001395378.3 XP_001395380.1 XP_001398400.1 XP_001400823.1 XP_001401190.3 XP_001402330.1 XP_059601288.1 XP_059603069.1 XP_059604510.1 XP_059605086.1	Core
OG0000104	XP_001389946.3 XP_001390696.1 XP_001393386.3 XP_001396963.1 XP_059602227.1 XP_059602858.1 XP_059604035.1	Core
OG0000105	XP_001390454.1 XP_001393043.1 XP_001394871.1 XP_001395521.1 XP_001398631.1 XP_059602870.1 XP_059603701.1 XP_059604346.1 XP_059604753.1	Core
OG0000106	XP_001390806.1 XP_001392939.1 XP_001395781.1 XP_001396051.1 XP_001398522.1 XP_001398576.1 XP_001399178.1 XP_001400283.1 XP_001401665.1 XP_059602090.1 XP_059602499.1 XP_059602539.1 XP_059606425.1	Core
OG0000107	XP_001391586.1 XP_001394374.1 XP_001396027.1 XP_001396186.1 XP_001396451.1 XP_001398654.1 XP_059600139.1 XP_059601128.1 XP_059601197.1 XP_059603471.1 XP_059603748.1 XP_059607000.1	Core
OG0000108	XP_059600130.1	Core
OG0000109	XP_001389295.3 XP_001390851.1 XP_001392804.1 XP_001394683.3 XP_001395425.3 XP_001396033.3 XP_001397901.1 XP_001401990.3 XP_059600827.1 XP_059600952.1 XP_059601144.1 XP_059602172.1 XP_059602544.1 XP_059605628.1	Core
OG0000110	XP_001389621.3 XP_001392051.1 XP_001393495.1 XP_001393593.3 XP_001394497.1 XP_001395182.1 XP_001395628.1 XP_001397548.1 XP_001398159.1 XP_059601974.1 XP_059603744.1 XP_059604990.1 XP_059605539.1	Core
OG0000111	XP_001389652.3 XP_001400449.3 XP_059605053.1	Core
OG0000112	XP_001391019.3 XP_001391270.1 XP_001397478.1 XP_001399160.1 XP_059604866.1 XP_059605083.1 XP_059606031.1	Core
OG0000113	XP_001392502.1 XP_001399921.1 XP_001401052.1 XP_059603037.1 XP_059604824.1 XP_059605474.1 XP_059606454.1 XP_059606511.1	Core
OG0000114	XP_001392576.1 XP_001394348.1 XP_001396950.3 XP_001400197.1 XP_001402197.3	Core
OG0000115	XP_001397094.1 XP_059600798.1 XP_059601633.1 XP_059601681.1 XP_059602259.1 XP_059602430.1 XP_059603312.1 XP_059603683.1 XP_059604309.1 XP_059604976.1 XP_059604993.1 XP_059605759.1 XP_059606025.1 XP_059606170.1 XP_059606292.1 XP_059606307.1 XP_059606343.1 XP_059606519.1	Other
OG0000116	XP_059603856.1	Core
OG0000117		Other
OG0000118	XP_001388557.3 XP_001388617.1 XP_001394391.1 XP_001396754.3 XP_001399177.3 XP_059600680.1 XP_059601572.1 XP_059602785.1 XP_059604007.1 XP_059604823.1 XP_059606687.1	Core
OG0000119	XP_001390086.1 XP_001395580.1 XP_001396000.1 XP_059603106.1 XP_059603160.1 XP_059603803.1 XP_059605015.1	Core
OG0000120	XP_001391148.3 XP_001393499.3 XP_001394504.3 XP_001397441.1 XP_059600784.1 XP_059603217.1 XP_059604378.1 XP_059605537.1 XP_059605984.1	Core
OG0000121	XP_001395945.1 XP_001397530.1 XP_059606631.1	Core
OG0000122	XP_001397454.3 XP_059601076.1 XP_059603998.1 XP_059606076.1 XP_059606474.1 XP_059606789.1	Core
OG0000123	XP_059601233.1 XP_059604426.1 XP_059605727.1 XP_059606880.1	Core
OG0000124	XP_001388481.1 XP_001392951.3 XP_001394899.3 XP_001396478.1 XP_001396793.3 XP_001396954.3 XP_001398610.1 XP_001399252.1 XP_001400137.1 XP_059601237.1 XP_059601669.1 XP_059601775.1 XP_059603020.1 XP_059603793.1 XP_059604372.1 XP_059605081.1 XP_059605985.1 XP_059605989.1 XP_059606308.1 XP_059606736.1 XP_059606985.1	Other
OG0000125	XP_001388485.3 XP_001397156.3 XP_001401093.1	Core
OG0000126	XP_001389454.1 XP_001389878.1 XP_001390473.1 XP_001394352.1 XP_001395577.1 XP_001396446.1 XP_001397327.1	Core
OG0000127	XP_001389645.1 XP_001390397.1 XP_001396356.1 XP_001397428.1 XP_059601874.1 XP_059605428.1 XP_059605856.1 XP_059606531.1 XP_059606861.1	Core
OG0000128	XP_001389930.1 XP_001396050.1 XP_001396324.3 XP_001400084.1 XP_059600040.1 XP_059600166.1 XP_059602687.1 XP_059602719.1 XP_059603636.1 XP_059604847.1 XP_059604967.1 XP_059606066.1	Core
OG0000129	XP_001390072.1 XP_001390863.1 XP_001390873.1 XP_001391529.1 XP_001398105.1 XP_059600382.1 XP_059605281.1	Core
OG0000130	XP_001390143.1 XP_001400226.1 XP_001400353.1 XP_001402411.1	Core
OG0000131	XP_001390929.1 XP_001391178.1 XP_001391187.1 XP_001393509.3 XP_001397382.1 XP_001397978.1 XP_001399374.1 XP_001399889.1 XP_001399930.1 XP_001401328.1 XP_059599546.1 XP_059600353.1 XP_059601377.1 XP_059601378.1 XP_059606209.1	Core
OG0000132	XP_001391668.1 XP_001392248.1 XP_001394522.1 XP_001395623.1 XP_001397706.3 XP_001402338.1 XP_059603439.1	Core
OG0000133	XP_001392929.3 XP_001393845.1 XP_001394129.1 XP_001395532.3 XP_001396085.1 XP_001397058.1 XP_001402482.1 XP_059599882.1 XP_059602462.1 XP_059603328.1 XP_059604974.1 XP_059606047.1	Core
OG0000134	XP_001393578.1 XP_001397835.3 XP_059604341.1 XP_059604709.1 XP_059604711.1 XP_059605963.1 XP_059606447.1 XP_059606857.1	Core
OG0000135	XP_001397879.1 XP_059603434.1 XP_059604143.1 XP_059604439.1 XP_059605819.1 XP_059605930.1	Core
OG0000136	XP_001400836.1 XP_001401668.1	Other
OG0000137	XP_059606756.1	Core
OG0000138	XP_001389911.1 XP_001396958.1 XP_001398069.3 XP_001399905.3 XP_001402426.1	Core
OG0000139	XP_001389944.1 XP_001390734.1 XP_001393529.1 XP_001394308.3 XP_001396114.1 XP_001400856.1 XP_059601995.1 XP_059605455.1	Core
OG0000140	XP_001389976.1 XP_001391717.1 XP_001393472.1 XP_001396211.1 XP_001398232.1 XP_059605683.1	Core
OG0000141	XP_001390417.1 XP_001391581.1 XP_001397276.1 XP_001397896.1 XP_001398067.1 XP_001400898.1 XP_001401336.1 XP_001402298.1 XP_059601124.1 XP_059602675.1 XP_059606270.1 XP_059606533.1	Core
OG0000142	XP_001390498.3 XP_001390551.1 XP_001397583.1 XP_001401024.1 XP_059602459.1	Core
OG0000143	XP_001390713.3 XP_001392953.1 XP_001393798.1 XP_001396723.1 XP_001402297.1 XP_059604592.1 XP_059606226.1	Core
OG0000144	XP_001392724.1 XP_001393497.1 XP_001395325.3 XP_001397791.1 XP_001401293.1 XP_001401799.3 XP_001402329.1 XP_059601679.1 XP_059602368.1	Core
OG0000145	XP_001393178.1 XP_001397346.1 XP_001397951.1 XP_001399168.3 XP_001399596.1 XP_001401735.1 XP_059602869.1 XP_059604190.1	Core
OG0000146	XP_001393687.3 XP_059601811.1 XP_059602108.1	Core
OG0000147	XP_001395606.3 XP_001396472.1 XP_059599870.1 XP_059600319.1	Core
OG0000148	XP_001395624.3 XP_001396735.1 XP_001400749.1 XP_001402335.3 XP_059601194.1 XP_059603644.1	Core
OG0000149	XP_001401819.1	Core
OG0000150	XP_059601362.1 XP_059601632.1 XP_059601849.1 XP_059602429.1	Core
OG0000151	XP_059603455.1 XP_059603729.1	Core
OG0000152	XP_001388482.1 XP_001392290.1 XP_059602085.1 XP_059605794.1	Core
OG0000153	XP_001389109.1 XP_001391085.1 XP_001396343.1 XP_001401964.1 XP_059605933.1 XP_059606144.1	Core
OG0000154	XP_001389987.1 XP_001392731.1 XP_001393187.3 XP_001394251.1 XP_001400832.3 XP_059600185.1 XP_059600254.1 XP_059600555.1 XP_059602669.1 XP_059603810.1 XP_059603995.1 XP_059604248.1 XP_059605308.1 XP_059605572.1	Core
OG0000155	XP_001390064.1 XP_001399197.1 XP_059601517.1 XP_059606315.1	Core
OG0000156	XP_001390153.3 XP_001392650.1 XP_001393445.3 XP_001394678.1 XP_001396435.1 XP_001397944.3 XP_001400199.1 XP_001400739.1 XP_059600155.1 XP_059603027.1	Core
OG0000157	XP_001390392.1 XP_001390394.1 XP_001394388.3 XP_001394421.1 XP_001395351.1 XP_001396380.1 XP_001396753.3 XP_059600724.1 XP_059601630.1 XP_059601890.1 XP_059604524.1 XP_059604525.1 XP_059604670.1 XP_059605946.1	Other
OG0000158	XP_001390742.1 XP_001390920.1 XP_001391033.3 XP_001398071.1 XP_001398564.1	Core
OG0000159	XP_001390885.1 XP_001391335.1 XP_001393311.1 XP_059599710.1 XP_059600192.1 XP_059603789.1	Core
OG0000160	XP_001391140.3 XP_001391283.1 XP_001396768.1 XP_059606667.1	Core
OG0000161	XP_001392015.3 XP_001396800.1 XP_059599861.1 XP_059605487.1 XP_059605554.1 XP_059606516.1	Core
OG0000162	XP_001392866.1 XP_001401358.1 XP_001402085.1 XP_059602062.1 XP_059605305.1	Core
OG0000163	XP_001394429.1 XP_001400477.1 XP_059603953.1 XP_059606559.1 XP_059606923.1	Core
OG0000164	XP_001395702.3 XP_059605323.1 XP_059606077.1 XP_059606232.1	Core
OG0000165	XP_001395704.3 XP_001396533.3 XP_059602053.1 XP_059606957.1	Core
OG0000166	XP_001401316.1 XP_059601990.1	Core
OG0000167	XP_001402300.3	Core
OG0000168	XP_059599784.1 XP_059602679.1 XP_059602849.1	Core
OG0000169	XP_059604594.1 XP_059606987.1	Core
OG0000170		Other
OG0000171		Other
OG0000172		Specific
OG0000173	XP_001388499.1 XP_001391125.1 XP_001397291.1 XP_001400950.1	Core
OG0000174	XP_001388614.1 XP_001390003.1 XP_001394118.1	Core
OG0000175	XP_001389187.3 XP_001391121.3 XP_001391152.3 XP_001391254.3 XP_001394390.3 XP_001394773.3 XP_001398497.3 XP_059600830.1 XP_059600844.1 XP_059603225.1 XP_059604720.1 XP_059605056.1 XP_059606084.1 XP_059606140.1	Core
OG0000176	XP_001389842.3 XP_001400851.1 XP_059600661.1 XP_059601860.1 XP_059605335.1 XP_059605465.1 XP_059606051.1 XP_059606997.1	Core
OG0000177	XP_001389853.3 XP_001390107.3 XP_001391028.1 XP_001394399.1 XP_001394615.3 XP_001395184.1 XP_001395799.1 XP_001398939.1 XP_001401044.1 XP_001402326.1 XP_059600389.1 XP_059603530.1 XP_059604370.1 XP_059606100.1	Core
OG0000178	XP_001389928.3 XP_001389949.1 XP_001397430.3 XP_001397503.3 XP_001398562.1 XP_059600054.1 XP_059600156.1 XP_059602084.1 XP_059603637.1 XP_059604846.1 XP_059606992.1	Core
OG0000179	XP_001390973.1 XP_001402060.1	Core
OG0000180	XP_001391571.1 XP_001393360.1 XP_001394501.1	Core
OG0000181	XP_001396011.1 XP_001399754.3 XP_001400539.1 XP_001402332.3 XP_059600248.1 XP_059600344.1 XP_059600961.1 XP_059601557.1 XP_059601769.1 XP_059601993.1 XP_059602115.1 XP_059604269.1 XP_059604529.1 XP_059604591.1 XP_059605034.1 XP_059606630.1	Core
OG0000182	XP_001398599.1 XP_059599840.1 XP_059600186.1 XP_059601985.1	Core
OG0000183	XP_001399580.1 XP_001400232.1 XP_059604508.1 XP_059605299.1 XP_059607005.1	Core
OG0000184	XP_059601309.1 XP_059605415.1 XP_059605918.1	Core
OG0000185	XP_059606938.1	Other
OG0000186		Other
OG0000187	XP_001389699.1 XP_059605326.1	Core
OG0000188	XP_001389865.3 XP_001398359.1 XP_059603378.1 XP_059604865.1 XP_059605362.1 XP_059606202.1	Core
OG0000189	XP_001389877.1 XP_001392624.1 XP_001393795.3 XP_059601440.1 XP_059602167.1 XP_059603987.1 XP_059605064.1	Core
OG0000190	XP_001389924.3 XP_001391654.1 XP_001398948.3 XP_001400145.3 XP_059600855.1 XP_059601034.1 XP_059602710.1 XP_059603071.1 XP_059603359.1	Core
OG0000191	XP_001390054.1 XP_001391950.1 XP_001393044.1 XP_001394816.3 XP_059603737.1	Other
OG0000192	XP_001390683.1 XP_001390932.1 XP_001393485.1 XP_059606244.1	Core
OG0000193	XP_001392640.1 XP_001395335.3 XP_001395530.1 XP_001396992.1 XP_059600660.1 XP_059602543.1 XP_059604623.1	Core
OG0000194	XP_001392759.1 XP_001399169.1 XP_059599881.1	Core
OG0000195	XP_001393014.3 XP_001399836.1 XP_001401833.3 XP_059604249.1	Core
OG0000196	XP_001393262.3 XP_001395755.1 XP_001396488.1 XP_059600216.1 XP_059600280.1 XP_059600642.1 XP_059600645.1 XP_059601268.1 XP_059603577.1 XP_059603578.1	Core
OG0000197	XP_001394771.1 XP_001400968.1 XP_001402311.3 XP_059600376.1 XP_059602080.1 XP_059604538.1 XP_059606193.1	Core
OG0000198	XP_001398531.1	Core
OG0000199	XP_003188529.1 XP_059602271.1 XP_059605076.1 XP_059605077.1 XP_059605078.1	Core
OG0000200	XP_059600432.1 XP_059605827.1 XP_059606627.1	Core
OG0000201	XP_059601244.1 XP_059602659.1	Core
OG0000202	XP_059601867.1	Other
OG0000203	XP_059605580.1	Core
OG0000204	XP_059606402.1	Core
OG0000205	XP_001388558.3 XP_001392749.1 XP_001392917.3 XP_001400753.1 XP_001401604.3 XP_059604440.1 XP_059605926.1	Core
OG0000206	XP_001388643.3 XP_001396910.3 XP_001397039.1 XP_059599721.1 XP_059599724.1 XP_059600084.1 XP_059600379.1 XP_059604447.1	Core
OG0000207	XP_001389111.1 XP_001392500.1 XP_001394818.1 XP_001401998.1 XP_059605506.1	Core
OG0000208	XP_001389518.1 XP_001394158.3 XP_001396387.1 XP_001397065.3 XP_001397597.1 XP_059606983.1	Core
OG0000209	XP_001389844.1 XP_001397369.1 XP_001397925.3 XP_001398633.1 XP_003188804.2 XP_059600721.1 XP_059603355.1	Core
OG0000210	XP_001389948.3	Core
OG0000211	XP_001390149.3 XP_059600276.1 XP_059601935.1 XP_059602136.1	Core
OG0000212	XP_001391538.1 XP_001393080.1 XP_001397026.1 XP_001400480.1	Core
OG0000213	XP_001392936.1 XP_001392983.1 XP_001402464.1 XP_059603370.1	Core
OG0000214	XP_001393417.1 XP_001394618.1 XP_001398545.1 XP_001400047.1 XP_003188676.2 XP_003188677.2 XP_003188695.2 XP_003188761.2 XP_003188790.2 XP_003188805.2 XP_003188848.2 XP_059601646.1 XP_059602194.1 XP_059602195.1 XP_059606090.1 XP_059606095.1	Other
OG0000215	XP_001393503.1 XP_001394606.1 XP_001397476.1 XP_001397956.1 XP_001398293.1 XP_059602008.1 XP_059602010.1 XP_059604354.1 XP_059605147.1 XP_059605307.1 XP_059606740.1	Core
OG0000216	XP_001393952.1 XP_001395113.3 XP_001400707.1	Core
OG0000217	XP_001394705.1 XP_001402309.3 XP_059600320.1 XP_059606965.1	Core
OG0000218	XP_001396351.1 XP_001398592.1 XP_059601074.1	Core
OG0000219	XP_001396722.3 XP_059606696.1	Core
OG0000220	XP_001398222.1 XP_001401629.3 XP_059602088.1	Core
OG0000221	XP_001398501.3 XP_001399373.3 XP_059600015.1 XP_059600223.1 XP_059602557.1 XP_059602884.1 XP_059606374.1	Core
OG0000222	XP_001400671.1 XP_059605500.1 XP_059606251.1	Core
OG0000223	XP_001401996.1	Other
OG0000224	XP_059599874.1 XP_059599875.1 XP_059600296.1	Core
OG0000225	XP_059600800.1	Core
OG0000226	XP_059603502.1 XP_059603677.1 XP_059604252.1 XP_059604310.1 XP_059604913.1	Core
OG0000227		Other
OG0000228	XP_001388538.3 XP_001392498.3 XP_001399225.1 XP_059603198.1 XP_059604265.1	Core
OG0000229	XP_001388889.1 XP_001395752.1 XP_001399102.1 XP_001401301.1 XP_003188683.2	Core
OG0000230	XP_001389240.1 XP_001401148.1 XP_001401752.1 XP_059606764.1	Core
OG0000231	XP_001389993.1 XP_001391174.1 XP_001397404.1 XP_001399273.1 XP_059603323.1 XP_059605684.1	Core
OG0000232	XP_001390184.3 XP_001390463.1 XP_001396036.1 XP_059601189.1 XP_059601533.1 XP_059603047.1 XP_059606145.1	Core
OG0000233	XP_001390337.1 XP_001391804.3 XP_059606286.1	Core
OG0000234	XP_001390386.1 XP_001394612.3 XP_059603814.1	Core
OG0000235	XP_001390405.1 XP_001391258.1 XP_001394763.1 XP_001397783.1 XP_001402304.3 XP_001402360.1 XP_059601304.1	Core
OG0000236	XP_001390794.1 XP_001395093.1 XP_001396996.3 XP_059602711.1 XP_059606118.1 XP_059606206.1	Core
OG0000237	XP_001390799.1 XP_001396602.1	Core
OG0000238	XP_001390847.1 XP_001392582.1 XP_001400873.1 XP_059606757.1	Core
OG0000239	XP_001390887.3 XP_001397965.1 XP_001398480.1 XP_059605562.1 XP_059606479.1	Core
OG0000240	XP_001391022.3 XP_001400311.1 XP_059600867.1 XP_059605626.1 XP_059606154.1	Core
OG0000241	XP_001391094.1 XP_001391100.1 XP_001399962.3 XP_059606333.1	Core
OG0000242	XP_001391705.3 XP_001402346.3 XP_059602457.1	Other
OG0000243	XP_001392657.1 XP_001396199.1 XP_001399468.1 XP_001400667.1 XP_001401936.1	Core
OG0000244	XP_001393500.1 XP_001396274.1 XP_001402445.1 XP_059603630.1 XP_059604659.1	Core
OG0000245	XP_001396360.3 XP_059605046.1 XP_059605274.1	Core
OG0000246	XP_001397071.1 XP_001398529.1 XP_001399118.1 XP_059605835.1	Core
OG0000247	XP_001400981.1 XP_059602276.1 XP_059604639.1	Core
OG0000248	XP_059599857.1 XP_059603563.1	Core
OG0000249	XP_059600203.1	Core
OG0000250	XP_059601625.1 XP_059604466.1	Core
OG0000251		Other
OG0000252	XP_001388884.1 XP_001399223.1	Core
OG0000253	XP_001388885.1 XP_059602934.1 XP_059605092.1	Core
OG0000254	XP_001388969.1 XP_001393968.1 XP_001394298.1 XP_001394312.1 XP_059600663.1 XP_059604114.1	Core
OG0000255	XP_001389114.3 XP_001391118.1 XP_059600387.1 XP_059601564.1	Core
OG0000256	XP_001389588.1	Core
OG0000257	XP_001389620.3 XP_059601602.1 XP_059602538.1	Core
OG0000258	XP_001389832.1 XP_001391543.1 XP_001402257.1 XP_059602933.1	Core
OG0000259	XP_001389864.1 XP_001390478.1 XP_001398520.1 XP_001398623.1 XP_059605429.1 XP_059606383.1	Core
OG0000260	XP_001389952.1 XP_001392944.1 XP_001393507.1 XP_059601297.1	Core
OG0000261	XP_001390059.1 XP_059600955.1 XP_059601983.1 XP_059602279.1 XP_059605363.1 XP_059606218.1	Core
OG0000262	XP_001390108.1 XP_001390426.3 XP_001398586.3 XP_059606120.1	Core
OG0000263	XP_001390740.3 XP_001391779.1 XP_059603821.1 XP_059605173.1	Core
OG0000264	XP_001390954.1 XP_059600820.1 XP_059600938.1 XP_059601824.1	Core
OG0000265	XP_001391116.1 XP_001393794.1 XP_001399955.1 XP_059600027.1 XP_059600757.1 XP_059604874.1	Core
OG0000266	XP_001392270.1 XP_001399257.3 XP_059600510.1 XP_059606720.1	Core
OG0000267	XP_001392651.3 XP_059602862.1	Core
OG0000268	XP_001392843.3 XP_001395318.1 XP_059601490.1 XP_059603332.1 XP_059605840.1 XP_059606373.1 XP_059607039.1	Core
OG0000269	XP_001392961.1 XP_001393045.1 XP_001394328.1 XP_001397074.1 XP_059606204.1	Core
OG0000270	XP_001393071.1 XP_001395266.1 XP_001396625.1 XP_001397010.3 XP_059601213.1 XP_059601457.1 XP_059603797.1	Core
OG0000271	XP_001393369.1 XP_001394420.3 XP_001396056.1 XP_001397736.1 XP_059600799.1 XP_059602006.1 XP_059602117.1 XP_059604006.1 XP_059605472.1	Core
OG0000272	XP_001393427.3 XP_059604360.1	Core
OG0000273	XP_001394366.3 XP_001396032.3 XP_001396045.1 XP_059604984.1	Core
OG0000274	XP_001394413.1 XP_001398224.1 XP_059601887.1 XP_059603834.1	Core
OG0000275	XP_001396758.1 XP_001397037.1 XP_001401988.1	Other
OG0000276	XP_001397096.3 XP_059605364.1	Core
OG0000277	XP_001398199.1	Core
OG0000278	XP_001399894.3 XP_059600918.1 XP_059605496.1	Core
OG0000279	XP_059600329.1 XP_059602074.1	Core
OG0000280	XP_059602537.1 XP_059604307.1	Core
OG0000281		Other
OG0000282		Other
OG0000283	XP_001388596.3	Core
OG0000284	XP_001388687.1 XP_001390194.1 XP_001398799.1	Core
OG0000285	XP_001389374.1 XP_059600836.1 XP_059601623.1 XP_059605695.1	Other
OG0000286	XP_001389377.1 XP_001391188.1 XP_001397507.1 XP_059603325.1 XP_059604100.1	Core
OG0000287	XP_001389512.3 XP_001395509.1 XP_001397406.1 XP_001400909.1	Core
OG0000288	XP_001389514.1 XP_001391708.1 XP_001398629.1 XP_059604704.1 XP_059604872.1 XP_059605513.1	Core
OG0000289	XP_001389897.1 XP_001399193.1 XP_001401298.1 XP_059601858.1 XP_059603235.1	Core
OG0000290	XP_001390903.1 XP_001397128.1 XP_001401720.1 XP_001402160.1 XP_059600528.1	Core
OG0000291	XP_001391165.1 XP_059605073.1 XP_059605330.1 XP_059605347.1	Core
OG0000292	XP_001391477.1 XP_001398606.1 XP_001401199.1 XP_001402355.1 XP_059599850.1 XP_059600984.1 XP_059606254.1	Core
OG0000293	XP_001391868.1 XP_001394963.3 XP_059602645.1 XP_059606260.1	Core
OG0000294	XP_001392189.3 XP_059599743.1 XP_059604796.1 XP_059605841.1	Core
OG0000295	XP_001392962.3 XP_003188684.2 XP_059600977.1	Core
OG0000296	XP_001393072.3 XP_059599865.1 XP_059603302.1 XP_059604959.1 XP_059605068.1 XP_059606243.1	Core
OG0000297	XP_001393402.1 XP_001393488.1	Core
OG0000298	XP_001393651.3 XP_001394664.1 XP_059600175.1 XP_059603104.1	Core
OG0000299	XP_001393708.1 XP_001396945.1 XP_001398018.1 XP_001398866.1	Core
OG0000300	XP_001394133.3 XP_059602116.1	Core
OG0000301	XP_001394616.1 XP_001400244.1 XP_001400806.3 XP_059603060.1	Core
OG0000302	XP_001394878.1 XP_001396440.3 XP_001397451.1	Core
OG0000303	XP_001395496.1 XP_001395798.1 XP_001396252.1 XP_001401297.1 XP_059600274.1 XP_059606515.1	Core
OG0000304	XP_001396102.1 XP_001402049.1	Core
OG0000305	XP_001396952.3 XP_001397053.1	Core
OG0000306	XP_001398737.3	Core
OG0000307	XP_001399049.1 XP_059601675.1 XP_059604779.1	Core
OG0000308	XP_001399228.1 XP_059601137.1 XP_059605486.1 XP_059605632.1	Core
OG0000309	XP_001399426.3 XP_001401339.1 XP_059601848.1	Core
OG0000310	XP_001400140.1 XP_059606105.1	Core
OG0000311	XP_001400227.3	Core
OG0000312	XP_001400455.1 XP_059602192.1	Core
OG0000313	XP_059600178.1 XP_059600619.1 XP_059601526.1 XP_059603791.1 XP_059604460.1	Core
OG0000314	XP_059600630.1	Core
OG0000315	XP_059600787.1 XP_059600788.1 XP_059600789.1 XP_059604533.1 XP_059604633.1	Core
OG0000316	XP_059601238.1 XP_059602052.1 XP_059603947.1	Core
OG0000317	XP_059601574.1 XP_059603304.1	Core
OG0000318	XP_059605343.1	Other
OG0000319	XP_059605550.1 XP_059607029.1	Core
OG0000320		Other
OG0000321	XP_001388590.1 XP_059599864.1 XP_059601505.1	Core
OG0000322	XP_001388655.1 XP_001394510.1 XP_001398549.3 XP_001400772.1	Core
OG0000323	XP_001389539.1 XP_001391102.1 XP_001393081.1 XP_001402406.3 XP_059602260.1 XP_059606994.1	Core
OG0000324	XP_001389555.3 XP_001391715.3 XP_001392300.3 XP_001395391.1 XP_059601156.1 XP_059604223.1 XP_059605630.1	Core
OG0000325	XP_001389697.1 XP_059600231.1 XP_059606448.1	Core
OG0000326	XP_001389943.1 XP_001390841.1 XP_059604995.1	Core
OG0000327	XP_001390034.1 XP_001395587.3 XP_001395777.3	Core
OG0000328	XP_001390076.1 XP_001397343.1 XP_059606379.1	Core
OG0000329	XP_001390445.1 XP_001396118.1 XP_001399415.1 XP_001401343.1 XP_059606178.1	Core
OG0000330	XP_001390965.3 XP_001393579.1 XP_001396024.3 XP_001399208.1 XP_059600332.1 XP_059601165.1 XP_059603893.1 XP_059604710.1 XP_059604712.1 XP_059606085.1 XP_059606086.1 XP_059606446.1 XP_059606858.1	Specific
OG0000331	XP_001391108.3 XP_059600722.1 XP_059605881.1 XP_059605944.1	Core
OG0000332	XP_001391686.3 XP_059604261.1	Core
OG0000333	XP_001392048.1	Core
OG0000334	XP_001393023.3 XP_001397020.3 XP_059600030.1 XP_059602542.1 XP_059603700.1 XP_059605449.1 XP_059606190.1	Core
OG0000335	XP_001393337.1 XP_001393532.1 XP_001397501.1 XP_059604820.1	Core
OG0000336	XP_001393442.1 XP_001398573.1 XP_001400453.1 XP_059600499.1 XP_059600772.1	Core
OG0000337	XP_001393473.3 XP_001396063.1 XP_059605180.1	Core
OG0000338	XP_001394247.1 XP_001395398.3 XP_059601854.1 XP_059605987.1	Core
OG0000339	XP_001394489.1 XP_001397459.3 XP_001397962.1 XP_059600242.1 XP_059605390.1 XP_059606337.1	Other
OG0000340	XP_001394866.1 XP_001398272.3 XP_059602150.1 XP_059603019.1 XP_059604832.1 XP_059606974.1	Other
OG0000341	XP_001395271.1	Core
OG0000342	XP_001395330.1	Core
OG0000343	XP_001395362.1 XP_059601327.1 XP_059604484.1	Core
OG0000344	XP_001395379.1 XP_001401805.1 XP_059605085.1 XP_059606000.1	Core
OG0000345	XP_001395775.3 XP_001397380.3 XP_003188545.2	Core
OG0000346	XP_001395902.1 XP_059604550.1	Core
OG0000347	XP_001395966.1 XP_001396001.1 XP_059602131.1 XP_059602847.1	Core
OG0000348	XP_001396023.1 XP_001396372.1 XP_001398634.1 XP_001399952.1 XP_001400970.1 XP_059604443.1	Core
OG0000349	XP_001396121.3 XP_059600204.1 XP_059600962.1 XP_059601163.1 XP_059604380.1 XP_059605986.1 XP_059606719.1	Core
OG0000350	XP_001396487.1 XP_059603730.1 XP_059604520.1 XP_059605102.1	Other
OG0000351	XP_001396774.1 XP_003188767.2	Core
OG0000352	XP_001397304.1 XP_059600375.1 XP_059601805.1	Other
OG0000353	XP_001397450.1	Core
OG0000354	XP_001398294.1 XP_001400969.3 XP_059599968.1 XP_059602809.1 XP_059603495.1 XP_059605688.1 XP_059606385.1	Core
OG0000355	XP_001400317.1 XP_001400760.1 XP_001400789.1	Core
OG0000356	XP_001401273.1	Core
OG0000357	XP_001402097.3 XP_059602491.1	Core
OG0000358	XP_001402318.1 XP_059600434.1	Core
OG0000359	XP_001402450.3 XP_059602003.1 XP_059605937.1 XP_059606124.1	Core
OG0000360	XP_059599690.1 XP_059604015.1	Core
OG0000361	XP_059600307.1 XP_059601994.1 XP_059606326.1 XP_059606702.1	Core
OG0000362	XP_059600386.1	Core
OG0000363	XP_059600730.1 XP_059601298.1 XP_059601313.1 XP_059605541.1	Core
OG0000364	XP_059601148.1	Core
OG0000365	XP_059603525.1	Core
OG0000366	XP_059605560.1	Core
OG0000367		Other
OG0000368	XP_001388488.1	Core
OG0000369	XP_001388709.1 XP_001389868.1 XP_001390411.1 XP_001393089.1 XP_001393409.1 XP_001394358.1 XP_001396513.1 XP_001398312.1 XP_001399173.1 XP_001401809.1 XP_001402486.1	Other
OG0000370	XP_001388929.3 XP_001392861.3 XP_059600829.1	Core
OG0000371	XP_001389403.1 XP_001396390.1 XP_001401314.1	Core
OG0000372	XP_001389429.1	Core
OG0000373	XP_001389482.1 XP_001391162.1 XP_001395793.1 XP_001396120.3 XP_001399989.1 XP_059599782.1 XP_059601435.1 XP_059603766.1 XP_059604456.1	Other
OG0000374	XP_001389932.1 XP_001391489.1 XP_001400502.1 XP_059603300.1	Core
OG0000375	XP_001390014.1 XP_001393553.1 XP_001395838.1 XP_059603559.1 XP_059604810.1	Core
OG0000376	XP_001390118.1 XP_001390704.1 XP_001399490.1	Core
OG0000377	XP_001390609.3 XP_001397131.3 XP_001397132.3	Core
OG0000378	XP_001390743.1 XP_001390922.1 XP_059606104.1	Core
OG0000379	XP_001390802.1 XP_001392958.1 XP_001394357.1 XP_001395646.1 XP_059600956.1 XP_059603041.1 XP_059605625.1 XP_059606746.1	Core
OG0000380	XP_001390883.1 XP_001394517.1 XP_059603040.1	Core
OG0000381	XP_001390899.3 XP_001397569.1	Core
OG0000382	XP_001390945.1 XP_001400425.1	Core
OG0000383	XP_001391291.1 XP_001398552.1 XP_001399692.1 XP_001399954.1	Core
OG0000384	XP_001391409.3 XP_001396519.3 XP_001400934.1	Core
OG0000385	XP_001391486.1 XP_001392816.1 XP_001399878.1 XP_059603361.1	Core
OG0000386	XP_001391544.1 XP_001395826.1	Core
OG0000387	XP_001391876.1	Core
OG0000388	XP_001392006.1 XP_059606122.1	Core
OG0000389	XP_001392507.3 XP_001393540.3 XP_001401793.1 XP_059602178.1 XP_059603808.1	Core
OG0000390	XP_001392728.1 XP_001399933.1 XP_059603896.1	Core
OG0000391	XP_001393363.1 XP_001396970.3 XP_001397383.3 XP_001398295.1 XP_059605120.1	Core
OG0000392	XP_001393377.1 XP_001396284.3	Core
OG0000393	XP_001393655.3 XP_059599653.1	Core
OG0000394	XP_001393905.1 XP_001395364.1 XP_059605842.1	Core
OG0000395	XP_001393906.1 XP_001397892.1 XP_059603170.1 XP_059603171.1 XP_059603533.1	Core
OG0000396	XP_001393916.1	Core
OG0000397	XP_001394100.1 XP_001395517.1 XP_001402072.3	Core
OG0000398	XP_001394159.3	Core
OG0000399	XP_001394424.1 XP_001396369.1 XP_059601804.1 XP_059602845.1 XP_059604868.1	Core
OG0000400	XP_001394629.3 XP_059602261.1 XP_059603318.1 XP_059604444.1 XP_059604987.1	Core
OG0000401	XP_001394950.1 XP_001398578.1 XP_059600187.1 XP_059606395.1	Core
OG0000402	XP_001395078.1 XP_001400296.1 XP_059603475.1	Core
OG0000403	XP_001395195.1 XP_001397889.3 XP_001398853.3 XP_059603009.1	Core
OG0000404	XP_001396397.3 XP_001402320.1 XP_059602460.1 XP_059606322.1	Core
OG0000405	XP_001396624.1 XP_059604727.1 XP_059605054.1	Core
OG0000406	XP_001399422.1	Core
OG0000407	XP_001399493.1	Core
OG0000408	XP_001399792.3 XP_059604661.1	Core
OG0000409	XP_001400062.1	Core
OG0000410	XP_001400275.1 XP_059600154.1	Core
OG0000411	XP_001400786.1 XP_001401788.1	Core
OG0000412	XP_001400883.1	Core
OG0000413	XP_001400956.1 XP_059602355.1 XP_059603116.1 XP_059605329.1	Core
OG0000414	XP_001401791.1 XP_059604601.1	Core
OG0000415	XP_059600541.1 XP_059605431.1	Core
OG0000416	XP_059600833.1	Core
OG0000417	XP_059600919.1 XP_059600927.1 XP_059605499.1	Core
OG0000418	XP_059603706.1 XP_059605188.1 XP_059605331.1	Core
OG0000419	XP_059604262.1	Core
OG0000420	XP_059606241.1	Other
OG0000421		Specific
OG0000422		Other
OG0000423		Other
OG0000424		Other
OG0000425		Other
OG0000426		Other
OG0000427		Specific
OG0000428	XP_001388593.1 XP_001391587.1 XP_001394600.1	Core
OG0000429	XP_001388730.3 XP_001394220.1 XP_059605436.1	Core
OG0000430	XP_001388999.1 XP_001395987.3 XP_001396464.1	Core
OG0000431	XP_001389178.1 XP_001389586.3 XP_001398920.1 XP_059604596.1 XP_059606222.1	Core
OG0000432	XP_001389209.1 XP_001393737.3 XP_001393935.1 XP_001394315.1 XP_001396311.1 XP_001396312.1 XP_001398982.3 XP_001401846.3 XP_059606069.1 XP_059607011.1	Other
OG0000433	XP_001389371.3 XP_001395923.3 XP_001402051.3	Core
OG0000434	XP_001389529.3 XP_059599856.1 XP_059601713.1	Core
OG0000435	XP_001389562.1 XP_001389855.1 XP_001390812.1 XP_001397067.1 XP_001399628.1 XP_059601375.1 XP_059604894.1	Core
OG0000436	XP_001389577.1 XP_001391969.1 XP_059602773.1	Core
OG0000437	XP_001389931.1 XP_001391216.3 XP_001392859.1 XP_059603794.1 XP_059605526.1	Core
OG0000438	XP_001389970.1 XP_001391238.1 XP_001394064.1 XP_059602720.1	Core
OG0000439	XP_001390262.1 XP_001396911.1	Core
OG0000440	XP_001390333.1 XP_001398874.1 XP_001400953.1 XP_059602903.1	Core
OG0000441	XP_001390466.1	Core
OG0000442	XP_001390754.1 XP_001393818.1 XP_001395767.1 XP_001398308.1	Core
OG0000443	XP_001390757.1	Core
OG0000444	XP_001390785.1 XP_001391878.1 XP_001399607.3 XP_059602280.1	Core
OG0000445	XP_001391106.1	Core
OG0000446	XP_001391173.3 XP_001393751.1 XP_001401661.3 XP_059600257.1 XP_059605832.1	Core
OG0000447	XP_001391217.3 XP_001397452.3 XP_059603322.1 XP_059605936.1 XP_059606375.1	Core
OG0000448	XP_001392489.3	Core
OG0000449	XP_001393053.1 XP_001402312.1	Core
OG0000450	XP_001393522.1 XP_059599877.1 XP_059601088.1 XP_059601426.1 XP_059602857.1 XP_059603427.1 XP_059604203.1 XP_059604958.1 XP_059606718.1 XP_059606798.1	Other
OG0000451	XP_001393597.1 XP_001395540.1 XP_001398113.1 XP_059603054.1	Core
OG0000452	XP_001393677.1 XP_059604377.1 XP_059606386.1	Core
OG0000453	XP_001393740.1 XP_001402082.1	Core
OG0000454	XP_001393760.3 XP_059606622.1	Core
OG0000455	XP_001394176.1	Core
OG0000456	XP_001394379.1 XP_059604724.1	Core
OG0000457	XP_001394404.1 XP_001398632.3 XP_059601776.1 XP_059603763.1	Core
OG0000458	XP_001394660.3 XP_059602237.1	Core
OG0000459	XP_001394677.1 XP_001396301.1 XP_059599938.1	Core
OG0000460	XP_001394689.1 XP_001395676.3	Core
OG0000461	XP_001394842.3 XP_001401760.1 XP_059605804.1	Core
OG0000462	XP_001394910.1 XP_059601725.1 XP_059601850.1	Core
OG0000463	XP_001395208.1 XP_001401519.1	Core
OG0000464	XP_001395254.1	Core
OG0000465	XP_001395714.1 XP_001400949.1 XP_059600853.1	Core
OG0000466	XP_001396423.1 XP_059601419.1 XP_059604616.1 XP_059605806.1	Core
OG0000467	XP_001397308.1	Core
OG0000468	XP_001397402.1	Core
OG0000469	XP_001397977.1	Core
OG0000470	XP_001398143.1	Core
OG0000471	XP_001398600.3	Core
OG0000472	XP_001399630.3 XP_059600446.1 XP_059601359.1 XP_059601746.1	Core
OG0000473	XP_001399874.1 XP_059600613.1	Core
OG0000474	XP_001399920.3	Core
OG0000475	XP_001400456.1 XP_059602111.1 XP_059602668.1	Core
OG0000476	XP_001400523.1 XP_059604235.1 XP_059605530.1	Core
OG0000477	XP_003188591.1 XP_059600278.1 XP_059603772.1	Core
OG0000478	XP_059599876.1 XP_059600001.1 XP_059600342.1 XP_059600377.1 XP_059606143.1	Core
OG0000479	XP_059599954.1 XP_059605109.1	Core
OG0000480	XP_059600404.1 XP_059602463.1	Core
OG0000481	XP_059602113.1 XP_059602610.1 XP_059606654.1	Core
OG0000482	XP_059602554.1 XP_059603201.1 XP_059603226.1	Core
OG0000483	XP_059603061.1	Core
OG0000484	XP_059603075.1 XP_059603330.1 XP_059606389.1	Core
OG0000485	XP_059603948.1 XP_059605079.1	Core
OG0000486	XP_059604256.1 XP_059605519.1	Core
OG0000487	XP_059604903.1	Core
OG0000488	XP_059605245.1	Core
OG0000489	XP_059606449.1	Core
OG0000490		Specific
OG0000491		Other
OG0000492		Other
OG0000493		Other
OG0000494		Other
OG0000495		Other
OG0000496		Other
OG0000497		Other
OG0000498		Other
OG0000499	XP_001388491.3 XP_001389910.1 XP_001392754.1 XP_001395651.1 XP_001399500.1	Core
OG0000500	XP_001388755.1 XP_001395329.1 XP_001397152.1 XP_059601084.1	Core
OG0000501	XP_001388986.1 XP_001391678.1	Core
OG0000502	XP_001389078.1 XP_059600778.1 XP_059601306.1 XP_059601500.1 XP_059601829.1	Core
OG0000503	XP_001389127.1 XP_001393705.1 XP_001394701.1	Core
OG0000504	XP_001389497.1 XP_001398577.1	Other
OG0000505	XP_001389509.1 XP_001400976.1 XP_059602712.1 XP_059605884.1	Core
OG0000506	XP_001389585.1 XP_001393104.3 XP_001402102.1 XP_059604999.1	Core
OG0000507	XP_001389767.1 XP_001389800.1 XP_001390256.1 XP_001390822.1 XP_001402394.1	Core
OG0000508	XP_001389813.1 XP_001402369.1	Core
OG0000509	XP_001390018.1 XP_001398304.1	Core
OG0000510	XP_001390041.1 XP_001396746.1	Core
OG0000511	XP_001390045.1 XP_001395978.1 XP_059600167.1	Core
OG0000512	XP_001390166.1 XP_001390457.3 XP_001394406.1 XP_001395684.1 XP_001399577.3 XP_059601363.1	Core
OG0000513	XP_001390180.1 XP_001398435.1 XP_059604452.1	Core
OG0000514	XP_001390373.1 XP_001392835.1 XP_059600308.1	Core
OG0000515	XP_001390414.1 XP_001391025.1 XP_059606576.1	Core
OG0000516	XP_001390508.1 XP_059600164.1 XP_059603754.1	Core
OG0000517	XP_001390535.1 XP_001390580.1 XP_059606233.1	Core
OG0000518	XP_001390625.1 XP_001398104.1 XP_001402199.1 XP_059605675.1	Core
OG0000519	XP_001390758.1 XP_001392987.1 XP_059606329.1	Core
OG0000520	XP_001390759.1 XP_001390900.3 XP_001402490.1 XP_059602000.1 XP_059603482.1 XP_059604737.1	Other
OG0000521	XP_001390778.3 XP_001394335.1 XP_001395328.3 XP_001395749.3 XP_001397301.1 XP_001402054.3 XP_003188777.1	Core
OG0000522	XP_001391199.1 XP_001394859.3 XP_001397417.1 XP_001397479.1 XP_001399288.1	Core
OG0000523	XP_001391280.1 XP_001397206.3 XP_059599982.1 XP_059605437.1	Core
OG0000524	XP_001391415.1 XP_001394528.3 XP_059604318.1 XP_059606723.1 XP_059606724.1	Core
OG0000525	XP_001391591.1 XP_001399935.1 XP_059601504.1	Core
OG0000526	XP_001391623.1 XP_001394397.1 XP_001395159.1	Core
OG0000527	XP_001391814.3	Core
OG0000528	XP_001392772.1 XP_001400975.1	Core
OG0000529	XP_001392809.1 XP_001399660.1 XP_059605639.1	Core
OG0000530	XP_001392826.3 XP_001401730.3	Core
OG0000531	XP_001392925.3 XP_001399953.3 XP_001401234.3 XP_059600126.1 XP_059601222.1 XP_059603774.1 XP_059605939.1	Other
OG0000532	XP_001393157.3 XP_001393703.1 XP_059604825.1 XP_059605690.1	Core
OG0000533	XP_001393391.1 XP_001399444.1 XP_059600363.1 XP_059604848.1	Core
OG0000534	XP_001393399.1 XP_001393418.1	Core
OG0000535	XP_001393538.1 XP_059603575.1	Core
OG0000536	XP_001393819.3 XP_001394872.1 XP_001395359.1 XP_001396993.1 XP_001399249.3 XP_059606158.1	Core
OG0000537	XP_001394015.1 XP_001399211.1 XP_001400843.1	Core
OG0000538	XP_001394170.1 XP_001397919.1	Core
OG0000539	XP_001394351.1 XP_001400580.1 XP_059602436.1 XP_059604522.1 XP_059605928.1	Core
OG0000540	XP_001394554.1 XP_001395224.1 XP_059604468.1 XP_059605627.1	Core
OG0000541	XP_001394698.3	Core
OG0000542	XP_001394906.3	Core
OG0000543	XP_001395343.1 XP_001397012.1	Other
OG0000544	XP_001396143.1 XP_001400746.1 XP_059603428.1	Core
OG0000545	XP_001396250.1 XP_001401130.1	Core
OG0000546	XP_001396269.3	Core
OG0000547	XP_001396297.1 XP_001401835.1 XP_059603421.1	Core
OG0000548	XP_001396459.1	Core
OG0000549	XP_001396892.3 XP_059603134.1	Core
OG0000550	XP_001397038.3	Core
OG0000551	XP_001397273.1 XP_059606616.1	Core
OG0000552	XP_001397385.1 XP_001398149.1 XP_059603102.1 XP_059604589.1	Core
OG0000553	XP_001397842.1 XP_001401598.1	Core
OG0000554	XP_001397899.1 XP_001402343.3	Core
OG0000555	XP_001397958.1 XP_001399237.1 XP_059600464.1 XP_059606125.1	Core
OG0000556	XP_001398421.1 XP_059600935.1 XP_059602044.1	Core
OG0000557	XP_001399233.1 XP_001401475.1 XP_059606207.1	Core
OG0000558	XP_001399297.3 XP_059600597.1	Core
OG0000559	XP_001399499.1 XP_001402195.3	Core
OG0000560	XP_001400230.3 XP_001401167.1 XP_001401828.1 XP_059601663.1 XP_059604212.1 XP_059604213.1	Core
OG0000561	XP_059599759.1	Core
OG0000562	XP_059599834.1 XP_059599836.1 XP_059600364.1	Other
OG0000563	XP_059600923.1 XP_059601212.1 XP_059601844.1 XP_059606380.1	Other
OG0000564	XP_059601141.1 XP_059604835.1 XP_059605542.1 XP_059605685.1	Core
OG0000565	XP_059601230.1 XP_059601275.1 XP_059604218.1	Core
OG0000566	XP_059602286.1 XP_059605797.1	Core
OG0000567	XP_059603289.1 XP_059603568.1 XP_059604891.1	Core
OG0000568	XP_059603309.1	Core
OG0000569	XP_059603666.1	Core
OG0000570	XP_059604852.1	Core
OG0000571	XP_059605619.1	Other
OG0000572		Other
OG0000573		Other
OG0000574		Other
OG0000575		Other
OG0000576		Other
OG0000577		Other
OG0000578		Other
OG0000579		Other
OG0000580		Other
OG0000581		Other
OG0000582		Specific
OG0000583	XP_001388503.1	Core
OG0000584	XP_001388537.1 XP_059600233.1 XP_059603290.1	Core
OG0000585	XP_001388556.1 XP_001389613.1 XP_001394347.3 XP_059603052.1 XP_059606504.1	Other
OG0000586	XP_001388601.1 XP_001389092.1 XP_001397246.1 XP_059607009.1	Core
OG0000587	XP_001388629.1 XP_001389277.1 XP_001398507.3	Core
OG0000588	XP_001388630.1	Core
OG0000589	XP_001388640.1	Core
OG0000590	XP_001388734.1 XP_001390959.1 XP_059599569.1	Core
OG0000591	XP_001388839.3 XP_001388849.3 XP_001396995.1	Core
OG0000592	XP_001388840.3 XP_001391935.3 XP_001395377.3	Core
OG0000593	XP_001389086.1 XP_001393025.1 XP_059602954.1 XP_059604487.1 XP_059606524.1	Core
OG0000594	XP_001389088.3 XP_001392966.1	Other
OG0000595	XP_001389135.3 XP_001392033.3	Core
OG0000596	XP_001389228.3 XP_001390224.1 XP_059602106.1	Core
OG0000597	XP_001389264.1	Core
OG0000598	XP_001389291.1 XP_001389839.1 XP_001397840.1 XP_059600656.1	Other
OG0000599	XP_001389293.1	Core
OG0000600	XP_001389316.1 XP_001397080.1 XP_059606634.1	Core
OG0000601	XP_001389375.1 XP_059606056.1	Core
OG0000602	XP_001389394.1 XP_001393056.1 XP_001394774.1 XP_001394810.1 XP_059605061.1	Other
OG0000603	XP_001389627.1 XP_001401088.1 XP_059602547.1	Core
OG0000604	XP_001389710.1 XP_059601700.1 XP_059603757.1	Core
OG0000605	XP_001389747.3 XP_001391328.3 XP_001395189.3 XP_001395983.1 XP_001397057.1 XP_059604499.1	Other
OG0000606	XP_001389764.1 XP_059603299.1 XP_059605480.1	Core
OG0000607	XP_001389954.3 XP_001397728.1 XP_059603286.1 XP_059606792.1	Core
OG0000608	XP_001390020.1 XP_001390083.3 XP_001393494.1	Core
OG0000609	XP_001390068.3	Core
OG0000610	XP_001390144.1 XP_001395578.1 XP_059601333.1	Core
OG0000611	XP_001390162.3 XP_001393560.1 XP_001397328.1 XP_001397885.1 XP_001401937.1	Core
OG0000612	XP_001390237.1 XP_001399720.1	Core
OG0000613	XP_001390518.1 XP_001397564.1 XP_059601763.1	Core
OG0000614	XP_001390529.1 XP_001397278.1 XP_059602555.1 XP_059606220.1	Core
OG0000615	XP_001390828.3 XP_001402166.1 XP_059600393.1 XP_059601169.1 XP_059605892.1 XP_059605895.1	Core
OG0000616	XP_001390854.1 XP_001400896.1 XP_059605342.1	Core
OG0000617	XP_001390893.3 XP_001392250.1	Core
OG0000618	XP_001391095.1 XP_001391098.1	Core
OG0000619	XP_001391131.3 XP_001399155.1	Core
OG0000620	XP_001391371.3 XP_001398636.3 XP_059600811.1 XP_059601235.1	Core
OG0000621	XP_001391754.1 XP_001397937.3	Core
OG0000622	XP_001391770.3	Core
OG0000623	XP_001391790.1 XP_059602206.1	Core
OG0000624	XP_001391905.3 XP_059606875.1	Core
OG0000625	XP_001391939.3	Core
OG0000626	XP_001392049.1 XP_059602160.1 XP_059603108.1	Other
OG0000627	XP_001392104.3	Core
OG0000628	XP_001392191.1 XP_001402275.1 XP_059601866.1	Core
OG0000629	XP_001392335.1 XP_001394461.1 XP_001397549.1 XP_001401724.1	Core
OG0000630	XP_001392550.1 XP_001400265.1 XP_059604761.1	Core
OG0000631	XP_001392571.3 XP_001392830.1 XP_059602319.1	Core
OG0000632	XP_001392739.1 XP_001395947.3 XP_059600326.1 XP_059602203.1	Core
OG0000633	XP_001392847.1 XP_059601666.1 XP_059603749.1 XP_059605171.1	Core
OG0000634	XP_001392979.3	Core
OG0000635	XP_001393015.1 XP_001396517.1 XP_059604308.1	Core
OG0000636	XP_001393121.1 XP_001398673.1	Core
OG0000637	XP_001393156.3 XP_001394706.1	Core
OG0000638	XP_001393224.3 XP_001393242.3 XP_059600328.1	Other
OG0000639	XP_001393420.1 XP_059603403.1	Core
OG0000640	XP_001393424.1 XP_001395967.1 XP_001398595.1	Core
OG0000641	XP_001393502.1 XP_001395290.1 XP_059601801.1 XP_059604600.1	Core
OG0000642	XP_001393765.1 XP_001397143.1	Core
OG0000643	XP_001393825.1 XP_001395766.1 XP_001396110.1	Core
OG0000644	XP_001394046.1 XP_001395376.1 XP_059602889.1	Core
OG0000645	XP_001394405.1 XP_001399745.1 XP_001400915.1	Core
OG0000646	XP_001394458.3 XP_001401530.1	Core
OG0000647	XP_001394882.1 XP_059606410.1	Core
OG0000648	XP_001394912.1 XP_059601242.1	Core
OG0000649	XP_001395006.3 XP_001400020.1 XP_059603973.1	Core
OG0000650	XP_001395056.3	Core
OG0000651	XP_001395293.1 XP_001396141.1	Core
OG0000652	XP_001395693.1	Core
OG0000653	XP_001395706.1 XP_059599837.1	Core
OG0000654	XP_001395883.3	Core
OG0000655	XP_001395912.1	Core
OG0000656	XP_001396038.3 XP_001397047.1	Core
OG0000657	XP_001396059.1 XP_001396413.3 XP_001397356.1 XP_001397656.1	Core
OG0000658	XP_001396287.3 XP_001400235.1 XP_059602848.1 XP_059604475.1	Core
OG0000659	XP_001396306.1 XP_001399780.1	Core
OG0000660	XP_001396491.1 XP_059604459.1 XP_059606998.1	Core
OG0000661	XP_001396621.3 XP_059601806.1	Other
OG0000662	XP_001396751.1 XP_003188808.2	Core
OG0000663	XP_001396784.1 XP_001399690.1 XP_059605925.1	Core
OG0000664	XP_001396809.1 XP_001397487.1 XP_001397502.1 XP_001398096.1 XP_001399255.1 XP_001400931.3 XP_059601976.1 XP_059602285.1 XP_059604251.1	Specific
OG0000665	XP_001396864.3 XP_001400440.1 XP_059600214.1	Core
OG0000666	XP_001397874.3 XP_059601998.1	Core
OG0000667	XP_001398534.1	Core
OG0000668	XP_001398546.1	Core
OG0000669	XP_001398550.1 XP_001398591.1 XP_001401837.1	Core
OG0000670	XP_001398771.1 XP_001398777.1 XP_059602541.1	Core
OG0000671	XP_001399000.1	Core
OG0000672	XP_001399084.1 XP_059600462.1 XP_059604488.1	Core
OG0000673	XP_001399192.3 XP_059600756.1 XP_059603592.1 XP_059606527.1	Other
OG0000674	XP_001400411.3 XP_059604969.1	Core
OG0000675	XP_001400551.1 XP_059606399.1	Core
OG0000676	XP_001400821.1 XP_059601338.1	Core
OG0000677	XP_001400910.3 XP_059601228.1	Core
OG0000678	XP_001400933.1 XP_059605952.1	Core
OG0000679	XP_001400954.3 XP_059602110.1 XP_059602565.1	Core
OG0000680	XP_001400964.1	Core
OG0000681	XP_001401139.1 XP_001401258.1 XP_059606458.1	Core
OG0000682	XP_001401685.1	Core
OG0000683	XP_001401984.1	Core
OG0000684	XP_001402324.1	Core
OG0000685	XP_003188935.1 XP_059605225.1	Core
OG0000686	XP_059600000.1 XP_059601112.1 XP_059604410.1	Core
OG0000687	XP_059600267.1 XP_059606788.1	Core
OG0000688	XP_059600479.1 XP_059603321.1	Core
OG0000689	XP_059600870.1 XP_059603064.1 XP_059604470.1 XP_059605687.1	Core
OG0000690	XP_059600976.1 XP_059604991.1 XP_059605279.1	Core
OG0000691	XP_059601038.1	Core
OG0000692	XP_059601044.1	Core
OG0000693	XP_059601482.1	Core
OG0000694	XP_059601682.1	Core
OG0000695	XP_059601886.1	Other
OG0000696	XP_059601988.1 XP_059605005.1 XP_059605186.1	Other
OG0000697	XP_059602036.1	Core
OG0000698	XP_059602866.1	Core
OG0000699	XP_059603042.1 XP_059606864.1	Core
OG0000700	XP_059604149.1	Core
OG0000701	XP_059604178.1	Core
OG0000702	XP_059604200.1	Other
OG0000703	XP_059606382.1	Core
OG0000704		Other
OG0000705		Other
OG0000706		Other
OG0000707		Other
OG0000708		Other
OG0000709		Other
OG0000710		Other
OG0000711		Other
OG0000712		Other
OG0000713		Other
OG0000714		Other
OG0000715		Other
OG0000716		Other
OG0000717		Specific
OG0000718		Specific
OG0000719		Specific
OG0000720	XP_001388522.1 XP_001389848.1 XP_001396990.1	Other
OG0000721	XP_001388531.1 XP_001401380.3 XP_059605596.1 XP_059605680.1 XP_059605846.1	Core
OG0000722	XP_001388574.1	Core
OG0000723	XP_001388580.1 XP_001393537.1 XP_001395296.1 XP_001395399.1	Other
OG0000724	XP_001388766.1 XP_001390419.1 XP_001390433.1 XP_001400902.1	Core
OG0000725	XP_001388988.1 XP_001396857.1	Core
OG0000726	XP_001389039.1 XP_001396195.1	Core
OG0000727	XP_001389060.1 XP_001395682.1 XP_001400935.1 XP_059605860.1	Core
OG0000728	XP_001389085.1 XP_001389326.1	Core
OG0000729	XP_001389091.1 XP_001400714.3 XP_059602887.1	Core
OG0000730	XP_001389123.1 XP_001398810.1	Core
OG0000731	XP_001389342.1 XP_001389935.1 XP_001393824.1 XP_059601361.1 XP_059602641.1 XP_059605067.1	Other
OG0000732	XP_001389359.1 XP_059603546.1	Core
OG0000733	XP_001389395.1 XP_059603016.1 XP_059606212.1	Other
OG0000734	XP_001389396.1 XP_059603015.1 XP_059606213.1	Other
OG0000735	XP_001389476.1 XP_001399832.3	Core
OG0000736	XP_001389622.1 XP_001401205.1 XP_059599748.1 XP_059603771.1 XP_059605391.1	Core
OG0000737	XP_001389634.1 XP_001391646.1 XP_001397425.3	Core
OG0000738	XP_001389787.1 XP_059606589.1	Core
OG0000739	XP_001389829.3	Core
OG0000740	XP_001389840.1 XP_001391011.3	Core
OG0000741	XP_001389862.3 XP_001391138.1 XP_001394544.1 XP_001395420.1	Core
OG0000742	XP_001389881.1 XP_059600036.1	Core
OG0000743	XP_001389920.3 XP_001394546.1 XP_001398558.3 XP_001402247.3	Core
OG0000744	XP_001389921.1 XP_059604725.1	Core
OG0000745	XP_001389968.3	Core
OG0000746	XP_001390015.1 XP_001391710.1 XP_001400445.1 XP_001402474.1	Core
OG0000747	XP_001390401.1 XP_059602807.1 XP_059603773.1 XP_059604935.1	Core
OG0000748	XP_001390541.1 XP_059603990.1	Core
OG0000749	XP_001390546.3 XP_001398498.3	Core
OG0000750	XP_001390579.1 XP_059599822.1	Core
OG0000751	XP_001390615.1 XP_001397609.1	Core
OG0000752	XP_001390670.3 XP_001395105.3	Core
OG0000753	XP_001390796.1	Core
OG0000754	XP_001390801.1 XP_001400476.3 XP_001401843.1 XP_059605721.1	Core
OG0000755	XP_001390856.1 XP_001392570.3 XP_001397543.1 XP_059601294.1	Core
OG0000756	XP_001390930.3 XP_001396080.1 XP_059603062.1	Core
OG0000757	XP_001391017.1 XP_001393005.1 XP_059601792.1	Core
OG0000758	XP_001391145.1	Core
OG0000759	XP_001391171.1 XP_001402337.1 XP_059607027.1 XP_059607028.1	Other
OG0000760	XP_001391480.1 XP_059604068.1 XP_059604454.1 XP_059606597.1	Core
OG0000761	XP_001391712.3 XP_059600303.1	Core
OG0000762	XP_001391802.1 XP_001396338.1	Core
OG0000763	XP_001391851.1 XP_001399080.1	Core
OG0000764	XP_001391914.3 XP_001397293.1 XP_001402473.3	Core
OG0000765	XP_001391970.1 XP_059601258.1 XP_059602546.1	Core
OG0000766	XP_001392063.1 XP_001395609.1	Core
OG0000767	XP_001392402.1 XP_059606726.1 XP_059606986.1	Core
OG0000768	XP_001392414.3 XP_001398396.1	Core
OG0000769	XP_001392434.3 XP_059602385.1 XP_059604266.1	Core
OG0000770	XP_001392501.1 XP_001393646.1 XP_001396367.1 XP_001402167.1	Core
OG0000771	XP_001392633.1 XP_001401321.1 XP_059599868.1	Core
OG0000772	XP_001393277.3 XP_059600745.1 XP_059600746.1 XP_059600812.1 XP_059605977.1	Core
OG0000773	XP_001393289.1 XP_059603845.1	Core
OG0000774	XP_001393335.3 XP_059600279.1	Core
OG0000775	XP_001393602.1 XP_059605805.1	Core
OG0000776	XP_001393983.1 XP_001396731.1	Core
OG0000777	XP_001394224.1 XP_059604565.1	Core
OG0000778	XP_001394271.3 XP_059604090.1	Core
OG0000779	XP_001394284.3 XP_059606279.1 XP_059606570.1	Core
OG0000780	XP_001394314.1	Core
OG0000781	XP_001394782.1	Core
OG0000782	XP_001394877.1	Core
OG0000783	XP_001394917.1 XP_059602677.1 XP_059602709.1 XP_059603218.1 XP_059606710.1	Other
OG0000784	XP_001395121.3	Core
OG0000785	XP_001395336.1	Core
OG0000786	XP_001395594.1 XP_001401552.1	Core
OG0000787	XP_001395654.1 XP_059606250.1	Core
OG0000788	XP_001395665.3 XP_001396385.1 XP_059601162.1 XP_059601340.1 XP_059604512.1	Core
OG0000789	XP_001395998.3 XP_059600371.1 XP_059601622.1 XP_059602380.1 XP_059604383.1 XP_059605990.1 XP_059606530.1	Other
OG0000790	XP_001396119.1	Core
OG0000791	XP_001396348.3 XP_001397061.1 XP_059600926.1 XP_059601139.1 XP_059604657.1 XP_059606722.1	Other
OG0000792	XP_001396769.1	Core
OG0000793	XP_001396948.3 XP_001398732.1 XP_001401210.1 XP_059600159.1 XP_059605324.1 XP_059605678.1 XP_059605948.1	Other
OG0000794	XP_001396977.3 XP_059600770.1 XP_059604442.1	Core
OG0000795	XP_001397149.3	Core
OG0000796	XP_001397251.3 XP_001401320.1	Core
OG0000797	XP_001397805.3 XP_059601211.1	Core
OG0000798	XP_001397953.3	Core
OG0000799	XP_001398594.1 XP_059605535.1 XP_059605569.1	Core
OG0000800	XP_001399235.3	Core
OG0000801	XP_001399474.1 XP_059603980.1	Core
OG0000802	XP_001399722.1	Core
OG0000803	XP_001399751.1	Core
OG0000804	XP_001399867.3 XP_059601645.1 XP_059601856.1 XP_059602881.1 XP_059605809.1	Core
OG0000805	XP_001399882.3 XP_001400637.1	Core
OG0000806	XP_001399908.3	Other
OG0000807	XP_001399948.1 XP_001399949.1	Core
OG0000808	XP_001399990.1	Core
OG0000809	XP_001400144.1 XP_001401913.1 XP_059604241.1	Core
OG0000810	XP_001400542.1 XP_059599983.1	Core
OG0000811	XP_001400822.1 XP_001400927.1	Core
OG0000812	XP_001400850.3	Core
OG0000813	XP_001400872.1 XP_059604998.1	Core
OG0000814	XP_001400959.1	Core
OG0000815	XP_001401412.3 XP_059600776.1 XP_059601865.1	Core
OG0000816	XP_001401891.1	Core
OG0000817	XP_001401909.3 XP_059601236.1 XP_059603316.1 XP_059606959.1	Core
OG0000818	XP_059599566.1 XP_059604465.1	Core
OG0000819	XP_059599666.1 XP_059600021.1	Core
OG0000820	XP_059599802.1	Core
OG0000821	XP_059599981.1	Core
OG0000822	XP_059600041.1 XP_059606538.1 XP_059606884.1	Core
OG0000823	XP_059600184.1 XP_059601820.1	Core
OG0000824	XP_059600365.1	Other
OG0000825	XP_059601449.1	Core
OG0000826	XP_059601463.1	Core
OG0000827	XP_059601528.1	Core
OG0000828	XP_059602240.1 XP_059606491.1	Core
OG0000829	XP_059602421.1 XP_059604455.1 XP_059606968.1	Core
OG0000830	XP_059602630.1 XP_059606394.1	Core
OG0000831	XP_059602705.1 XP_059604662.1	Core
OG0000832	XP_059603049.1 XP_059603588.1 XP_059604294.1	Other
OG0000833	XP_059603554.1 XP_059604005.1	Core
OG0000834	XP_059603828.1	Core
OG0000835	XP_059604039.1 XP_059606587.1	Core
OG0000836	XP_059604191.1	Core
OG0000837	XP_059604901.1	Core
OG0000838	XP_059605178.1	Core
OG0000839	XP_059605332.1	Core
OG0000840	XP_059605793.1 XP_059606141.1	Core
OG0000841	XP_059606021.1	Core
OG0000842	XP_059606246.1	Core
OG0000843	XP_059606298.1	Core
OG0000844		Specific
OG0000845		Other
OG0000846		Other
OG0000847		Other
OG0000848		Other
OG0000849		Other
OG0000850		Other
OG0000851		Other
OG0000852		Other
OG0000853		Other
OG0000854		Other
OG0000855		Other
OG0000856		Other
OG0000857		Other
OG0000858		Other
OG0000859		Other
OG0000860		Other
OG0000861		Other
OG0000862		Other
OG0000863		Other
OG0000864		Other
OG0000865		Other
OG0000866		Other
OG0000867		Other
OG0000868		Other
OG0000869		Specific
OG0000870		Specific
OG0000871	XP_001388473.3	Core
OG0000872	XP_001388559.1 XP_001398735.1	Core
OG0000873	XP_001388632.1 XP_001399728.1 XP_001400811.1 XP_059602736.1 XP_059602829.1	Other
OG0000874	XP_001388708.3 XP_001390159.3 XP_001391196.3 XP_001394359.3 XP_001402350.1 XP_059603373.1	Other
OG0000875	XP_001388715.1 XP_001394325.1	Core
OG0000876	XP_001388860.1 XP_001396866.3	Core
OG0000877	XP_001388881.1 XP_001402077.1	Core
OG0000878	XP_001388890.1 XP_001393606.3	Core
OG0000879	XP_001388941.1	Core
OG0000880	XP_001388959.3 XP_059603698.1	Core
OG0000881	XP_001388992.1 XP_001399306.3	Core
OG0000882	XP_001389049.1 XP_059599691.1	Core
OG0000883	XP_001389087.1	Core
OG0000884	XP_001389104.1 XP_001399913.1 XP_059604621.1	Core
OG0000885	XP_001389259.1 XP_001397235.1 XP_059603466.1	Core
OG0000886	XP_001389280.3 XP_001399674.1	Core
OG0000887	XP_001389287.1 XP_059600818.1	Core
OG0000888	XP_001389307.1 XP_001392605.1 XP_059604388.1 XP_059606411.1	Core
OG0000889	XP_001389317.1 XP_059602354.1 XP_059606532.1	Core
OG0000890	XP_001389416.1	Other
OG0000891	XP_001389496.1 XP_059607003.1	Other
OG0000892	XP_001389507.3 XP_001390539.1 XP_001393215.3 XP_001396081.1 XP_001397236.1 XP_059601510.1	Other
OG0000893	XP_001389550.1 XP_001395596.1 XP_001397076.1 XP_001400882.1	Other
OG0000894	XP_001389552.3	Core
OG0000895	XP_001389556.3 XP_001390021.1 XP_001394246.1 XP_001395500.1	Core
OG0000896	XP_001389576.1 XP_001392008.3	Other
OG0000897	XP_001389584.1	Core
OG0000898	XP_001389631.3 XP_001399672.1	Core
OG0000899	XP_001389637.1 XP_001400280.1	Other
OG0000900	XP_001389647.1 XP_001395349.3 XP_059606046.1	Core
OG0000901	XP_001389664.1 XP_001401678.3	Core
OG0000902	XP_001389727.1	Core
OG0000903	XP_001389781.1	Core
OG0000904	XP_001389782.1 XP_059602393.1	Core
OG0000905	XP_001389852.1 XP_001393356.1 XP_001396525.1 XP_001398867.1	Core
OG0000906	XP_001389874.3 XP_001394536.1 XP_001399222.1	Core
OG0000907	XP_001389900.3 XP_001400212.1	Core
OG0000908	XP_001389901.1 XP_001400552.1	Core
OG0000909	XP_001389938.1 XP_001393180.1 XP_059604174.1	Core
OG0000910	XP_001390048.1 XP_001392490.1	Core
OG0000911	XP_001390169.1 XP_001399783.1	Core
OG0000912	XP_001390189.1 XP_001399482.3	Core
OG0000913	XP_001390235.1 XP_001397743.1	Core
OG0000914	XP_001390251.1	Core
OG0000915	XP_001390255.1	Core
OG0000916	XP_001390410.1	Core
OG0000917	XP_001390446.1 XP_059606484.1	Core
OG0000918	XP_001390470.3 XP_001395239.3 XP_059606096.1	Core
OG0000919	XP_001390569.1 XP_001397512.1 XP_059604867.1	Core
OG0000920	XP_001390582.1 XP_001400553.1	Core
OG0000921	XP_001390608.1 XP_001393366.1 XP_001396971.1 XP_001397733.1	Core
OG0000922	XP_001390626.1 XP_001392901.1	Core
OG0000923	XP_001390702.3 XP_001394342.3	Core
OG0000924	XP_001390746.3 XP_001394720.3 XP_001395756.3	Core
OG0000925	XP_001390771.1 XP_001392167.3 XP_001402481.1 XP_059604875.1	Core
OG0000926	XP_001390941.1	Core
OG0000927	XP_001391057.3 XP_001393431.1 XP_001396057.1 XP_001399205.3	Other
OG0000928	XP_001391074.3 XP_001397595.1	Core
OG0000929	XP_001391089.1 XP_001392689.3 XP_059603812.1 XP_059603813.1	Core
OG0000930	XP_001391338.1	Core
OG0000931	XP_001391387.3 XP_001399204.3	Core
OG0000932	XP_001391583.1 XP_001394598.1	Core
OG0000933	XP_001391611.3 XP_001392375.1	Core
OG0000934	XP_001391679.1 XP_001399938.1	Core
OG0000935	XP_001391738.3 XP_059600010.1	Core
OG0000936	XP_001391945.1 XP_001393155.1 XP_001400844.1	Core
OG0000937	XP_001391993.1 XP_001399469.1 XP_059602452.1	Core
OG0000938	XP_001391994.3 XP_059605310.1	Core
OG0000939	XP_001392043.1 XP_059602379.1	Core
OG0000940	XP_001392081.1 XP_001399698.1	Core
OG0000941	XP_001392187.1	Core
OG0000942	XP_001392193.1 XP_001401384.1	Core
OG0000943	XP_001392228.1 XP_001394735.1 XP_001398868.1 XP_059605306.1	Core
OG0000944	XP_001392246.3 XP_059603944.1	Core
OG0000945	XP_001392299.1	Core
OG0000946	XP_001392327.1	Core
OG0000947	XP_001392376.3	Core
OG0000948	XP_001392424.1 XP_001392577.1 XP_001396797.1	Core
OG0000949	XP_001392436.1	Core
OG0000950	XP_001392792.1	Core
OG0000951	XP_001392943.1 XP_001395711.3 XP_059604347.1	Core
OG0000952	XP_001392965.1 XP_059602125.1	Core
OG0000953	XP_001393094.1 XP_001398872.1 XP_001400782.1	Core
OG0000954	XP_001393350.3	Core
OG0000955	XP_001393451.3 XP_001393964.1 XP_059605781.1	Core
OG0000956	XP_001393467.1	Core
OG0000957	XP_001393563.3 XP_001397075.1 XP_001397546.1 XP_001402313.1 XP_059601341.1	Other
OG0000958	XP_001393690.1	Core
OG0000959	XP_001393875.3	Core
OG0000960	XP_001394068.1 XP_059606409.1	Core
OG0000961	XP_001394146.1	Core
OG0000962	XP_001394148.1 XP_001399195.1 XP_001400911.1	Other
OG0000963	XP_001394213.1 XP_001401684.3	Core
OG0000964	XP_001394513.1 XP_001395996.3 XP_001398481.1 XP_059606743.1	Core
OG0000965	XP_001394576.1	Other
OG0000966	XP_001394860.1 XP_001396615.3 XP_059602425.1	Core
OG0000967	XP_001395180.1	Core
OG0000968	XP_001395200.1 XP_059600559.1	Core
OG0000969	XP_001395210.1	Core
OG0000970	XP_001395219.1 XP_001399927.1 XP_059604353.1 XP_059605967.1	Core
OG0000971	XP_001395320.3 XP_001402242.1	Core
OG0000972	XP_001395389.3	Core
OG0000973	XP_001395403.1 XP_059605058.1 XP_059606847.1	Core
OG0000974	XP_001395502.3 XP_001400132.1	Core
OG0000975	XP_001395505.3 XP_059602362.1 XP_059605194.1 XP_059605791.1	Core
OG0000976	XP_001395510.1 XP_001398781.1 XP_001400914.1 XP_059604242.1	Other
OG0000977	XP_001395887.3 XP_059603945.1 XP_059606346.1	Core
OG0000978	XP_001396133.3	Core
OG0000979	XP_001396155.1	Core
OG0000980	XP_001396214.1 XP_001399590.1	Core
OG0000981	XP_001396243.1 XP_001396244.1	Core
OG0000982	XP_001396276.1 XP_059599944.1 XP_059601843.1 XP_059603372.1 XP_059605026.1	Other
OG0000983	XP_001396629.1 XP_059600803.1	Core
OG0000984	XP_001396969.3 XP_001399142.1 XP_059606513.1	Core
OG0000985	XP_001397141.1 XP_001401541.1	Core
OG0000986	XP_001397170.1 XP_001397183.3	Core
OG0000987	XP_001397498.1 XP_001397646.1 XP_059605478.1	Core
OG0000988	XP_001397499.3 XP_059600968.1 XP_059606008.1	Core
OG0000989	XP_001397563.3 XP_001399358.1 XP_059602942.1 XP_059604381.1	Core
OG0000990	XP_001397720.3 XP_059602760.1	Core
OG0000991	XP_001397772.3 XP_001402081.1	Core
OG0000992	XP_001397847.1	Core
OG0000993	XP_001398009.3 XP_059602563.1	Core
OG0000994	XP_001398033.1	Core
OG0000995	XP_001398065.1 XP_059603739.1	Core
OG0000996	XP_001398068.3 XP_059602079.1	Core
OG0000997	XP_001398131.1	Core
OG0000998	XP_001398166.1	Core
OG0000999	XP_001398326.3 XP_001400912.1 XP_059603030.1	Other
OG0001000	XP_001398547.1 XP_059602559.1	Core
OG0001001	XP_001398757.1 XP_059603273.1	Core
OG0001002	XP_001398807.1 XP_059602919.1	Core
OG0001003	XP_001398862.1 XP_059602758.1 XP_059606571.1	Core
OG0001004	XP_001398877.1 XP_059600657.1	Core
OG0001005	XP_001399043.1	Core
OG0001006	XP_001399158.1 XP_059605931.1	Core
OG0001007	XP_001399264.1 XP_059603266.1	Core
OG0001008	XP_001399295.1	Core
OG0001009	XP_001399329.3 XP_059603145.1	Core
OG0001010	XP_001399347.1	Core
OG0001011	XP_001399406.1 XP_059599929.1	Core
OG0001012	XP_001399601.1 XP_001400045.3	Core
OG0001013	XP_001399657.1	Core
OG0001014	XP_001399686.1 XP_059601178.1	Core
OG0001015	XP_001399855.1 XP_059606097.1	Core
OG0001016	XP_001399870.1	Core
OG0001017	XP_001400176.1 XP_059600493.1	Core
OG0001018	XP_001400314.3 XP_059605214.1 XP_059606161.1	Core
OG0001019	XP_001400478.1 XP_059605303.1 XP_059605915.1	Other
OG0001020	XP_001400584.1 XP_059605730.1	Core
OG0001021	XP_001400660.1	Core
OG0001022	XP_001400675.1 XP_059603093.1	Other
OG0001023	XP_001400768.1	Other
OG0001024	XP_001400796.1	Core
OG0001025	XP_001400849.1	Core
OG0001026	XP_001401034.1 XP_059600032.1	Core
OG0001027	XP_001401329.1 XP_001402073.3	Core
OG0001028	XP_001401403.3 XP_059603964.1	Core
OG0001029	XP_001401404.1	Core
OG0001030	XP_001401529.3 XP_059600453.1	Core
OG0001031	XP_001401683.1 XP_059600921.1	Core
OG0001032	XP_001401727.1	Core
OG0001033	XP_001401875.1 XP_059604757.1	Other
OG0001034	XP_001401917.1 XP_059606480.1	Core
OG0001035	XP_001402017.3 XP_059605801.1	Other
OG0001036	XP_001402045.1	Core
OG0001037	XP_003188604.2	Core
OG0001038	XP_003188975.1	Core
OG0001039	XP_059599543.1	Core
OG0001040	XP_059599585.1	Core
OG0001041	XP_059600143.1 XP_059601668.1	Core
OG0001042	XP_059600252.1	Core
OG0001043	XP_059600367.1 XP_059602451.1 XP_059604977.1	Core
OG0001044	XP_059600438.1 XP_059603697.1	Core
OG0001045	XP_059600600.1	Core
OG0001046	XP_059600607.1 XP_059602686.1 XP_059604382.1	Core
OG0001047	XP_059600655.1 XP_059601678.1 XP_059602561.1 XP_059602885.1	Core
OG0001048	XP_059600759.1 XP_059604914.1	Core
OG0001049	XP_059601422.1	Core
OG0001050	XP_059601442.1	Core
OG0001051	XP_059601479.1	Core
OG0001052	XP_059601598.1	Other
OG0001053	XP_059601800.1 XP_059606989.1	Core
OG0001054	XP_059602114.1	Core
OG0001055	XP_059602252.1	Core
OG0001056	XP_059602294.1	Core
OG0001057	XP_059602375.1 XP_059604155.1	Core
OG0001058	XP_059602521.1	Core
OG0001059	XP_059602533.1 XP_059606518.1	Core
OG0001060	XP_059602587.1 XP_059603564.1	Core
OG0001061	XP_059602597.1	Core
OG0001062	XP_059602802.1 XP_059605813.1	Core
OG0001063	XP_059603348.1	Core
OG0001064	XP_059603433.1	Core
OG0001065	XP_059603481.1	Core
OG0001066	XP_059603504.1	Core
OG0001067	XP_059603735.1	Core
OG0001068	XP_059603859.1	Core
OG0001069	XP_059604116.1	Core
OG0001070	XP_059604912.1	Core
OG0001071	XP_059605041.1	Core
OG0001072	XP_059605149.1	Core
OG0001073	XP_059605185.1	Core
OG0001074	XP_059605592.1	Core
OG0001075	XP_059605741.1	Core
OG0001076	XP_059605976.1	Core
OG0001077	XP_059606043.1	Core
OG0001078	XP_059606060.1	Other
OG0001079	XP_059606239.1	Other
OG0001080	XP_059606339.1	Core
OG0001081	XP_059606885.1	Core
OG0001082		Other
OG0001083		Other
OG0001084		Other
OG0001085		Other
OG0001086		Other
OG0001087		Other
OG0001088		Other
OG0001089		Other
OG0001090		Other
OG0001091		Specific
OG0001092		Other
OG0001093		Specific
OG0001094		Other
OG0001095		Other
OG0001096		Other
OG0001097		Other
OG0001098		Other
OG0001099		Other
OG0001100		Other
OG0001101		Other
OG0001102		Other
OG0001103		Other
OG0001104		Other
OG0001105		Other
OG0001106		Other
OG0001107		Other
OG0001108		Specific
OG0001109	XP_001388458.1 XP_001402457.3 XP_059601308.1	Core
OG0001110	XP_001388501.1 XP_001389980.1 XP_059605406.1	Core
OG0001111	XP_001388515.1 XP_001390071.1	Core
OG0001112	XP_001388564.1 XP_001396117.1	Core
OG0001113	XP_001388576.1 XP_001393603.1	Other
OG0001114	XP_001388627.1 XP_001395878.1	Core
OG0001115	XP_001388633.1 XP_001398436.1 XP_001398609.1	Core
OG0001116	XP_001388683.3	Core
OG0001117	XP_001388722.1 XP_059603139.1	Core
OG0001118	XP_001388759.1 XP_001389898.1 XP_001392575.3 XP_059600967.1	Other
OG0001119	XP_001388816.1 XP_001399907.1 XP_059601996.1	Core
OG0001120	XP_001388914.1 XP_001393647.1	Core
OG0001121	XP_001388961.3	Core
OG0001122	XP_001389055.1 XP_001394764.1 XP_001400506.1	Core
OG0001123	XP_001389061.1	Core
OG0001124	XP_001389082.3 XP_059605272.1 XP_059606910.1	Other
OG0001125	XP_001389117.3	Core
OG0001126	XP_001389147.1	Core
OG0001127	XP_001389202.3 XP_001392254.3	Core
OG0001128	XP_001389226.1 XP_001397681.1	Core
OG0001129	XP_001389265.1 XP_059606978.1	Core
OG0001130	XP_001389271.3	Core
OG0001131	XP_001389275.1	Core
OG0001132	XP_001389276.1 XP_001391294.3 XP_001391985.1	Core
OG0001133	XP_001389355.1 XP_059606198.1	Core
OG0001134	XP_001389379.3	Core
OG0001135	XP_001389413.1 XP_001393190.1 XP_001396717.3	Core
OG0001136	XP_001389420.3 XP_059601715.1	Core
OG0001137	XP_001389513.3 XP_001397360.1 XP_001397887.1 XP_001400237.1 XP_059602664.1	Other
OG0001138	XP_001389546.1 XP_001391986.1	Core
OG0001139	XP_001389629.1 XP_001400009.1	Core
OG0001140	XP_001389735.1 XP_001396567.1 XP_059606200.1	Core
OG0001141	XP_001389760.1 XP_001401890.1	Core
OG0001142	XP_001389788.1	Core
OG0001143	XP_001389791.1	Core
OG0001144	XP_001389794.1	Core
OG0001145	XP_001389841.3 XP_001390402.1	Core
OG0001146	XP_001389867.1 XP_059602196.1 XP_059603625.1	Core
OG0001147	XP_001389870.1	Core
OG0001148	XP_001389926.1 XP_001394398.1 XP_001397243.1 XP_001401061.1 XP_001402478.1 XP_059605071.1	Specific
OG0001149	XP_001390011.1 XP_059603742.1	Core
OG0001150	XP_001390085.1 XP_001395610.3 XP_059603073.1	Other
OG0001151	XP_001390183.1	Core
OG0001152	XP_001390217.3 XP_059603342.1 XP_059603731.1 XP_059604521.1 XP_059605380.1	Other
OG0001153	XP_001390252.1 XP_001402168.1 XP_001402170.1	Core
OG0001154	XP_001390254.3 XP_001398618.1 XP_003188793.2	Core
OG0001155	XP_001390350.3	Core
OG0001156	XP_001390361.3	Core
OG0001157	XP_001390436.1 XP_001400262.1 XP_059601978.1 XP_059601979.1	Other
OG0001158	XP_001390447.1 XP_001397374.1 XP_001401804.3 XP_059600472.1	Other
OG0001159	XP_001390511.3 XP_001393717.1 XP_001396084.1	Core
OG0001160	XP_001390555.3 XP_001392505.3 XP_001402165.3	Core
OG0001161	XP_001390557.1	Core
OG0001162	XP_001390584.1 XP_001394493.3	Core
OG0001163	XP_001390662.1 XP_059602254.1 XP_059602660.1	Other
OG0001164	XP_001390752.1 XP_059606067.1	Core
OG0001165	XP_001390787.3 XP_059599897.1	Core
OG0001166	XP_001390818.1	Core
OG0001167	XP_001390934.1 XP_001393444.1 XP_001401098.3 XP_059601252.1	Other
OG0001168	XP_001390949.1	Core
OG0001169	XP_001391009.3 XP_059601984.1	Core
OG0001170	XP_001391059.3 XP_001397367.3 XP_059605250.1	Core
OG0001171	XP_001391064.3 XP_001393209.3 XP_059602408.1	Other
OG0001172	XP_001391075.3 XP_001397214.1 XP_059605048.1	Core
OG0001173	XP_001391096.3 XP_001396956.1 XP_001401902.1	Other
OG0001174	XP_001391122.1 XP_001396668.1 XP_001397542.1	Core
OG0001175	XP_001391124.3 XP_001396040.1 XP_001396572.3	Core
OG0001176	XP_001391183.1 XP_059603645.1	Core
OG0001177	XP_001391222.1 XP_059599563.1	Core
OG0001178	XP_001391277.3 XP_001394222.1 XP_059600477.1	Core
OG0001179	XP_001391457.1 XP_001397339.1	Core
OG0001180	XP_001391478.1	Core
OG0001181	XP_001391630.1 XP_059605403.1	Core
OG0001182	XP_001391683.1	Core
OG0001183	XP_001391706.1 XP_001394218.1	Core
OG0001184	XP_001391842.1 XP_059601010.1	Core
OG0001185	XP_001391987.1 XP_059602063.1 XP_059605462.1	Core
OG0001186	XP_001392011.1	Other
OG0001187	XP_001392062.1 XP_001394885.1 XP_001397198.3	Core
OG0001188	XP_001392084.1 XP_059602667.1	Core
OG0001189	XP_001392119.3	Core
OG0001190	XP_001392139.1	Core
OG0001191	XP_001392148.1 XP_059603212.1	Core
OG0001192	XP_001392215.1	Core
OG0001193	XP_001392220.1 XP_059602417.1 XP_059605605.1	Core
OG0001194	XP_001392309.3 XP_001399152.1	Core
OG0001195	XP_001392316.3 XP_001396299.1	Other
OG0001196	XP_001392437.1 XP_001400865.3 XP_059603333.1	Core
OG0001197	XP_001392712.1 XP_059602201.1 XP_059604651.1	Core
OG0001198	XP_001392876.1	Core
OG0001199	XP_001392941.1 XP_001396082.1 XP_001396826.1	Core
OG0001200	XP_001392954.3 XP_059603692.1 XP_059606766.1	Other
OG0001201	XP_001392995.1 XP_001397011.1	Core
OG0001202	XP_001393037.3	Core
OG0001203	XP_001393085.3 XP_001400792.1 XP_059605427.1	Core
OG0001204	XP_001393123.1	Core
OG0001205	XP_001393174.1	Core
OG0001206	XP_001393279.3 XP_059600172.1 XP_059603790.1 XP_059605491.1 XP_059605617.1	Other
OG0001207	XP_001393381.1 XP_001393702.1	Core
OG0001208	XP_001393422.3	Core
OG0001209	XP_001393460.1 XP_001393636.1 XP_059602799.1 XP_059606238.1	Other
OG0001210	XP_001393469.3 XP_001394294.3	Other
OG0001211	XP_001393667.1 XP_001396953.1	Core
OG0001212	XP_001393688.1 XP_001397537.1	Core
OG0001213	XP_001393689.3	Core
OG0001214	XP_001393991.1 XP_001398506.1 XP_001402039.1	Core
OG0001215	XP_001393994.1 XP_001400630.1	Core
OG0001216	XP_001394174.1	Core
OG0001217	XP_001394219.3 XP_059600085.1 XP_059600526.1	Core
OG0001218	XP_001394278.1 XP_001394340.1 XP_001397389.1	Core
OG0001219	XP_001394341.1 XP_059601833.1 XP_059601868.1	Other
OG0001220	XP_001394361.1 XP_059605591.1	Core
OG0001221	XP_001394377.1 XP_001396034.3 XP_001396363.1 XP_001401676.1	Other
OG0001222	XP_001394395.1 XP_001401914.1 XP_059603045.1	Core
OG0001223	XP_001394611.3 XP_001396206.1	Core
OG0001224	XP_001394639.1	Core
OG0001225	XP_001394646.1	Core
OG0001226	XP_001394674.1	Core
OG0001227	XP_001394745.3 XP_001399236.1	Core
OG0001228	XP_001394820.1	Core
OG0001229	XP_001394844.3 XP_001401369.1	Core
OG0001230	XP_001394881.3 XP_001396298.1	Other
OG0001231	XP_001394981.3	Core
OG0001232	XP_001395033.1	Core
OG0001233	XP_001395059.1	Core
OG0001234	XP_001395181.1 XP_001401479.1 XP_059601608.1 XP_059605033.1 XP_059605318.1	Other
OG0001235	XP_001395216.3 XP_001396773.1	Core
OG0001236	XP_001395234.1 XP_001395811.1 XP_001397084.1 XP_059604075.1 XP_059605527.1	Other
OG0001237	XP_001395244.1 XP_001401709.1	Core
OG0001238	XP_001395309.1 XP_001398427.3	Core
OG0001239	XP_001395402.1 XP_059605059.1 XP_059605172.1	Other
OG0001240	XP_001395705.3 XP_059600222.1 XP_059606138.1	Core
OG0001241	XP_001395806.3	Core
OG0001242	XP_001395825.1	Other
OG0001243	XP_001395908.1 XP_001397405.1	Core
OG0001244	XP_001395914.1	Core
OG0001245	XP_001396093.3 XP_001398648.1	Core
OG0001246	XP_001396097.1 XP_001400399.3	Core
OG0001247	XP_001396146.1 XP_059600648.1 XP_059606482.1	Core
OG0001248	XP_001396178.1	Core
OG0001249	XP_001396181.3	Core
OG0001250	XP_001396204.1	Core
OG0001251	XP_001396221.1 XP_059606472.1	Core
OG0001252	XP_001396286.1 XP_059603063.1 XP_059603067.1 XP_059605193.1 XP_059606678.1	Other
OG0001253	XP_001396503.1	Core
OG0001254	XP_001396554.1 XP_001397605.1	Core
OG0001255	XP_001396596.1	Core
OG0001256	XP_001396606.1	Core
OG0001257	XP_001396640.1 XP_059602414.1	Core
OG0001258	XP_001396798.3 XP_059606444.1	Core
OG0001259	XP_001396847.1	Core
OG0001260	XP_001396877.1	Core
OG0001261	XP_001396930.1	Core
OG0001262	XP_001397118.1 XP_001400771.1	Core
OG0001263	XP_001397123.1 XP_001397475.1	Core
OG0001264	XP_001397139.1	Core
OG0001265	XP_001397225.3	Core
OG0001266	XP_001397231.1 XP_059600863.1	Core
OG0001267	XP_001397252.1 XP_059602882.1	Core
OG0001268	XP_001397325.1 XP_001401065.3 XP_059603725.1	Other
OG0001269	XP_001397361.1 XP_001397997.1	Core
OG0001270	XP_001397368.1	Other
OG0001271	XP_001397391.1 XP_059602634.1 XP_059603882.1	Core
OG0001272	XP_001397403.3	Core
OG0001273	XP_001397491.1	Core
OG0001274	XP_001397517.3	Core
OG0001275	XP_001397560.3	Core
OG0001276	XP_001397673.1	Core
OG0001277	XP_001397732.1 XP_001400989.1	Other
OG0001278	XP_001397761.3	Core
OG0001279	XP_001397841.1 XP_001399456.1 XP_001402169.3 XP_001402328.1	Other
OG0001280	XP_001398213.1 XP_059606803.1	Core
OG0001281	XP_001398320.1	Core
OG0001282	XP_001398366.1	Core
OG0001283	XP_001398439.1 XP_059605512.1	Core
OG0001284	XP_001398502.1	Core
OG0001285	XP_001398541.1 XP_001401829.1	Other
OG0001286	XP_001398624.1 XP_001399910.1	Core
OG0001287	XP_001398717.3 XP_059601774.1 XP_059602905.1	Core
OG0001288	XP_001398742.3	Core
OG0001289	XP_001398832.1 XP_001400036.1	Core
OG0001290	XP_001398837.1	Core
OG0001291	XP_001398880.1	Core
[truncated: 18,546 more rows]
