# Supplementary material for: Comparative Genomics Analysis Reveals the Genomic Basis of S8 Proteases, CAZymes, and Secondary Metabolism Associated with Nematode Biocontrol in Purpureocillium lilacinum
Source: Int J Mol Sci. 2026 May 22;27(11):4687. doi: 10.3390/ijms27114687 (PMC13256968; doi:10.3390/ijms27114687)
Supplement: Supplementary file 1 [file ijms-27-04687-s001.zip › Supplementary/Table S2.xlsx]

## Sheet: output_eggnog_eggnog-mapper_202
Type	Query ID	Gene Name	EggNOG Description	E-Value	Bit-Score	Best Tax-Level	EC Codes	#GO	GOs	GO Names	KEGG KO	KEGG Pathway
COG,KOG,ENOG	PLFJ1|XP_018175053.1		Condensation domain	3.07E-120	393	4751|Fungi		0			K22152
COG,KOG,ENOG	PLFJ1|XP_018176318.1		Cytochrome P450	5.83E-205	604	4751|Fungi		0			K22122
COG,ENOG	PLFJ1|XP_018173940.1		Type I phosphodiesterase / nucleotide pyrophosphatase	7.85E-88	272	4751|Fungi	EC:1.13.11.78	0			K21196	map00440
KOG,ENOG	PLFJ1|XP_018182442.1		Histone-lysine N-methyltransferase	1.82E-10	71.2	4751|Fungi	EC:2.1.1.43	0			K19199	map00310
KOG,ENOG	PLFJ1|XP_018175076.1	ftmMT	O-methyltransferase	8.86E-98	305	4751|Fungi	EC:2.1.1.293	6	P:GO:0032259; F:GO:0008171; P:GO:0043386; P:GO:1900772; P:GO:0006805; P:GO:1902181	P:verruculogen biosynthetic process; P:fumitremorgin B biosynthetic process; F:O-methyltransferase activity; P:xenobiotic metabolic process; P:mycotoxin biosynthetic process; P:methylation	K18280	map00404,map01130
KOG,ENOG	PLFJ1|XP_018172912.1		DUF563 domain protein	2.29E-173	494	4751|Fungi	EC:2.4.1.255	0			K18134	map00514
KOG,ENOG	PLFJ1|XP_018173024.1		DUF563 domain protein	4.6E-173	494	4751|Fungi	EC:2.4.1.255	0			K18134	map00514
KOG,ENOG	PLFJ1|XP_018174527.1		DUF563 domain protein	3.66E-145	422	4751|Fungi	EC:2.4.1.255	0			K18134	map00514
COG,ENOG	PLFJ1|XP_018182475.1	SUMF1	Formylglycine-generating oxidase activity	4.98E-200	568	2759|Eukaryota	EC:1.8.3.7	7	P:GO:0018158; P:GO:0006687; F:GO:0120147; F:GO:0042803; P:GO:0043687; C:GO:0005788; F:GO:1903135	C:endoplasmic reticulum lumen; F:protein homodimerization activity; P:protein oxidation; F:formylglycine-generating oxidase activity; P:post-translational protein modification; F:cupric ion binding; P:glycosphingolipid metabolic process	K13444	map04142
COG,KOG,ENOG	PLFJ1|XP_018182842.1	SRP101	Signal recognition particle, alpha subunit, N-terminal	2.18E-203	583	4751|Fungi		8	F:GO:0005525; C:GO:0005785; F:GO:0005047; P:GO:0015833; P:GO:0006614; F:GO:0032550; F:GO:0003924; P:GO:0006886	F:purine ribonucleoside binding; P:peptide transport; C:signal recognition particle receptor complex; F:GTP binding; F:GTPase activity; F:signal recognition particle binding; P:intracellular protein transport; P:SRP-dependent cotranslational protein targeting to membrane	K13431,K21989	map03060
KOG,ENOG	PLFJ1|XP_018182369.1		Chromo shadow domain	1.65E-7	62	4751|Fungi		11	P:GO:0030466; C:GO:0000228; P:GO:0045892; P:GO:0031509; C:GO:0005721; P:GO:0000183; C:GO:0031934; P:GO:0031508; C:GO:0099115; F:GO:0042393; F:GO:0031491	P:subtelomeric heterochromatin formation; C:nuclear chromosome; C:pericentric heterochromatin; P:rDNA heterochromatin formation; P:negative regulation of DNA-templated transcription; F:nucleosome binding; C:chromosome, subtelomeric region; C:mating-type region heterochromatin; F:histone binding; P:pericentric heterochromatin formation; P:silent mating-type cassette heterochromatin formation	K11585
COG,KOG,ENOG	PLFJ1|XP_018181987.1		ATPase family associated with various cellular activities (AAA)	2.24E-36	145	4751|Fungi		21	F:GO:0003677; P:GO:0000070; C:GO:0043599; P:GO:0010526; C:GO:0000785; P:GO:0065008; P:GO:1902969; P:GO:0060249; F:GO:0016887; F:GO:0061860; P:GO:0045910; P:GO:0000724; P:GO:0000723; C:GO:1904949; P:GO:0007064; C:GO:0031391; F:GO:0003682; F:GO:1901363; P:GO:0090618; P:GO:0070914; C:GO:0005739	C:chromatin; P:transposable element silencing; P:negative regulation of DNA recombination; F:DNA clamp unloader activity; F:ATP hydrolysis activity; P:telomere maintenance; C:nuclear DNA replication factor C complex; F:DNA binding; P:mitotic DNA replication; P:anatomical structure homeostasis; P:mitotic sister chromatid segregation; P:UV-damage excision repair; F:heterocyclic compound binding; P:…	K11134,K17922
ENOG	PLFJ1|XP_018180677.1			2.28E-16	85.5	4751|Fungi	EC:4.2.99.18	0			K10773	map03410
COG,KOG,ENOG	PLFJ1|XP_018182632.1		ATP dependent DNA ligase C terminal region	1.27E-15	79	4751|Fungi	EC:6.5.1.6; EC:6.5.1.7; EC:6.5.1.1	6	P:GO:0071897; F:GO:0003910; P:GO:0006273; P:GO:0016070; P:GO:0051103; C:GO:0005737	F:DNA ligase (ATP) activity; P:DNA biosynthetic process; P:lagging strand elongation; P:obsolete DNA ligation involved in DNA repair; C:cytoplasm; P:RNA metabolic process	K10747	map03030,map03410,map03420,map03430
COG,ENOG	PLFJ1|XP_018174472.1		Protein of unknown function (DUF541)	1.3E-12	73.2	201174|Actinobacteria		0			K09807
COG,KOG	PLFJ1|XP_018173357.1		ATP binding	3.79E-13	82	2759|Eukaryota		0			K09490	map03060,map04141,map04918,map05020
ENOG	PLFJ1|XP_018180120.1		Fungal specific transcription factor domain-containing protein	4.01E-154	473	4751|Fungi		0			K09248
COG,KOG,ENOG	PLFJ1|XP_018173112.1		Endoribonuclease l-psp	1.02E-29	111	4751|Fungi	EC:3.5.99.10	3	C:GO:0005634; P:GO:0009097; C:GO:0005739	P:obsolete isoleucine biosynthetic process; C:mitochondrion; C:nucleus	K09022
COG,KOG	PLFJ1|XP_018172684.1	CAX3	calcium:proton antiporter activity	1.31E-46	167	2759|Eukaryota		17	P:GO:0009624; P:GO:0051592; P:GO:0009733; P:GO:0006874; P:GO:1902600; P:GO:0006882; P:GO:0030026; P:GO:0009631; P:GO:0006793; P:GO:0009651; P:GO:0055062; P:GO:0065008; P:GO:0055081; P:GO:0070588; F:GO:0015369; P:GO:0048364; C:GO:0009705	P:proton transmembrane transport; P:root development; F:calcium:proton antiporter activity; P:cold acclimation; P:monoatomic anion homeostasis; P:response to calcium ion; P:phosphate ion homeostasis; P:intracellular calcium ion homeostasis; P:response to salt stress; P:phosphorus metabolic process; P:regulation of biological quality; C:plant-type vacuole membrane; P:calcium ion transmembrane tran…	K07300,K12619	map03008,map03018
KOG,ENOG	PLFJ1|XP_018179222.1	YHB1	Belongs to the globin family	2.17E-227	639	4751|Fungi	EC:1.14.12.17; EC:2.7.11.22	20	P:GO:0052572; P:GO:0034599; F:GO:0008941; P:GO:0065008; P:GO:0072593; F:GO:0071949; P:GO:0042178; P:GO:0070458; P:GO:0071218; F:GO:0016966; P:GO:0044248; P:GO:0071500; C:GO:0005634; C:GO:0010494; P:GO:0046210; C:GO:0005759; C:GO:1990904; P:GO:0044182; P:GO:1902170; C:GO:0005829	C:cytoplasmic stress granule; P:obsolete cellular catabolic process; F:nitric oxide reductase activity; F:nitric oxide dioxygenase NAD(P)H activity; P:cellular response to nitrosative stress; C:ribonucleoprotein complex; P:cellular detoxification of nitrogen compound; P:xenobiotic catabolic process; P:filamentous growth of a population of unicellular organisms; P:response to host immune response;…	K04563,K05916	map04011,map04111,map04113,map05132
COG,KOG,ENOG	PLFJ1|XP_018183055.1	RSR1	Ras subfamily of RAS small GTPases	1.79E-43	149	4751|Fungi		11	C:GO:0005783; P:GO:0007120; C:GO:0005886; P:GO:0007264; P:GO:0007121; P:GO:0065008; P:GO:0032507; C:GO:0005935; P:GO:0000755; F:GO:0003924; P:GO:0044703	P:multi-organism reproductive process; C:endoplasmic reticulum; P:bipolar cellular bud site selection; P:regulation of biological quality; C:cellular bud neck; P:maintenance of protein location in cell; P:small GTPase-mediated signal transduction; P:cytogamy; P:axial cellular bud site selection; F:GTPase activity; C:plasma membrane	K04353,K07836,K07837	map04010,map04014,map04015,map04024,map04062,map04510,map04530,map04611,map04670,map04720,map04722,map04934,map04972,map05211
COG,ENOG	PLFJ1|XP_018181867.1		Acetyltransferase (GNAT) domain	2.29E-51	168	28211|Alphaproteobacteria		3	F:GO:0016747; P:GO:0006473; C:GO:0005829	F:acyltransferase activity, transferring groups other than amino-acyl groups; P:protein acetylation; C:cytosol	K03824
COG,ENOG	PLFJ1|XP_018180419.1		Acetyltransferase (GNAT) domain	5.82E-56	180	28211|Alphaproteobacteria		0			K03824
COG,KOG,ENOG	PLFJ1|XP_018181404.1		RNase H	1.08E-10	72.4	4751|Fungi	EC:3.1.26.4	0			K03469	map03030
COG,KOG,ENOG	PLFJ1|XP_018182595.1		Encoded by	1.92E-148	434	4751|Fungi		0			K03457
KOG,ENOG	PLFJ1|XP_018176220.1		GDSL/SGNH-like Acyl-Esterase family found in Pmr5 and Cas1p	0	1191	4751|Fungi	EC:2.3.1.45	0			K03377
COG,ENOG	PLFJ1|XP_018178419.1		Taurine catabolism dioxygenase TauD, TfdA family	2.07E-136	414	4751|Fungi	EC:1.14.11.17	4	F:GO:0000908; F:GO:0000907; C:GO:0005737; P:GO:0044273	F:sulfonate dioxygenase activity; P:sulfur compound catabolic process; F:taurine dioxygenase activity; C:cytoplasm	K03119,K19245	map00430,map00920
KOG,ENOG	PLFJ1|XP_018172777.1	YCK2	Protein tyrosine kinase	1.91E-36	152	4751|Fungi	EC:2.7.11.1	20	F:GO:0000287; P:GO:1903725; F:GO:0005524; P:GO:0030100; F:GO:0004713; F:GO:0004674; C:GO:0000324; P:GO:0048869; C:GO:0005783; P:GO:0018105; P:GO:0043550; C:GO:0005886; C:GO:0005634; P:GO:0008360; P:GO:0010255; C:GO:0005935; P:GO:0032989; C:GO:0005739; C:GO:0005937; P:GO:0018108	C:endoplasmic reticulum; F:magnesium ion binding; P:cellular developmental process; F:protein tyrosine kinase activity; P:glucose mediated signaling pathway; C:cellular bud neck; C:mating projection; P:regulation of endocytosis; P:regulation of cell shape; P:cellular anatomical entity morphogenesis; P:peptidyl-tyrosine phosphorylation; C:plasma membrane; C:fungal-type vacuole; P:regulation of lip…	K02218	map04011,map04392
KOG,ENOG	PLFJ1|XP_018173182.1	YCK2	Protein tyrosine kinase	1.61E-33	141	4751|Fungi	EC:2.7.11.1	20	F:GO:0000287; P:GO:1903725; F:GO:0005524; P:GO:0030100; F:GO:0004713; F:GO:0004674; C:GO:0000324; P:GO:0048869; C:GO:0005783; P:GO:0018105; P:GO:0043550; C:GO:0005886; C:GO:0005634; P:GO:0008360; P:GO:0010255; C:GO:0005935; P:GO:0032989; C:GO:0005739; C:GO:0005937; P:GO:0018108	C:endoplasmic reticulum; F:magnesium ion binding; P:cellular developmental process; F:protein tyrosine kinase activity; P:glucose mediated signaling pathway; C:cellular bud neck; C:mating projection; P:regulation of endocytosis; P:regulation of cell shape; P:cellular anatomical entity morphogenesis; P:peptidyl-tyrosine phosphorylation; C:plasma membrane; C:fungal-type vacuole; P:regulation of lip…	K02218	map04011,map04392
KOG,ENOG	PLFJ1|XP_018173232.1		Emopamil binding protein	4.22E-108	318	4751|Fungi	EC:5.3.3.5	0			K01824	map00100,map01100,map01110
COG,KOG,ENOG	PLFJ1|XP_018179242.1		3-dehydroquinate synthase	1.8E-253	706	4751|Fungi	EC:4.2.3.4	0			K01735	map00400,map01100,map01110,map01130,map01230
COG,ENOG	PLFJ1|XP_018174988.1		cytidine deaminase	7.54E-33	120	201174|Actinobacteria	EC:3.5.4.5	0			K01489	map00240,map00983,map01100
COG,KOG,ENOG	PLFJ1|XP_018180123.1		Hydantoinase B/oxoprolinase	2.82E-178	542	4751|Fungi	EC:3.5.2.9	0			K01469	map00480
COG,KOG,ENOG	PLFJ1|XP_018180124.1		Hydantoinase B/oxoprolinase	3.54E-254	743	4751|Fungi	EC:3.5.2.9	0			K01469	map00480
COG,KOG,ENOG	PLFJ1|XP_018176597.1		Glyco_18	1.99E-86	296	4751|Fungi	EC:3.2.1.14	0			K01183	map00520,map01100
KOG,ENOG	PLFJ1|XP_018174083.1		Phytase	0	988	4751|Fungi	EC:3.1.3.8	0			K01083	map00562
COG,KOG,ENOG	PLFJ1|XP_018176937.1	hemA	Belongs to the class-II pyridoxal-phosphate-dependent aminotransferase family	1.42E-79	258	4751|Fungi	EC:2.3.1.37	0			K00643	map00260,map00860,map01100,map01110
COG,KOG,ENOG	PLFJ1|XP_018182913.1		FAD dependent oxidoreductase	6.8E-97	296	4751|Fungi	EC:1.5.3.7; EC:1.5.3.1	0			K00306	map00260,map00310,map01100,map04146
COG,KOG,ENOG	PLFJ1|XP_018174432.1		Flavin containing amine oxidoreductase	2.84E-89	286	4751|Fungi	EC:1.4.3.4	0			K00274	map00260,map00330,map00340,map00350,map00360,map00380,map00950,map00982,map01100,map01110,map04726,map04728,map05030,map05031,map05034
KOG,ENOG	PLFJ1|XP_018182399.1	FAT1	fatty acid transporter	4.89E-14	81.6	4751|Fungi		10	F:GO:0031957; C:GO:0000329; C:GO:0009898; C:GO:0005783; C:GO:0005777; F:GO:0005324; C:GO:0005811; P:GO:0044539; P:GO:0000038; P:GO:0006820	C:endoplasmic reticulum; F:long-chain fatty acid transmembrane transporter activity; F:very long-chain fatty acid-CoA ligase activity; C:peroxisome; C:fungal-type vacuole membrane; C:lipid droplet; P:very long-chain fatty acid metabolic process; P:monoatomic anion transport; C:cytoplasmic side of plasma membrane; P:long-chain fatty acid import into cell
COG,KOG,ENOG	PLFJ1|XP_018173292.1		Kinase-related protein	1.82E-92	278	4751|Fungi		6	P:GO:0016310; P:GO:0006222; P:GO:0046132; P:GO:0043097; P:GO:0006206; F:GO:0004849	P:UMP biosynthetic process; F:uridine kinase activity; P:pyrimidine ribonucleoside biosynthetic process; P:pyrimidine nucleobase metabolic process; P:pyrimidine nucleoside salvage; P:phosphorylation
KOG,ENOG	PLFJ1|XP_018176665.1		RING-like zinc finger	1.07E-12	73.6	35493|Streptophyta		4	F:GO:0061630; P:GO:0044248; P:GO:0043161; P:GO:0016567	P:protein ubiquitination; P:obsolete cellular catabolic process; P:proteasome-mediated ubiquitin-dependent protein catabolic process; F:ubiquitin protein ligase activity
COG,KOG,ENOG	PLFJ1|XP_018179267.1		Beta-lactamase superfamily domain	1.51E-183	523	4751|Fungi		4	C:GO:0005743; F:GO:0070290; P:GO:0070292; P:GO:0070291	C:mitochondrial inner membrane; F:N-acylphosphatidylethanolamine-specific phospholipase D activity; P:N-acylethanolamine metabolic process; P:N-acylphosphatidylethanolamine metabolic process
COG,KOG,ENOG	PLFJ1|XP_018172604.1		Chromatin organization modifier domain	5.07E-35	147	4751|Fungi		3	F:GO:0003964; P:GO:0006278; C:GO:0005634	P:RNA-templated DNA biosynthetic process; C:nucleus; F:RNA-directed DNA polymerase activity
COG,ENOG	PLFJ1|XP_018178021.1		Periplasmic beta-glucosidase	8.81E-281	787	4751|Fungi		3	C:GO:0005886; F:GO:0008422; P:GO:0009251	P:glucan catabolic process; F:beta-glucosidase activity; C:plasma membrane
ENOG	PLFJ1|XP_018172578.1			7.51E-16	86.3	4751|Fungi		0
COG,KOG,ENOG	PLFJ1|XP_018172586.1		Flavin-binding monooxygenase-like	7.41E-199	569	4751|Fungi		0
ENOG	PLFJ1|XP_018172639.1			3.3E-113	334	4751|Fungi		0
ENOG	PLFJ1|XP_018172649.1		Centromere DNA-binding protein complex CBF3 subunit, domain 2	1.06E-164	487	4751|Fungi		0
ENOG	PLFJ1|XP_018172690.1		Centromere DNA-binding protein complex CBF3 subunit, domain 2	0	956	4751|Fungi		0
ENOG	PLFJ1|XP_018172726.1			5.65E-19	82	4751|Fungi		0
ENOG	PLFJ1|XP_018172729.1			3.79E-150	439	4751|Fungi		0
KOG,ENOG	PLFJ1|XP_018172759.1		HAT family dimerization domain protein	3.43E-47	169	4751|Fungi		0
ENOG	PLFJ1|XP_018172794.1			3.62E-18	87.4	4751|Fungi		0
COG,KOG,ENOG	PLFJ1|XP_018172833.1		Belongs to the 5'-nucleotidase family	5.93E-162	482	4751|Fungi		0
ENOG	PLFJ1|XP_018172838.1			0	1437	4751|Fungi		0
ENOG	PLFJ1|XP_018172845.1			8.11E-46	157	4751|Fungi		0
ENOG	PLFJ1|XP_018172899.1			3.3E-113	334	4751|Fungi		0
ENOG	PLFJ1|XP_018172907.1			6.55E-15	78.2	4751|Fungi		0
ENOG	PLFJ1|XP_018172942.1			4.13E-13	69.7	4751|Fungi		0
ENOG	PLFJ1|XP_018172946.1		G protein-coupled glucose receptor regulating Gpa2	1.43E-154	445	4751|Fungi		0
KOG,ENOG	PLFJ1|XP_018173003.1		Conserved hypothetical protein	2.59E-66	218	4751|Fungi		0
ENOG	PLFJ1|XP_018173010.1			5.61E-46	161	4751|Fungi		0
ENOG	PLFJ1|XP_018173019.1			1.7E-14	77	4751|Fungi		0
ENOG	PLFJ1|XP_018173033.1		Fungal specific transcription factor domain	1.47E-12	69.3	4751|Fungi		0
ENOG	PLFJ1|XP_018173043.1			4.81E-8	63.2	4751|Fungi		0
ENOG	PLFJ1|XP_018173109.1			4.56E-45	152	4751|Fungi		0
ENOG	PLFJ1|XP_018173111.1		Fungal specific transcription factor domain	7.22E-19	86.3	4751|Fungi		0
ENOG	PLFJ1|XP_018173116.1		Alpha beta-hydrolase	2.38E-59	202	4751|Fungi		0
ENOG	PLFJ1|XP_018173117.1			1.56E-16	86.3	201174|Actinobacteria		0
ENOG	PLFJ1|XP_018173129.1		Periplasmic binding protein	1.33E-219	623	4751|Fungi		0
COG,KOG,ENOG	PLFJ1|XP_018173146.1		Belongs to the short-chain dehydrogenases reductases (SDR) family	1.75E-96	295	4751|Fungi		0
ENOG	PLFJ1|XP_018173194.1		Domain of unknown function (DUF1857)	5.58E-13	72.4	4751|Fungi		0
ENOG	PLFJ1|XP_018173218.1			3.0E-10	66.2	4751|Fungi		0
ENOG	PLFJ1|XP_018173228.1			6.25E-11	64.7	4751|Fungi		0
ENOG	PLFJ1|XP_018173237.1		Cupin domain	9.66E-26	107	4751|Fungi		0
KOG	PLFJ1|XP_018173238.1		cellular response to bisphenol A	7.7E-46	187	2759|Eukaryota		0
ENOG	PLFJ1|XP_018173250.1			1.18E-26	115	4751|Fungi		0
ENOG	PLFJ1|XP_018173285.1			1.07E-12	73.9	4751|Fungi		0
COG,ENOG	PLFJ1|XP_018173290.1		Type I phosphodiesterase / nucleotide pyrophosphatase	8.81E-200	562	4751|Fungi		0
ENOG	PLFJ1|XP_018173411.1			6.47E-45	152	4751|Fungi		0
ENOG	PLFJ1|XP_018173483.1		Glycosyl transferase family 90	6.05E-13	70.1	4751|Fungi		0
ENOG	PLFJ1|XP_018173490.1			2.26E-218	635	4751|Fungi		0
ENOG	PLFJ1|XP_018173496.1			1.02E-48	172	4751|Fungi		0
ENOG	PLFJ1|XP_018173505.1		Kelch motif	2.27E-180	523	4751|Fungi		0
ENOG	PLFJ1|XP_018173510.1		Protein of unknown function (DUF3632)	2.45E-64	213	4751|Fungi		0
ENOG	PLFJ1|XP_018173611.1			1.33E-66	232	4751|Fungi		0
ENOG	PLFJ1|XP_018173622.1		Arylsulfotransferase (ASST)	4.25E-88	287	4751|Fungi		0
ENOG	PLFJ1|XP_018173710.1			7.12E-17	87.8	4751|Fungi		0
COG,KOG,ENOG	PLFJ1|XP_018173731.1		Amino acid permease	1.81E-18	94	4751|Fungi		0
ENOG	PLFJ1|XP_018173732.1		Taurine catabolism dioxygenase TauD, TfdA family	3.04E-211	592	4751|Fungi		0
COG,KOG,ENOG	PLFJ1|XP_018173739.1		FAD binding domain	0	889	4751|Fungi		0
COG,ENOG	PLFJ1|XP_018173762.1		Conserved Protein	9.95E-124	374	28216|Betaproteobacteria		0
COG,KOG,ENOG	PLFJ1|XP_018173789.1		Belongs to the 5'-nucleotidase family	1.15E-161	481	4751|Fungi		0
ENOG	PLFJ1|XP_018173933.1			5.09E-13	79	4751|Fungi		0
KOG,ENOG	PLFJ1|XP_018173942.1		phosphate transporter	2.73E-185	537	4751|Fungi		0
ENOG	PLFJ1|XP_018173965.1			1.24E-17	83.6	2759|Eukaryota		0
KOG,ENOG	PLFJ1|XP_018174042.1		beta-N-acetylglucosaminidase	0	926	4751|Fungi		0
ENOG	PLFJ1|XP_018174077.1		GAL4-like Zn(II)2Cys6 (or C6 zinc) binuclear cluster DNA-binding domain	7.97E-83	262	4751|Fungi		0
ENOG	PLFJ1|XP_018174084.1		PAN domain	7.61E-10	67	4751|Fungi		0
ENOG	PLFJ1|XP_018174090.1			2.74E-27	123	4751|Fungi		0
COG,ENOG	PLFJ1|XP_018174229.1		2-oxopent-4-enoate hydratase activity	6.98E-170	476	4751|Fungi		0
ENOG	PLFJ1|XP_018174233.1		zinc finger	2.15E-10	70.9	4751|Fungi		0
KOG,ENOG	PLFJ1|XP_018174286.1		Transporter	4.16E-175	512	4751|Fungi		0
KOG,ENOG	PLFJ1|XP_018174297.1		zinc finger	7.72E-16	87.4	4751|Fungi		0
ENOG	PLFJ1|XP_018174367.1			0	890	4751|Fungi		0
ENOG	PLFJ1|XP_018174384.1			2.93E-88	289	4751|Fungi		0
ENOG	PLFJ1|XP_018174391.1		Major Facilitator Superfamily	1.12E-151	449	4751|Fungi		0
COG,ENOG	PLFJ1|XP_018174392.1		Protein-L-isoaspartate(D-aspartate) O-methyltransferase (PCMT)	6.49E-92	283	4751|Fungi		0
ENOG	PLFJ1|XP_018174430.1			7.55E-52	177	4751|Fungi		0
ENOG	PLFJ1|XP_018174441.1			5.38E-30	129	4751|Fungi		0
KOG,ENOG	PLFJ1|XP_018174512.1		Methyltransferase domain	2.91E-136	389	4751|Fungi		0
KOG	PLFJ1|XP_018174679.1		phosphatidylglycerol acyl-chain remodeling	8.97E-55	218	2759|Eukaryota		0
ENOG	PLFJ1|XP_018174767.1			1.3E-204	599	4751|Fungi		0
KOG,ENOG	PLFJ1|XP_018174918.1		Major Facilitator Superfamily	1.32E-189	545	4751|Fungi		0
ENOG	PLFJ1|XP_018174953.1		Belongs to the glycosyl hydrolase 43 family	1.88E-310	859	4751|Fungi		0
ENOG	PLFJ1|XP_018174995.1			2.7E-13	77.4	4751|Fungi		0
ENOG	PLFJ1|XP_018175016.1		Transcription factor	8.42E-24	111	4751|Fungi		0
COG,ENOG	PLFJ1|XP_018175068.1		protein ubiquitination	1.19E-28	108	4751|Fungi		0
COG,KOG,ENOG	PLFJ1|XP_018175070.1		protein ubiquitination	0	953	4751|Fungi		0
ENOG	PLFJ1|XP_018175107.1			9.15E-78	234	4751|Fungi		0
COG,ENOG	PLFJ1|XP_018175110.1		Anhydro-N-acetylmuramic acid kinase	7.35E-215	603	4751|Fungi		0
ENOG	PLFJ1|XP_018175164.1			9.31E-14	72.4	4751|Fungi		0
ENOG	PLFJ1|XP_018175173.1			9.65E-16	80.5	4751|Fungi		0
ENOG	PLFJ1|XP_018175197.1		Domain of unknown function (DUF1772)	2.53E-77	234	4751|Fungi		0
ENOG	PLFJ1|XP_018175200.1		Aflatoxin regulatory protein	2.42E-128	381	4751|Fungi		0
ENOG	PLFJ1|XP_018175208.1		Protein of unknown function (DUF3632)	1.28E-46	165	4751|Fungi		0
ENOG	PLFJ1|XP_018175303.1			3.0E-107	333	4751|Fungi		0
KOG,ENOG	PLFJ1|XP_018175511.1		Zinc finger, C2H2 type	2.74E-87	278	4751|Fungi		0
ENOG	PLFJ1|XP_018175523.1			3.22E-138	412	4751|Fungi		0
ENOG	PLFJ1|XP_018175759.1		Protein of unknown function (DUF3176)	2.01E-136	411	4751|Fungi		0
COG,ENOG	PLFJ1|XP_018176024.1		Acetyltransferase (GNAT) domain	1.92E-58	185	28211|Alphaproteobacteria		0
COG,KOG,ENOG	PLFJ1|XP_018176078.1		PAF acetylhydrolase family protein	5.26E-43	165	4751|Fungi		0
ENOG	PLFJ1|XP_018176087.1		GLEYA domain	1.23E-50	195	4751|Fungi		0
ENOG	PLFJ1|XP_018176093.1			2.26E-17	90.1	4751|Fungi		0
ENOG	PLFJ1|XP_018176108.1		Protein of unknown function (DUF1203)	2.12E-68	212	4751|Fungi		0
ENOG	PLFJ1|XP_018176121.1			4.87E-93	295	4751|Fungi		0
ENOG	PLFJ1|XP_018176128.1		Protein-tyrosine phosphatase	2.46E-55	185	4751|Fungi		0
ENOG	PLFJ1|XP_018176288.1			2.95E-135	390	4751|Fungi		0
ENOG	PLFJ1|XP_018176325.1			8.25E-75	261	4751|Fungi		0
ENOG	PLFJ1|XP_018176475.1			1.05E-23	106	4751|Fungi		0
ENOG	PLFJ1|XP_018176534.1			4.09E-58	182	4751|Fungi		0
COG,KOG,ENOG	PLFJ1|XP_018176535.1		determination of stomach left/right asymmetry	1.79E-13	79.3	4751|Fungi		0
ENOG	PLFJ1|XP_018176598.1			7.3E-23	97.4	4751|Fungi		0
COG,KOG,ENOG	PLFJ1|XP_018176692.1		Helicase conserved C-terminal domain	2.1E-9	69.3	4751|Fungi		0
COG,KOG,ENOG	PLFJ1|XP_018176709.1		Cytochrome p-450	2.28E-242	687	4751|Fungi		0
COG,KOG,ENOG	PLFJ1|XP_018176724.1		Fic/DOC family	2.22E-76	245	4751|Fungi		0
ENOG	PLFJ1|XP_018176744.1			1.29E-11	70.5	4751|Fungi		0
COG,KOG,ENOG	PLFJ1|XP_018176749.1		Belongs to the cytochrome P450 family	5.43E-291	807	4751|Fungi		0
ENOG	PLFJ1|XP_018176767.1		Fungal specific transcription factor domain	6.52E-48	183	4751|Fungi		0
ENOG	PLFJ1|XP_018176786.1		Conidiation protein 6	7.03E-25	95.5	4751|Fungi		0
ENOG	PLFJ1|XP_018176818.1		Protein of unknown function (DUF3632)	8.63E-109	324	4751|Fungi		0
ENOG	PLFJ1|XP_018176936.1		Hydrophobic surface binding protein A	4.94E-34	125	4751|Fungi		0
ENOG	PLFJ1|XP_018176988.1			4.85E-19	82.4	4751|Fungi		0
ENOG	PLFJ1|XP_018177045.1			4.17E-154	441	4751|Fungi		0
ENOG	PLFJ1|XP_018177256.1			1.4E-8	66.6	4751|Fungi		0
ENOG	PLFJ1|XP_018177574.1			7.67E-58	194	4751|Fungi		0
KOG,ENOG	PLFJ1|XP_018177592.1		RING-like zinc finger	1.0E-21	95.1	4751|Fungi		0
ENOG	PLFJ1|XP_018177630.1			6.84E-52	194	4751|Fungi		0
ENOG	PLFJ1|XP_018177635.1			1.29E-237	662	4751|Fungi		0
ENOG	PLFJ1|XP_018177670.1			2.38E-133	392	4751|Fungi		0
ENOG	PLFJ1|XP_018177703.1		Podospora anserina S mat genomic DNA chromosome	2.25E-14	75.9	4751|Fungi		0
ENOG	PLFJ1|XP_018177763.1			7.4E-28	119	4751|Fungi		0
KOG,ENOG	PLFJ1|XP_018177775.1		Forkhead associated domain	1.88E-131	399	4751|Fungi		0
ENOG	PLFJ1|XP_018178034.1		TAP-like protein	3.61E-110	339	4751|Fungi		0
ENOG	PLFJ1|XP_018178160.1			1.39E-206	614	4751|Fungi		0
ENOG	PLFJ1|XP_018178197.1			4.87E-17	85.9	4751|Fungi		0
COG,KOG,ENOG	PLFJ1|XP_018178351.1		protein ubiquitination	1.54E-41	174	4751|Fungi		0
ENOG	PLFJ1|XP_018178388.1			4.33E-9	65.1	4751|Fungi		0
ENOG	PLFJ1|XP_018178389.1			2.66E-9	67.4	4751|Fungi		0
ENOG	PLFJ1|XP_018178413.1			3.4E-20	99	4751|Fungi		0
COG,ENOG	PLFJ1|XP_018178418.1		Phosphoenolpyruvate phosphomutase	1.07E-113	345	4751|Fungi		0
ENOG	PLFJ1|XP_018178449.1		GDSL-like Lipase/Acylhydrolase family	1.59E-45	171	4751|Fungi		0
COG,KOG,ENOG	PLFJ1|XP_018178452.1		Encoded by	3.62E-237	740	4751|Fungi		0
ENOG	PLFJ1|XP_018178573.1		Ricin-type beta-trefoil	3.17E-59	214	4751|Fungi		0
ENOG	PLFJ1|XP_018178621.1			5.55E-61	218	4751|Fungi		0
ENOG	PLFJ1|XP_018178622.1			7.27E-88	291	4751|Fungi		0
ENOG	PLFJ1|XP_018178730.1			7.78E-15	73.9	4751|Fungi		0
ENOG	PLFJ1|XP_018178760.1			1.34E-171	504	4751|Fungi		0
COG,ENOG	PLFJ1|XP_018178797.1		protein ubiquitination	5.01E-43	144	4751|Fungi		0
ENOG	PLFJ1|XP_018178822.1		Protein of unknown function (DUF541)	1.69E-8	61.2	4751|Fungi		0
ENOG	PLFJ1|XP_018178865.1		Right handed beta helix region	3.93E-203	572	4751|Fungi		0
ENOG	PLFJ1|XP_018178867.1		Arrestin (or S-antigen), N-terminal domain	1.14E-14	84.3	4751|Fungi		0
ENOG	PLFJ1|XP_018178904.1			3.83E-23	105	4751|Fungi		0
ENOG	PLFJ1|XP_018178924.1			2.36E-137	435	4751|Fungi		0
ENOG	PLFJ1|XP_018179059.1			2.47E-19	84	4751|Fungi		0
ENOG	PLFJ1|XP_018179125.1			1.54E-147	432	4751|Fungi		0
COG,KOG,ENOG	PLFJ1|XP_018179127.1		Enoylreductase	4.15E-33	127	4751|Fungi		0
ENOG	PLFJ1|XP_018179139.1			5.13E-44	156	4751|Fungi		0
ENOG	PLFJ1|XP_018179176.1			2.62E-224	635	4751|Fungi		0
ENOG	PLFJ1|XP_018179184.1			6.84E-46	150	4751|Fungi		0
ENOG	PLFJ1|XP_018179197.1			5.9E-44	170	4751|Fungi		0
ENOG	PLFJ1|XP_018179209.1		Domain of unknown function (DUF3425)	1.71E-91	284	4751|Fungi		0
KOG,ENOG	PLFJ1|XP_018179225.1		MFS multidrug transporter	1.88E-18	92	4751|Fungi		0
COG,KOG,ENOG	PLFJ1|XP_018179266.1		tRNA synthetases class II (A)	6.39E-75	241	4751|Fungi		0
COG,ENOG	PLFJ1|XP_018179274.1		Beta-lactamase	3.3E-44	162	4751|Fungi		0
COG,ENOG	PLFJ1|XP_018179276.1		ThiJ PfpI domain-containing protein	1.73E-177	498	4751|Fungi		0
ENOG	PLFJ1|XP_018179284.1			9.77E-58	192	4751|Fungi		0
KOG,ENOG	PLFJ1|XP_018179819.1		Sugar (and other) transporter	9.81E-22	94	4751|Fungi		0
ENOG	PLFJ1|XP_018179963.1			1.31E-27	109	4751|Fungi		0
ENOG	PLFJ1|XP_018179968.1			6.09E-22	89.4	4751|Fungi		0
ENOG	PLFJ1|XP_018180108.1		Alpha/beta hydrolase family	5.79E-166	471	4751|Fungi		0
KOG,ENOG	PLFJ1|XP_018180122.1		Belongs to the major facilitator superfamily. Sugar transporter (TC 2.A.1.1) family	1.33E-176	515	4751|Fungi		0
ENOG	PLFJ1|XP_018180126.1		SUR7/PalI family	3.61E-36	144	4751|Fungi		0
ENOG	PLFJ1|XP_018180177.1			3.81E-80	248	4751|Fungi		0
ENOG	PLFJ1|XP_018180251.1			3.88E-67	216	4751|Fungi		0
ENOG	PLFJ1|XP_018180403.1			1.89E-11	65.1	4751|Fungi		0
COG,KOG,ENOG	PLFJ1|XP_018180429.1		ABC transporter transmembrane region	6.27E-20	96.7	4751|Fungi		0
COG,KOG,ENOG	PLFJ1|XP_018180431.1		ABC bile acid transporter	2.42E-120	387	4751|Fungi		0
ENOG	PLFJ1|XP_018180505.1			1.03E-16	82	4751|Fungi		0
ENOG	PLFJ1|XP_018180574.1			3.94E-173	510	4751|Fungi		0
ENOG	PLFJ1|XP_018180575.1			3.79E-19	89.7	4751|Fungi		0
ENOG	PLFJ1|XP_018180768.1		Serine aminopeptidase, S33	3.33E-72	230	4751|Fungi		0
ENOG	PLFJ1|XP_018180819.1			7.57E-90	275	4751|Fungi		0
ENOG	PLFJ1|XP_018180823.1			2.65E-32	133	4751|Fungi		0
ENOG	PLFJ1|XP_018180839.1			6.14E-25	111	4751|Fungi		0
COG,KOG,ENOG	PLFJ1|XP_018180868.1		ATPase family associated with various cellular activities (AAA)	7.94E-156	474	4751|Fungi		0
ENOG	PLFJ1|XP_018180925.1			2.43E-34	131	4751|Fungi		0
COG,KOG,ENOG	PLFJ1|XP_018181070.1		Zinc-binding dehydrogenase	3.58E-72	235	4751|Fungi		0
ENOG	PLFJ1|XP_018181102.1			1.08E-22	94	4751|Fungi		0
KOG,ENOG	PLFJ1|XP_018181265.1		Sugar (and other) transporter	2.84E-309	855	4751|Fungi		0
ENOG	PLFJ1|XP_018181293.1			3.97E-114	346	4751|Fungi		0
ENOG	PLFJ1|XP_018181396.1			2.16E-43	144	4751|Fungi		0
ENOG	PLFJ1|XP_018181409.1			2.33E-236	658	201174|Actinobacteria		0
ENOG	PLFJ1|XP_018181426.1			3.07E-8	61.6	4751|Fungi		0
ENOG	PLFJ1|XP_018181443.1			9.88E-93	285	4751|Fungi		0
ENOG	PLFJ1|XP_018181547.1			2.97E-42	177	4751|Fungi		0
KOG,ENOG	PLFJ1|XP_018181553.1		NACHT and WD domain protein	0	1054	4751|Fungi		0
COG,ENOG	PLFJ1|XP_018181604.1		Belongs to the glycosyl hydrolase 43 family	6.19E-145	421	4751|Fungi		0
COG,ENOG	PLFJ1|XP_018181608.1		Tetratricopeptide repeat	6.4E-71	240	28221|Deltaproteobacteria		0
ENOG	PLFJ1|XP_018181610.1			1.47E-26	105	4751|Fungi		0
COG,ENOG	PLFJ1|XP_018181679.1		von Willebrand factor (vWF) type A domain	4.82E-291	839	976|Bacteroidetes		0
COG,KOG,ENOG	PLFJ1|XP_018181762.1		FAD binding domain	1.17E-212	608	4751|Fungi		0
ENOG	PLFJ1|XP_018182097.1		phosphatase	0	1000	4751|Fungi		0
COG,KOG,ENOG	PLFJ1|XP_018182098.1		Transporter	2.21E-228	669	4751|Fungi		0
ENOG	PLFJ1|XP_018182191.1			1.44E-8	63.5	4751|Fungi		0
ENOG	PLFJ1|XP_018182196.1			4.14E-18	86.7	4751|Fungi		0
COG,KOG,ENOG	PLFJ1|XP_018182412.1		Enoyl-(Acyl carrier protein) reductase	3.09E-134	406	4751|Fungi		0
ENOG	PLFJ1|XP_018182428.1			1.13E-181	521	4751|Fungi		0
COG,ENOG	PLFJ1|XP_018182429.1		Beta-L-arabinofuranosidase, GH127	0	1242	4751|Fungi		0
ENOG	PLFJ1|XP_018182447.1		Acetyltransferase (GNAT) family	9.99E-62	196	4751|Fungi		0
ENOG	PLFJ1|XP_018182496.1		F-box domain-containing protein	1.28E-117	357	4751|Fungi		0
ENOG	PLFJ1|XP_018182626.1			9.24E-15	81.6	4751|Fungi		0
COG,ENOG	PLFJ1|XP_018182650.1		Altered inheritance of mitochondria protein 24, mitochondrial	1.25E-128	372	4751|Fungi		0
ENOG	PLFJ1|XP_018182695.1			6.14E-11	66.2	4751|Fungi		0
ENOG	PLFJ1|XP_018182715.1		Alternaria alternata allergen 1	2.79E-43	147	4751|Fungi		0
ENOG	PLFJ1|XP_018182784.1			2.73E-102	338	4751|Fungi		0
ENOG	PLFJ1|XP_018182857.1		Kp4	1.87E-17	82.4	4751|Fungi		0
ENOG	PLFJ1|XP_018182905.1		T5orf172	3.23E-29	127	4751|Fungi		0
ENOG	PLFJ1|XP_018182933.1			1.77E-33	134	4751|Fungi		0
ENOG	PLFJ1|XP_018182934.1			1.38E-88	278	4751|Fungi		0
ENOG	PLFJ1|XP_018183101.1			1.55E-66	211	4751|Fungi		0
COG,KOG,ENOG	PLFJ1|XP_018183115.1		Fic/DOC family	3.1E-47	172	4751|Fungi		0
COG,KOG,ENOG	PLFJ1|XP_018183221.1		gtp cyclohydrolase ii	6.47E-27	112	4751|Fungi		0
ENOG	PLFJ1|XP_018183273.1			1.87E-75	230	4751|Fungi		0
ENOG	PLFJ1|XP_018183514.1		GAL4-like Zn(II)2Cys6 (or C6 zinc) binuclear cluster DNA-binding domain	4.09E-98	310	4751|Fungi		0
COG,ENOG	PLFJ1|XP_018183680.1		Putative glycolipid-binding	3.39E-52	172	28211|Alphaproteobacteria		0
ENOG	PLFJ1|XP_018183738.1			1.3E-15	80.9	4751|Fungi		0
ENOG	PLFJ1|XP_018183774.1			2.59E-39	135	4751|Fungi		0
ENOG	PLFJ1|XP_018183890.1		Protein of unknown function (DUF3129)	1.4E-40	150	4751|Fungi		0
ENOG	PLFJ1|XP_018183894.1			4.79E-47	156	201174|Actinobacteria		0
ENOG	PLFJ1|XP_018183923.1			5.24E-41	140	4751|Fungi		0
ENOG	PLFJ1|XP_018183958.1		C6 transcription factor	1.57E-107	352	4751|Fungi		0
ENOG	PLFJ1|XP_018184090.1			6.46E-13	70.1	393283.XP_007839997.1|-		0
ENOG	PLFJ1|XP_018184162.1			5.95E-68	208	4751|Fungi		0
COG,KOG,ENOG	PLFJ1|XP_018184179.1		D-isomer specific 2-hydroxyacid dehydrogenase, NAD binding domain	1.61E-190	533	4751|Fungi		0
ENOG	PLFJ1|XP_018184235.1		Fungal specific transcription factor domain	4.51E-9	60.5	140110.NechaP48289|-		0
ENOG	PLFJ1|XP_018184272.1			4.24E-217	618	4751|Fungi		0
ENOG	PLFJ1|XP_018184273.1			8.03E-54	182	4751|Fungi		0
KOG,ENOG	PLFJ1|XP_018184291.1		)transporter	1.94E-42	153	4751|Fungi		0
ENOG	PLFJ1|XP_018184292.1		GAL4-like Zn(II)2Cys6 (or C6 zinc) binuclear cluster DNA-binding domain	7.58E-112	343	4751|Fungi		0
