# Supplementary material for: Comparative Genomics Analysis Reveals the Genomic Basis of S8 Proteases, CAZymes, and Secondary Metabolism Associated with Nematode Biocontrol in Purpureocillium lilacinum
Source: Int J Mol Sci. 2026 May 22;27(11):4687. doi: 10.3390/ijms27114687 (PMC13256968; doi:10.3390/ijms27114687)
Supplement: Supplementary file 1 [file ijms-27-04687-s001.zip › Supplementary/Table S3.xlsx]

## Sheet: P. lilacinum PLFJ-1
Protein Id	Location	Gene Length	Protein Length	CAZy Annotations	Domains
Purli15802	scaffold_3:3,422,486-3,421,341	1146	382	GT139	Glycosyltransferase sugar-binding region containing DXD motif
Purli132	scaffold_1:353,928-356,152	2225	511	Auxiliary Activity Family 1	Multicopper oxidase Multicopper oxidase
Purli19277	scaffold_6:2,690,308-2,692,197	1890	594	Auxiliary Activity Family 3 / Subf 2	GMC oxidoreductase GMC oxidoreductase
Purli14159	scaffold_2:3,506,994-3,504,982	2013	629	Auxiliary Activity Family 1	Multicopper oxidase Multicopper oxidase Multicopper oxidase
Purli110322	scaffold_8:72,403-74,370	1968	612	Auxiliary Activity Family 1	Multicopper oxidase Multicopper oxidase Multicopper oxidase
Purli186	scaffold_1:562,580-560,646	1935	645	GMC oxidoreductase	GMC oxidoreductase GMC oxidoreductase
Purli11116	scaffold_1:3,849,269-3,851,233	1965	655	GMC oxidoreductase	GMC oxidoreductase GMC oxidoreductase
Purli12157	scaffold_11:456,809-457,492	684	228	Auxiliary Activity Family 11
Purli14249	scaffold_2:3,813,499-3,811,513	1987	613	Auxiliary Activity Family 3 / Subf 2	GMC oxidoreductase GMC oxidoreductase
Purli12216	scaffold_12:176,816-178,091	1276	327	Auxiliary Activity Family 14
Purli110420	scaffold_8:365,739-363,846	1894	608	Auxiliary Activity Family 3 / Subf 2	GMC oxidoreductase GMC oxidoreductase
Purli14341	scaffold_20:165,559-164,577	983	306	Auxiliary Activity Family 9	Auxiliary Activity family 9 (formerly GH61)
Purli12296	scaffold_12:404,386-406,353	1968	617	Auxiliary Activity Family 3 / Subf 3	GMC oxidoreductase GMC oxidoreductase
Purli12317	scaffold_12:462,816-461,133	1684	544	Auxiliary Activity Family 3 / Subf 2	GMC oxidoreductase GMC oxidoreductase
Purli19493	scaffold_7:172,300-174,071	1772	555	Auxiliary Activity Family 3 / Subf 2	GMC oxidoreductase GMC oxidoreductase
Purli14375	scaffold_21:130,617-132,905	2289	629	Auxiliary Activity Family 3 / Subf 2	GMC oxidoreductase GMC oxidoreductase
Purli19498	scaffold_7:187,315-185,727	1589	506	Glucooligosaccharide oxidase	FAD binding domain Berberine and berberine like
Purli19555	scaffold_7:337,261-335,198	2064	614	Auxiliary Activity Family 3 / Subf 3	GMC oxidoreductase GMC oxidoreductase
Purli12405	scaffold_13:258,356-256,552	1805	575	Auxiliary Activity Family 3 / Subf 1	GMC oxidoreductase GMC oxidoreductase
Purli111720	scaffold_9:1,783,891-1,786,270	2380	646	Auxiliary Activity Family 1	Multicopper oxidase Multicopper oxidase Multicopper oxidase
Purli12515	scaffold_14:221,777-223,834	2058	686	Auxiliary Activity Family 5 / Subf 2 Carbohydrate-Binding Module Family 32	F5/8 type C domain Kelch motif Galactose oxidase-like, Early set domain
Purli1491	scaffold_1:1,829,565-1,828,448	1118	291	Auxiliary Activity Family 14
Purli16707	scaffold_4:2,080,218-2,082,161	1944	648	GMC oxidoreductase	GMC oxidoreductase GMC oxidoreductase
Purli14661	scaffold_3:3,312-5,450	2139	616	Auxiliary Activity Family 1	Multicopper oxidase Multicopper oxidase Multicopper oxidase
Purli15692	scaffold_3:3,107,687-3,109,266	1580	477	Auxiliary Activity Family 12	Glucose / Sorbosone dehydrogenase
Purli11609	scaffold_1:5,339,103-5,339,893	791	205	Auxiliary Activity Family 6	NADPH-dependent FMN reductase
Purli18780	scaffold_6:1,144,383-1,146,583	2201	629	Auxiliary Activity Family 1 / Subf 2	Multicopper oxidase Multicopper oxidase Multicopper oxidase
Purli110884	scaffold_8:1,761,996-1,761,255	742	205	Auxiliary Activity Family 6	Flavodoxin
Purli12714	scaffold_16:41,811-43,644	1834	566	Auxiliary Activity Family 3 / Subf 2	GMC oxidoreductase GMC oxidoreductase
Purli17892	scaffold_5:1,861,629-1,863,762	2134	598	Auxiliary Activity Family 1	Multicopper oxidase Multicopper oxidase Multicopper oxidase
Purli19972	scaffold_7:1,739,123-1,737,942	1182	394	Auxiliary Activity Family 11
Purli15878	scaffold_3:3,659,276-3,657,639	1638	546	Auxiliary Activity Family 3 / Subf 2	GMC oxidoreductase GMC oxidoreductase
Purli17934	scaffold_5:1,961,431-1,959,445	1987	598	Auxiliary Activity Family 1 / Subf 3	Multicopper oxidase Multicopper oxidase Multicopper oxidase
Purli16919	scaffold_4:2,710,982-2,708,835	2148	716	Auxiliary Activity Family 1	Multicopper oxidase Multicopper oxidase Multicopper oxidase
Purli18970	scaffold_6:1,707,130-1,707,807	678	226	Auxiliary Activity Family 11
Purli16976	scaffold_4:2,883,451-2,886,816	3366	1056	Auxiliary Activity Family 5 / Subf 1	WSC domain PF07250 Galactose oxidase-like, Early set domain
Purli14947	scaffold_3:925,694-926,926	1233	364	Auxiliary Activity Family 2	Peroxidase
Purli16020	scaffold_38:46,317-48,302	1986	601	Auxiliary Activity Family 1 / Subf 3	Multicopper oxidase Multicopper oxidase Multicopper oxidase
Purli111143	scaffold_9:10,559-9,287	1273	376	Auxiliary Activity Family 3 / Subf 2	GMC oxidoreductase
Purli11940	scaffold_10:683,829-686,041	2213	585	Auxiliary Activity Family 3 / Subf 2	GMC oxidoreductase GMC oxidoreductase
Purli16040	scaffold_4:51,476-52,204	729	205	Auxiliary Activity Family 6	Flavodoxin
Purli1961	scaffold_1:3,376,693-3,378,337	1645	465	Auxiliary Activity Family 12
Purli18152	scaffold_5:2,593,389-2,591,910	1480	440	Auxiliary Activity Family 9 Carbohydrate-Binding Module Family 18	Auxiliary Activity family 9 (formerly GH61)
Purli16128	scaffold_4:261,197-263,159	1963	615	Auxiliary Activity Family 1	Multicopper oxidase Multicopper oxidase Multicopper oxidase
Purli19201	scaffold_6:2,451,866-2,453,200	1335	445	Auxiliary Activity Family 11
Purli18185	scaffold_5:2,692,203-2,690,939	1265	395	Class II peroxidase	Peroxidase
Purli14093	scaffold_2:3,328,272-3,327,392	881	231	Auxiliary Activity Family 9	Auxiliary Activity family 9 (formerly GH61)
Purli11151	scaffold_1:3,960,383-3,962,215	1833	513	Carbohydrate-Binding Module Family 18 Carbohydrate-Binding Module Family 18 Carbohydrate-Binding Module Family 18 Carbohydrate Esterase Family 4	Chitin recognition protein Polysaccharide deacetylase
Purli1129	scaffold_1:687,977-689,580	1604	491	Carbohydrate-Binding Module Family 18 Carbohydrate Esterase Family 4	Polysaccharide deacetylase
Purli19391	scaffold_6:3,050,464-3,051,660	1197	399	Carbohydrate Esterase Family 4	Polysaccharide deacetylase
Purli19448	scaffold_7:19,136-18,307	830	238	Carbohydrate Esterase Family 5	Cutinase
Purli14511	scaffold_24:107,595-108,393	799	229	Carbohydrate Esterase Family 5	Cutinase
Purli11564	scaffold_1:5,208,570-5,210,214	1645	497	Carbohydrate-Binding Module Family 18 Carbohydrate-Binding Module Family 18 Carbohydrate Esterase Family 4	Chitin recognition protein Polysaccharide deacetylase
Purli14712	scaffold_3:156,855-157,983	1129	317	Carbohydrate Esterase Family 5	Cutinase
Purli11658	scaffold_1:5,514,120-5,509,760	4361	412	Carbohydrate Esterase Family 5	Cutinase
Purli16839	scaffold_4:2,450,208-2,451,014	807	269	Carbohydrate Esterase Family 4	Polysaccharide deacetylase
Purli16853	scaffold_4:2,480,275-2,481,879	1605	436	Carbohydrate-Binding Module Family 18 Carbohydrate Esterase Family 4	Chitin recognition protein Polysaccharide deacetylase
Purli15904	scaffold_3:3,729,747-3,730,559	813	251	Carbohydrate Esterase Family 5	Cutinase
Purli13995	scaffold_2:3,053,765-3,052,262	1504	438	Carbohydrate Esterase Family 9
Purli13144	scaffold_2:427,373-429,019	1647	549	Carbohydrate-Binding Module Family 91 Glycoside Hydrolase Family 43	Glycosyl hydrolases family 43
Purli12111	scaffold_11:339,344-340,858	1515	505	Carbohydrate-Binding Module Family 42 Glycoside Hydrolase Family 54	Alpha-L-arabinofuranosidase B (ABFB) domain Alpha-L-arabinofuranosidase B, catalytic
Purli19282	scaffold_6:2,710,956-2,709,557	1400	392	Carbohydrate-Binding Module Family 1 Glycoside Hydrolase Family 18	Glycosyl hydrolases family 18 Fungal cellulose binding domain
Purli168	scaffold_1:484,510-486,779	2270	689	Carbohydrate-Binding Module Family 21	Carbohydrate/starch-binding module (family 21)
Purli18414	scaffold_54:18,243-15,731	2513	718	Carbohydrate-Binding Module Family 50 Carbohydrate-Binding Module Family 50 Carbohydrate-Binding Module Family 50 Carbohydrate-Binding Module Family 50	LysM domain
Purli12297	scaffold_12:408,152-406,476	1677	516	Carbohydrate-Binding Module Family 43 Glycoside Hydrolase Family 72	Glucanosyltransferase X8 domain
Purli16397	scaffold_4:1,019,800-1,021,625	1826	590	Carbohydrate-Binding Module Family 20 Glycoside Hydrolase Family 15	Starch binding domain Glycosyl hydrolases family 15
Purli111522	scaffold_9:1,144,321-1,137,761	6561	936	Carbohydrate-Binding Module Family 48 Glycoside Hydrolase Family 114	PF03537
Purli111556	scaffold_9:1,246,111-1,247,637	1527	509	Carbohydrate-Binding Module Family 42 Glycoside Hydrolase Family 54	Alpha-L-arabinofuranosidase B (ABFB) domain Alpha-L-arabinofuranosidase B, catalytic
Purli19510	scaffold_7:216,035-217,123	1089	300	Carbohydrate-Binding Module Family 18 Carbohydrate-Binding Module Family 18 Carbohydrate-Binding Module Family 18
Purli16441	scaffold_4:1,193,644-1,189,594	4051	1312	Carbohydrate-Binding Module Family 18 Glycoside Hydrolase Family 18	Glycosyl hydrolases family 18 LysM domain
Purli16442	scaffold_4:1,195,362-1,196,812	1451	444	Carbohydrate-Binding Module Family 50 Carbohydrate-Binding Module Family 50 Carbohydrate-Binding Module Family 50 Carbohydrate-Binding Module Family 50	LysM domain
Purli111578	scaffold_9:1,311,323-1,313,364	2042	585	Carbohydrate-Binding Module Family 24 Carbohydrate-Binding Module Family 24 Glycoside Hydrolase Family 71	PF03659
Purli19537	scaffold_7:299,261-295,548	3714	1238	Carbohydrate-Binding Module Family 18 Carbohydrate-Binding Module Family 50 Carbohydrate-Binding Module Family 50 Glycoside Hydrolase Family 18	Glycosyl hydrolases family 18 LysM domain
Purli16628	scaffold_4:1,846,792-1,844,271	2522	708	Carbohydrate-Binding Module Family 48 Glycoside Hydrolase Family 13 / Subf 8	Alpha amylase, catalytic domain Alpha amylase, C-terminal all-beta domain Carbohydrate-binding module 48 (Isoamylase N-terminal domain)
Purli14630	scaffold_28:86,559-85,257	1303	419	Carbohydrate-Binding Module Family 18 Carbohydrate-Binding Module Family 18 Glycoside Hydrolase Family 18	Chitin recognition protein Glycosyl hydrolases family 18
Purli12592	scaffold_15:43,417-40,338	3080	1005	Carbohydrate-Binding Module Family 32 Glycoside Hydrolase Family 65	PF03632 PF03636
Purli13690	scaffold_2:2,126,034-2,124,498	1537	452	Carbohydrate-Binding Module Family 18 Glycoside Hydrolase Family 16	Glycosyl hydrolases family 16
Purli18850	scaffold_6:1,330,280-1,327,941	2340	669	Carbohydrate-Binding Module Family 20 Glycoside Hydrolase Family 15	Starch binding domain Glycosyl hydrolases family 15
Purli12709	scaffold_16:25,079-23,478	1602	534	Carbohydrate-Binding Module Family 13 Glycoside Hydrolase Family 27	Ricin-type beta-trefoil lectin domain Melibiase
Purli15788	scaffold_3:3,388,508-3,389,035	528	176	Carbohydrate-Binding Module Family 50	LysM domain
Purli11713	scaffold_1:5,672,232-5,667,451	4782	1448	Carbohydrate-Binding Module Family 18 Carbohydrate-Binding Module Family 50 Glycoside Hydrolase Family 18	Glycosyl hydrolases family 18 LysM domain Pathogen effector; putative necrosis-inducing factor
Purli11716	scaffold_1:5,675,265-5,676,372	1108	325	Carbohydrate-Binding Module Family 50 Carbohydrate-Binding Module Family 50 Carbohydrate-Binding Module Family 50 Carbohydrate-Binding Module Family 50	LysM domain
Purli16289	scaffold_4:728,663-729,146	484	139	Distantly related to plant expansins	PF07249
Purli16319	scaffold_4:799,694-800,503	810	270	Distantly related to plant expansins	PF03330
Purli15461	scaffold_3:2,391,449-2,391,832	384	128	Distantly related to plant expansins	PF03330
Purli15002	scaffold_3:1,080,126-1,080,569	444	130	Distantly related to plant expansins	PF07249
Purli13764	scaffold_2:2,326,167-2,328,127	1961	526	Glycoside Hydrolase Family 162
Purli11656	scaffold_1:5,506,283-5,507,650	1368	432	Glycoside Hydrolase Family 171	PF07075
Purli14220	scaffold_2:3,737,271-3,739,407	2137	692	Glycoside Hydrolase Family 172	Protein of unknown function (DUF2961)
Purli12220	scaffold_12:196,137-194,758	1380	460	Glycoside Hydrolase Family 172	Protein of unknown function (DUF2961)
Purli12419	scaffold_13:301,136-302,377	1242	376	Glycoside Hydrolase Family 172	Protein of unknown function (DUF2961)
Purli13080	scaffold_2:275,793-276,432	640	181	Glycoside Hydrolase Family 184
Purli19455	scaffold_7:42,519-41,724	796	248	Glycoside Hydrolase Family 184
Purli17910	scaffold_5:1,913,172-1,913,947	776	241	Glycoside Hydrolase Family 184
Purli111268	scaffold_9:360,470-361,392	923	286	Glycoside Hydrolase Family 16	Glycosyl hydrolases family 16
Purli19221	scaffold_6:2,515,798-2,513,759	2040	680	Glycoside Hydrolase Family 30 / Subf 5	O-Glycosyl hydrolase family 30
Purli19222	scaffold_6:2,519,715-2,518,153	1563	465	Glycoside Hydrolase Family 20	Glycosyl hydrolase family 20, catalytic domain Glycosyl hydrolase family 20, domain 2
Purli14107	scaffold_2:3,375,172-3,372,806	2367	789	Glycoside Hydrolase Family 146	Beta-L-arabinofuranosidase, GH127 catalytic domain
Purli15132	scaffold_3:1,455,064-1,452,690	2375	682	Glycoside Hydrolase Family 15	Glycosyl hydrolases family 15
Purli13091	scaffold_2:303,043-304,176	1134	341	Glycoside Hydrolase Family 16	Glycosyl hydrolases family 16
Purli15140	scaffold_3:1,475,654-1,473,757	1898	598	Glycoside Hydrolase Family 18	Glycosyl hydrolases family 18
Purli14116	scaffold_2:3,397,884-3,393,015	4870	587	Glycoside Hydrolase Family 18	Glycosyl hydrolases family 18
Purli110262	scaffold_7:2,592,694-2,595,051	2358	786	Glycoside Hydrolase Family 29	Alpha-L-fucosidase
Purli18225	scaffold_5:2,799,672-2,797,991	1682	514	Glycoside Hydrolase Family 88	PF07470
Purli18226	scaffold_5:2,800,442-2,802,077	1636	507	Glycoside Hydrolase Family 154	Uncharacterized protein conserved in bacteria (DUF2264)
Purli110275	scaffold_72:22,218-21,071	1148	355	Glycoside Hydrolase Family 18	Glycosyl hydrolases family 18
Purli18227	scaffold_5:2,803,582-2,805,027	1446	482	Glycoside Hydrolase Family 136	PF13229
Purli19252	scaffold_6:2,623,200-2,621,524	1677	496	Glycoside Hydrolase Family 79
Purli18229	scaffold_5:2,811,071-2,808,845	2227	615	Glycoside Hydrolase Family 2	Glycosyl hydrolases family 2 Glycosyl hydrolases family 2, TIM barrel domain Glycosyl hydrolases family 2, sugar binding domain
Purli140	scaffold_1:391,753-393,022	1270	408	Glycoside Hydrolase Family 95
Purli17217	scaffold_41:53,866-52,131	1736	548	Glycoside Hydrolase Family 29	Alpha-L-fucosidase
Purli110290	scaffold_78:5,498-6,896	1399	404	Glycoside Hydrolase Family 18	Glycosyl hydrolases family 18
Purli111316	scaffold_9:487,661-485,031	2631	877	Glycoside Hydrolase Family 78	Bacterial alpha-L-rhamnosidase concanavalin-like domain PF08531
Purli13124	scaffold_2:377,619-376,130	1490	480	Glycoside Hydrolase Family 30 / Subf 3	Glycosyl hydrolase family 30 TIM-barrel domain
Purli13127	scaffold_2:385,880-384,522	1359	453	Glycoside Hydrolase Family 64
Purli111320	scaffold_9:503,088-502,138	951	317	Glycoside Hydrolase Family 128	Glycosyl hydrolase catalytic core
Purli14154	scaffold_2:3,493,107-3,491,363	1745	497	Glycoside Hydrolase Family 27	Melibiase
Purli16204	scaffold_4:483,802-482,252	1551	463	Glycoside Hydrolase Family 76	PF03663
Purli14156	scaffold_2:3,496,185-3,497,630	1446	457	Glycoside Hydrolase Family 27	Melibiase
Purli18255	scaffold_5:2,871,043-2,869,227	1817	510	Glycoside Hydrolase Family 13 / Subf 5	Alpha amylase, catalytic domain
Purli12114	scaffold_11:349,976-353,823	3848	900	Glycoside Hydrolase Family 136	Protein of unknown function (DUF1214) Protein of unknown function (DUF1254) PF13229
Purli111332	scaffold_9:533,026-536,902	3877	839	Glycoside Hydrolase Family 47	DnaJ domain Glycosyl hydrolase family 47
Purli13150	scaffold_2:445,507-444,833	675	189	Glycoside Hydrolase Family 24	Phage lysozyme
Purli17250	scaffold_44:32,379-33,996	1618	502	Glycoside Hydrolase Family 16	Glycosyl hydrolases family 16
Purli11106	scaffold_1:3,814,468-3,813,266	1203	401	Glycoside Hydrolase Family 76	PF03663
Purli185	scaffold_1:558,715-559,866	1152	384	Glycoside Hydrolase Family 128	Glycosyl hydrolase catalytic core
Purli17254	scaffold_44:43,311-44,544	1234	363	Glycoside Hydrolase Family 5 / Subf 31	Cellulase (glycosyl hydrolase family 5)
Purli11110	scaffold_1:3,832,341-3,830,360	1982	613	Glycoside Hydrolase Family 16	Glycosyl hydrolases family 16 WSC domain
Purli17255	scaffold_44:47,049-44,704	2346	782	Glycoside Hydrolase Family 31	PF01055 Glycosyl hydrolase 31 N-terminal galactose mutarotase-like domain
Purli12138	scaffold_11:410,959-412,915	1957	615	Glycoside Hydrolase Family 20	Glycosyl hydrolase family 20, catalytic domain beta-acetyl hexosaminidase like
Purli17266	scaffold_45:36,324-38,508	2185	689	Glycoside Hydrolase Family 18	Glycosyl hydrolases family 18
Purli12146	scaffold_11:431,685-429,998	1688	522	Glycoside Hydrolase Family 20	Glycosyl hydrolase family 20, catalytic domain beta-acetyl hexosaminidase like
Purli111369	scaffold_9:664,868-662,013	2856	799	Glycoside Hydrolase Family 3	Glycosyl hydrolase family 3 N terminal domain Glycosyl hydrolase family 3 C-terminal domain PF14310
Purli16252	scaffold_4:602,041-600,580	1462	408	Glycoside Hydrolase Family 5 / Subf 15	Cellulase (glycosyl hydrolase family 5)
Purli110357	scaffold_8:169,280-168,539	742	228	Glycoside Hydrolase Family 25	Glycosyl hydrolases family 25
Purli11141	scaffold_1:3,915,707-3,916,975	1269	423	Glycoside Hydrolase Family 5 / Subf 11	Cellulase (glycosyl hydrolase family 5)
Purli13193	scaffold_2:567,144-570,190	3047	981	Glycoside Hydrolase Family 47	Glycosyl hydrolase family 47
Purli110362	scaffold_8:188,722-190,328	1607	466	Glycoside Hydrolase Family 76	PF03663
Purli12178	scaffold_12:50,837-52,419	1583	436	Glycoside Hydrolase Family 27	Melibiase
Purli18323	scaffold_5:3,057,200-3,058,759	1560	501	Glycoside Hydrolase Family 5 / Subf 27	Cellulase (glycosyl hydrolase family 5)
Purli1135	scaffold_1:705,003-703,444	1560	520	Glycoside Hydrolase Family 20	Glycosyl hydrolase family 20, catalytic domain Glycosyl hydrolase family 20, domain 2
Purli14236	scaffold_2:3,777,019-3,775,967	1053	351	Glycoside Hydrolase Family 16
Purli110381	scaffold_8:254,084-256,836	2753	773	Glycoside Hydrolase Family 3	Glycosyl hydrolase family 3 N terminal domain Glycosyl hydrolase family 3 C-terminal domain PF14310
Purli15272	scaffold_3:1,851,726-1,853,300	1575	473	Glycoside Hydrolase Family 76	PF03663
Purli14258	scaffold_2:3,838,162-3,836,366	1797	599	Glycoside Hydrolase Family 13 / Subf 40	Alpha amylase, catalytic domain
Purli14269	scaffold_2:3,875,964-3,878,505	2542	774	Glycoside Hydrolase Family 55	Rhamnogalacturonase A/epimerase, pectate lyase-like
Purli14270	scaffold_2:3,880,132-3,878,657	1476	458	Glycoside Hydrolase Family 13 / Subf 1	Alpha amylase, catalytic domain
Purli12222	scaffold_12:200,450-198,819	1632	544	Glycoside Hydrolase Family 32	Glycosyl hydrolases family 32 N-terminal domain Glycosyl hydrolases family 32 C terminal
Purli111439	scaffold_9:885,441-883,052	2390	739	Glycoside Hydrolase Family 37	PF01204 PF07492
Purli12228	scaffold_12:215,080-213,128	1953	651	Glycoside Hydrolase Family 84	Glycosyl hydrolase family 20, domain 2 beta-N-acetylglucosaminidase
Purli110425	scaffold_8:380,212-383,320	3109	918	Glycoside Hydrolase Family 55	Rhamnogalacturonase A/epimerase, pectate lyase-like
Purli14281	scaffold_2:3,900,557-3,902,422	1866	622	Glycoside Hydrolase Family 1	Glycosyl hydrolase family 1
Purli15316	scaffold_3:2,007,821-2,005,605	2217	699	Glycoside Hydrolase Family 47	Glycosyl hydrolase family 47
Purli18400	scaffold_52:16,788-14,462	2327	734	Glycoside Hydrolase Family 36	Melibiase
Purli110449	scaffold_8:468,554-470,028	1475	453	Glycoside Hydrolase Family 72	Glucanosyltransferase
Purli13282	scaffold_2:819,022-817,910	1113	371	Glycoside Hydrolase Family 43	Glycosyl hydrolases family 43
Purli1210	scaffold_1:910,538-909,284	1255	400	Glycoside Hydrolase Family 152	Thaumatin family
Purli19429	scaffold_66:20,938-23,182	2245	677	Glycoside Hydrolase Family 3	Glycosyl hydrolase family 3 N terminal domain Glycosyl hydrolase family 3 C-terminal domain PF14310
Purli18406	scaffold_53:13,923-10,596	3328	1061	Glycoside Hydrolase Family 18	Glycosyl hydrolases family 18
Purli16358	scaffold_4:909,967-908,161	1807	584	Glycoside Hydrolase Family 20	Glycosyl hydrolase family 20, catalytic domain beta-acetyl hexosaminidase like
Purli19431	scaffold_67:14,756-14,055	702	234	Glycoside Hydrolase Family 18	Glycosyl hydrolases family 18
Purli18407	scaffold_53:15,623-20,804	5182	1471	Glycoside Hydrolase Family 55	LysM domain Rhamnogalacturonase A/epimerase, pectate lyase-like
Purli18413	scaffold_54:11,721-9,477	2245	711	Glycoside Hydrolase Family 18	Glycosyl hydrolases family 18
Purli1221	scaffold_1:941,811-940,596	1216	386	Glycoside Hydrolase Family 16	Glycosyl hydrolases family 16
Purli18415	scaffold_54:19,249-22,302	3054	767	Glycoside Hydrolase Family 18	Glycosyl hydrolases family 18
Purli17391	scaffold_5:332,949-332,274	676	188	Glycoside Hydrolase Family 24	Phage lysozyme
Purli16370	scaffold_4:947,360-946,287	1074	358	Glycoside Hydrolase Family 18
Purli1226	scaffold_1:972,868-969,446	3423	1013	Glycoside Hydrolase Family 35	Glycosyl hydrolases family 35 Beta-galactosidase, domain 2 Beta-galactosidase, domain 3 Beta-galactosidase second all-beta domain
Purli18419	scaffold_55:7,949-10,079	2131	671	Glycoside Hydrolase Family 18	Glycosyl hydrolases family 18
Purli14323	scaffold_20:90,067-89,053	1015	318	Glycoside Hydrolase Family 18	Glycosyl hydrolases family 18
Purli11251	scaffold_1:4,257,184-4,258,492	1309	367	Glycoside Hydrolase Family 18	Glycosyl hydrolases family 18
Purli13307	scaffold_2:885,366-884,061	1306	401	Glycoside Hydrolase Family 18	Glycosyl hydrolases family 18
Purli18429	scaffold_57:9,683-11,396	1714	540	Glycoside Hydrolase Family 29	Alpha-L-fucosidase
Purli12290	scaffold_12:394,744-395,566	823	236	Glycoside Hydrolase Family 75	PF07335
Purli19467	scaffold_7:98,667-92,860	5808	1132	Glycoside Hydrolase Family 76	PF03663 Methyltransferase domain
Purli11275	scaffold_1:4,358,212-4,359,422	1211	386	Glycoside Hydrolase Family 28	Glycosyl hydrolases family 28
Purli111530	scaffold_9:1,165,057-1,163,249	1809	603	Glycoside Hydrolase Family 43	Glycosyl hydrolases family 43
Purli18459	scaffold_6:92,118-87,685	4434	1365	Glycoside Hydrolase Family 55	Rhamnogalacturonase A/epimerase, pectate lyase-like
Purli110510	scaffold_8:666,996-665,977	1020	321	Glycoside Hydrolase Family 18	Glycosyl hydrolases family 18
Purli111542	scaffold_9:1,208,767-1,206,095	2673	891	Glycoside Hydrolase Family 2	Glycosyl hydrolases family 2 Glycosyl hydrolases family 2, sugar binding domain
Purli18470	scaffold_6:126,857-128,782	1926	642	Glycoside Hydrolase Family 13 / Subf 40	Alpha amylase, catalytic domain
Purli14376	scaffold_21:135,429-133,055	2375	757	Glycoside Hydrolase Family 55	Rhamnogalacturonase A/epimerase, pectate lyase-like
Purli14377	scaffold_21:141,519-140,923	597	199	Glycoside Hydrolase Family 128	Glycosyl hydrolase catalytic core
Purli14378	scaffold_21:145,132-142,355	2778	692	Glycoside Hydrolase Family 92	Glycosyl hydrolase family 92 catalytic domain
Purli19500	scaffold_7:190,590-188,331	2260	518	Glycoside Hydrolase Family 125	Metal-independent alpha-mannosidase (GH125)
Purli17454	scaffold_5:504,071-505,591	1521	477	Glycoside Hydrolase Family 1	Glycosyl hydrolase family 1
Purli19509	scaffold_7:215,149-209,696	5454	1677	Glycoside Hydrolase Family 55	Rhamnogalacturonase A/epimerase, pectate lyase-like
Purli19514	scaffold_7:226,737-225,084	1654	461	Glycoside Hydrolase Family 76	PF03663
Purli14397	scaffold_22:24,565-25,602	1038	346	Glycoside Hydrolase Family 18	Glycosyl hydrolases family 18
Purli110544	scaffold_8:761,379-762,194	816	186	Glycoside Hydrolase Family 24	Phage lysozyme
Purli19521	scaffold_7:256,229-257,531	1303	395	Glycoside Hydrolase Family 18	Glycosyl hydrolases family 18
Purli11332	scaffold_1:4,532,978-4,531,183	1796	568	Glycoside Hydrolase Family 47	Glycosyl hydrolase family 47
Purli19534	scaffold_7:284,495-286,351	1857	504	Glycoside Hydrolase Family 79
Purli18524	scaffold_6:352,234-350,774	1461	424	Glycoside Hydrolase Family 18	Glycosyl hydrolases family 18
Purli111598	scaffold_9:1,374,206-1,377,043	2838	835	Glycoside Hydrolase Family 2	Glycosyl hydrolases family 2 Glycosyl hydrolases family 2, sugar binding domain
Purli12386	scaffold_13:181,358-179,111	2248	728	Glycoside Hydrolase Family 17	Glycosyl hydrolases family 17
Purli13415	scaffold_2:1,206,497-1,204,179	2319	773	Glycoside Hydrolase Family 5 / Subf 12	Cellulase (glycosyl hydrolase family 5)
Purli12393	scaffold_13:223,108-224,602	1495	427	Glycoside Hydrolase Family 18	Glycosyl hydrolases family 18
Purli14451	scaffold_22:171,443-169,674	1770	590	Glycoside Hydrolase Family 13 / Subf 40	Alpha amylase, catalytic domain
Purli14452	scaffold_22:174,397-172,712	1686	562	Glycoside Hydrolase Family 32	Glycosyl hydrolases family 32 N-terminal domain Glycosyl hydrolases family 32 C terminal
Purli17527	scaffold_5:742,637-744,532	1896	632	Glycoside Hydrolase Family 3	Glycosyl hydrolase family 3 N terminal domain Glycosyl hydrolase family 3 C-terminal domain
Purli12408	scaffold_13:266,094-266,909	816	272	Glycoside Hydrolase Family 24	Phage lysozyme
Purli17529	scaffold_5:748,559-751,589	3031	912	Glycoside Hydrolase Family 2	Glycosyl hydrolases family 2 Glycosyl hydrolases family 2, sugar binding domain
Purli12411	scaffold_13:273,667-272,645	1023	304	Glycoside Hydrolase Family 75	PF07335
Purli12421	scaffold_13:307,010-307,789	780	260	Glycoside Hydrolase Family 18
Purli14474	scaffold_23:156,589-155,443	1147	355	Glycoside Hydrolase Family 18	Glycosyl hydrolases family 18
Purli11402	scaffold_1:4,724,524-4,726,688	2165	697	Glycoside Hydrolase Family 37	PF01204
Purli19601	scaffold_7:469,469-466,568	2902	795	Glycoside Hydrolase Family 95	PF14498
Purli15506	scaffold_3:2,524,274-2,522,409	1866	590	Glycoside Hydrolase Family 47	Glycosyl hydrolase family 47
Purli14485	scaffold_24:28,535-31,102	2568	856	Glycoside Hydrolase Family 92	Glycosyl hydrolase family 92 catalytic domain
Purli111657	scaffold_9:1,537,606-1,534,973	2634	857	Glycoside Hydrolase Family 3	Glycosyl hydrolase family 3 N terminal domain Glycosyl hydrolase family 3 C-terminal domain PA14 domain PF14310
Purli14489	scaffold_24:39,522-38,668	855	263	Glycoside Hydrolase Family 128	Glycosyl hydrolase catalytic core
Purli111665	scaffold_9:1,588,887-1,586,057	2831	925	Glycoside Hydrolase Family 31	PF01055 Glycosyl hydrolase 31 N-terminal galactose mutarotase-like domain
Purli1412	scaffold_1:1,590,062-1,587,789	2274	711	Glycoside Hydrolase Family 20	Glycosyl hydrolase family 20, catalytic domain Glycosyl hydrolase family 20, domain 2
Purli1413	scaffold_1:1,591,559-1,593,474	1916	553	Glycoside Hydrolase Family 79
Purli1426	scaffold_1:1,626,129-1,629,417	3289	1061	Glycoside Hydrolase Family 2	Glycosyl hydrolases family 2 Glycosyl hydrolases family 2, TIM barrel domain Glycosyl hydrolases family 2, sugar binding domain Beta galactosidase small chain
Purli17599	scaffold_5:939,589-941,877	2289	742	Glycoside Hydrolase Family 20	Glycosyl hydrolase family 20, catalytic domain
Purli111698	scaffold_9:1,707,416-1,706,592	825	237	Glycoside Hydrolase Family 12	Glycosyl hydrolase family 12
Purli14535	scaffold_24:171,501-176,690	5190	1428	Glycoside Hydrolase Family 55	Rhamnogalacturonase A/epimerase, pectate lyase-like
Purli14536	scaffold_24:177,412-178,602	1191	397	Glycoside Hydrolase Family 105	PF07470
Purli12493	scaffold_14:146,357-149,272	2916	579	Glycoside Hydrolase Family 79
Purli17618	scaffold_5:1,022,168-1,020,942	1227	409	Glycoside Hydrolase Family 16	Glycosyl hydrolases family 16
Purli19675	scaffold_7:741,033-743,706	2674	769	Glycoside Hydrolase Family 3	Glycosyl hydrolase family 3 N terminal domain Glycosyl hydrolase family 3 C-terminal domain PF14310
Purli110705	scaffold_8:1,222,401-1,219,814	2588	826	Glycoside Hydrolase Family 16	Glycosyl hydrolases family 16
Purli14568	scaffold_26:111,529-121,319	9791	182	Glycoside Hydrolase Family 25	Glycosyl hydrolases family 25
Purli111737	scaffold_9:1,835,781-1,837,833	2053	604	Glycoside Hydrolase Family 29	Alpha-L-fucosidase
Purli111739	scaffold_9:1,843,957-1,840,719	3239	983	Glycoside Hydrolase Family 115
Purli110723	scaffold_8:1,295,153-1,293,636	1518	340	Glycoside Hydrolase Family 75	PF07335
Purli11511	scaffold_1:5,055,059-5,053,563	1497	422	Glycoside Hydrolase Family 5 / Subf 5	Cellulase (glycosyl hydrolase family 5)
Purli17662	scaffold_5:1,178,133-1,175,608	2526	842	Glycoside Hydrolase Family 31	PF01055
Purli14590	scaffold_27:50,519-51,827	1309	322	Glycoside Hydrolase Family 12	Glycosyl hydrolase family 12
Purli13567	scaffold_2:1,742,786-1,744,236	1451	461	Glycoside Hydrolase Family 17
Purli18690	scaffold_6:843,173-841,569	1605	483	Glycoside Hydrolase Family 72	Glucanosyltransferase
Purli11524	scaffold_1:5,091,107-5,088,639	2469	823	Glycoside Hydrolase Family 142	F5/8 type C domain Ricin-type beta-trefoil lectin domain-like
Purli110741	scaffold_8:1,341,457-1,343,675	2219	693	Glycoside Hydrolase Family 2	Glycosyl hydrolases family 2 Glycosyl hydrolases family 2, TIM barrel domain Glycosyl hydrolases family 2, sugar binding domain
Purli14613	scaffold_27:113,622-111,012	2611	830	Glycoside Hydrolase Family 92	Glycosyl hydrolase family 92 catalytic domain
Purli14614	scaffold_27:115,212-119,344	4133	1169	Glycoside Hydrolase Family 2	Glycosyl hydrolases family 2
Purli15649	scaffold_3:2,982,489-2,980,057	2433	779	Glycoside Hydrolase Family 92	Glycosyl hydrolase family 92 catalytic domain
Purli15652	scaffold_3:2,991,840-2,993,150	1311	397	Glycoside Hydrolase Family 16	Glycosyl hydrolases family 16
Purli14632	scaffold_28:93,759-95,895	2137	675	Glycoside Hydrolase Family 18	Glycosyl hydrolases family 18
Purli12604	scaffold_15:81,880-80,611	1270	351	Glycoside Hydrolase Family 105	PF07470
Purli110806	scaffold_8:1,514,609-1,515,825	1217	325	Glycoside Hydrolase Family 18	Glycosyl hydrolases family 18
Purli110808	scaffold_8:1,519,822-1,517,973	1850	599	Glycoside Hydrolase Family 32	Glycosyl hydrolases family 32 N-terminal domain
Purli14665	scaffold_3:12,225-16,903	4679	1183	Glycoside Hydrolase Family 89	PF01266 Alpha-N-acetylglucosaminidase (NAGLU) tim-barrel domain Alpha-N-acetylglucosaminidase (NAGLU) N-terminal domain Alpha-N-acetylglucosaminidase (NAGLU) C-terminal domain
Purli12619	scaffold_15:117,844-116,706	1139	361	Glycoside Hydrolase Family 28	Glycosyl hydrolases family 28
Purli13653	scaffold_2:2,023,517-2,022,393	1125	375	Glycoside Hydrolase Family 3	Glycosyl hydrolase family 3 N terminal domain
Purli17750	scaffold_5:1,422,613-1,424,964	2352	784	Glycoside Hydrolase Family 55	Rhamnogalacturonase A/epimerase, pectate lyase-like
Purli110827	scaffold_8:1,568,406-1,570,164	1759	545	Glycoside Hydrolase Family 125	Metal-independent alpha-mannosidase (GH125)
Purli17757	scaffold_5:1,448,274-1,451,042	2769	881	Glycoside Hydrolase Family 3	Glycosyl hydrolase family 3 N terminal domain Glycosyl hydrolase family 3 C-terminal domain PF14310
Purli15712	scaffold_3:3,163,718-3,161,714	2005	526	Glycoside Hydrolase Family 47	Glycosyl hydrolase family 47
Purli16740	scaffold_4:2,192,847-2,191,303	1545	515	Glycoside Hydrolase Family 5 / Subf 24	Cellulase (glycosyl hydrolase family 5)
Purli19813	scaffold_7:1,199,635-1,197,851	1785	464	Glycoside Hydrolase Family 16	Glycosyl hydrolases family 16
Purli11623	scaffold_1:5,395,965-5,391,027	4939	1565	Glycoside Hydrolase Family 133 Glycoside Hydrolase Family 13 / Subf 25	Amylo-alpha-1,6-glucosidase N-terminal domain from the human glycogen debranching enzyme Glycogen debranching enzyme, glucanotransferase domain Central domain of human glycogen debranching enzyme
Purli17805	scaffold_5:1,588,227-1,586,715	1513	485	Glycoside Hydrolase Family 16	Glycosyl hydrolases family 16
Purli17810	scaffold_5:1,609,167-1,611,127	1961	611	Glycoside Hydrolase Family 76	PF03663
Purli12692	scaffold_15:315,041-309,858	5184	1248	Glycoside Hydrolase Family 3	Glycosyl hydrolase family 3 N terminal domain Glycosyl hydrolase family 3 C-terminal domain PA14 domain PF14310
Purli17816	scaffold_5:1,630,564-1,629,317	1248	280	Glycoside Hydrolase Family 16	Glycosyl hydrolases family 16
Purli11673	scaffold_1:5,547,515-5,546,397	1119	373	Glycoside Hydrolase Family 105	PF07470
Purli12704	scaffold_16:10,394-7,734	2661	887	Glycoside Hydrolase Family 2	Glycosyl hydrolases family 2 Glycosyl hydrolases family 2, sugar binding domain
Purli13731	scaffold_2:2,233,008-2,237,558	4551	859	Glycoside Hydrolase Family 36	Raffinose synthase or seed imbibition protein Sip1 Mycotoxin biosynthesis protein UstYa
Purli12707	scaffold_16:20,763-18,208	2556	852	Glycoside Hydrolase Family 31	PF01055 Glycosyl hydrolase 31 N-terminal galactose mutarotase-like domain
Purli12710	scaffold_16:27,225-29,147	1923	641	Glycoside Hydrolase Family 35	Glycosyl hydrolases family 35 Beta-galactosidase second all-beta domain
Purli15804	scaffold_3:3,427,433-3,430,565	3133	1027	Glycoside Hydrolase Family 2	Glycosyl hydrolases family 2 Glycosyl hydrolases family 2, TIM barrel domain Glycosyl hydrolases family 2, sugar binding domain Beta galactosidase small chain
Purli17854	scaffold_5:1,738,560-1,737,320	1241	354	Glycoside Hydrolase Family 5 / Subf 5	Cellulase (glycosyl hydrolase family 5)
Purli13762	scaffold_2:2,321,480-2,323,109	1630	485	Glycoside Hydrolase Family 1	Glycosyl hydrolase family 1
Purli18890	scaffold_6:1,448,628-1,449,563	936	312	Glycoside Hydrolase Family 128	Glycosyl hydrolase catalytic core
Purli16855	scaffold_4:2,484,662-2,486,199	1538	413	Glycoside Hydrolase Family 18	Glycosyl hydrolases family 18
Purli110955	scaffold_8:1,979,185-1,977,874	1312	360	Glycoside Hydrolase Family 18	Glycosyl hydrolases family 18
Purli19942	scaffold_7:1,641,367-1,640,065	1303	416	Glycoside Hydrolase Family 76	PF03663
Purli1736	scaffold_1:2,674,648-2,673,206	1443	463	Glycoside Hydrolase Family 17	Glycosyl hydrolases family 17
Purli14834	scaffold_3:535,795-534,439	1357	429	Glycoside Hydrolase Family 132	PF03856
Purli11773	scaffold_10:186,374-189,582	3209	1048	Glycoside Hydrolase Family 47	Glycosyl hydrolase family 47
Purli12828	scaffold_17:52,497-51,670	828	235	Glycoside Hydrolase Family 45	Glycosyl hydrolase family 45
Purli111026	scaffold_8:2,190,653-2,188,148	2506	762	Glycoside Hydrolase Family 55	Rhamnogalacturonase A/epimerase, pectate lyase-like
Purli15910	scaffold_3:3,743,910-3,745,585	1676	540	Glycoside Hydrolase Family 3	Glycosyl hydrolase family 3 N terminal domain Glycosyl hydrolase family 3 C-terminal domain
Purli110016	scaffold_7:1,865,976-1,867,400	1425	381	Glycoside Hydrolase Family 16	Glycosyl hydrolases family 16
Purli1813	scaffold_1:2,927,558-2,930,157	2600	784	Glycoside Hydrolase Family 92	Glycosyl hydrolase family 92 catalytic domain
Purli11843	scaffold_10:390,615-389,368	1248	416	Glycoside Hydrolase Family 33	BNR repeat-like domain
Purli111062	scaffold_8:2,314,632-2,317,604	2973	749	Glycoside Hydrolase Family 36	Raffinose synthase or seed imbibition protein Sip1
Purli110042	scaffold_7:1,955,333-1,952,535	2799	453	Glycoside Hydrolase Family 18	Glycosyl hydrolases family 18
Purli19040	scaffold_6:1,929,910-1,928,411	1500	455	Glycoside Hydrolase Family 72	Glucanosyltransferase
Purli11875	scaffold_10:496,601-493,973	2629	857	Glycoside Hydrolase Family 2	Glycosyl hydrolases family 2 Glycosyl hydrolases family 2, sugar binding domain
Purli1853	scaffold_1:3,049,598-3,048,032	1567	483	Glycoside Hydrolase Family 76	PF03663
Purli14955	scaffold_3:954,656-952,881	1776	527	Glycoside Hydrolase Family 17
Purli18034	scaffold_5:2,240,924-2,241,946	1023	341	Glycoside Hydrolase Family 18	Glycosyl hydrolases family 18
Purli18039	scaffold_5:2,254,615-2,257,877	3263	728	Glycoside Hydrolase Family 51	Alpha-L-arabinofuranosidase C-terminal domain Methyltransferase domain
Purli18044	scaffold_5:2,272,224-2,273,331	1108	343	Glycoside Hydrolase Family 16	Glycosyl hydrolases family 16
Purli18045	scaffold_5:2,274,376-2,275,518	1143	381	Glycoside Hydrolase Family 64
Purli15998	scaffold_35:76,453-75,548	906	302	Glycoside Hydrolase Family 18	Glycosyl hydrolases family 18
Purli14976	scaffold_3:1,003,513-1,001,568	1946	578	Glycoside Hydrolase Family 13 / Subf 40	Alpha amylase, catalytic domain
Purli16009	scaffold_37:39,794-41,263	1470	453	Glycoside Hydrolase Family 72	Glucanosyltransferase
Purli110106	scaffold_7:2,125,482-2,128,075	2594	813	Glycoside Hydrolase Family 63	Glycosyl hydrolase family 63 C-terminal domain
Purli13970	scaffold_2:2,968,221-2,969,945	1725	520	Glycoside Hydrolase Family 125	Metal-independent alpha-mannosidase (GH125)
Purli1902	scaffold_1:3,195,534-3,192,899	2636	860	Glycoside Hydrolase Family 2	Glycosyl hydrolases family 2 Glycosyl hydrolases family 2, sugar binding domain
Purli110120	scaffold_7:2,163,747-2,166,300	2554	678	Glycoside Hydrolase Family 154	Uncharacterized protein conserved in bacteria (DUF2264)
Purli1904	scaffold_1:3,198,636-3,197,611	1026	342	Glycoside Hydrolase Family 130	PF04041
Purli16028	scaffold_39:48,956-50,883	1928	627	Glycoside Hydrolase Family 3	Glycosyl hydrolase family 3 N terminal domain Glycosyl hydrolase family 3 C-terminal domain PF14310
Purli17058	scaffold_4:3,165,081-3,168,429	3349	1079	Glycoside Hydrolase Family 38	Glycosyl hydrolases family 38 N-terminal domain Glycosyl hydrolases family 38 C-terminal domain Alpha mannosidase middle domain
Purli16034	scaffold_4:25,620-27,128	1509	444	Glycoside Hydrolase Family 5
Purli110140	scaffold_7:2,241,663-2,238,696	2968	970	Glycoside Hydrolase Family 31	PF01055 Glycosyl hydrolase 31 N-terminal galactose mutarotase-like domain
Purli13996	scaffold_2:3,055,331-3,058,473	3143	929	Glycoside Hydrolase Family 3	Glycosyl hydrolase family 3 N terminal domain
Purli110144	scaffold_7:2,247,587-2,246,658	930	310	Glycoside Hydrolase Family 18
Purli14008	scaffold_2:3,093,774-3,095,591	1818	587	Glycoside Hydrolase Family 5 / Subf 9	Cellulase (glycosyl hydrolase family 5)
Purli111187	scaffold_9:118,609-119,931	1323	441	Glycoside Hydrolase Family 28	Glycosyl hydrolases family 28
Purli12997	scaffold_2:93,229-90,787	2443	757	Glycoside Hydrolase Family 36	Melibiase
Purli19144	scaffold_6:2,252,083-2,251,328	756	252	Glycoside Hydrolase Family 23	Transglycosylase SLT domain
Purli19145	scaffold_6:2,252,715-2,253,640	926	262	Glycoside Hydrolase Family 75	PF07335
Purli17101	scaffold_4:3,297,925-3,299,155	1231	386	Glycoside Hydrolase Family 16	Glycosyl hydrolases family 16
Purli14034	scaffold_2:3,165,421-3,162,278	3144	982	Glycoside Hydrolase Family 115
Purli110181	scaffold_7:2,343,318-2,344,133	816	236	Glycoside Hydrolase Family 25	Glycosyl hydrolases family 25
Purli16085	scaffold_4:160,414-161,614	1201	376	Glycoside Hydrolase Family 93
Purli14038	scaffold_2:3,170,881-3,173,281	2401	714	Glycoside Hydrolase Family 81	PF03639
Purli17121	scaffold_4:3,368,211-3,369,713	1503	501	Glycoside Hydrolase Family 16	Glycosyl hydrolases family 16
Purli111241	scaffold_9:289,653-291,431	1779	593	Glycoside Hydrolase Family 47	Glycosyl hydrolase family 47
Purli12028	scaffold_11:158,461-156,797	1665	493	Glycoside Hydrolase Family 29	Alpha-L-fucosidase
Purli111245	scaffold_9:300,908-299,676	1233	411	Glycoside Hydrolase Family 17
Purli11005	scaffold_1:3,502,463-3,500,966	1498	464	Glycoside Hydrolase Family 132	PF03856
Purli19209	scaffold_6:2,471,542-2,469,098	2445	786	Glycoside Hydrolase Family 31	PF01055
Purli11018	scaffold_1:3,533,099-3,534,482	1384	372	Glycoside Hydrolase Family 5	Cellulase (glycosyl hydrolase family 5)
Purli14092	scaffold_2:3,326,136-3,324,585	1552	337	Glycoside Hydrolase Family 13 / Subf 40	Alpha amylase, catalytic domain
Purli16142	scaffold_4:297,833-296,817	1017	339	Glycoside Hydrolase Family 18	Glycosyl hydrolases family 18
Purli14094	scaffold_2:3,329,416-3,330,984	1569	523	Glycoside Hydrolase Family 49	PF03718
Purli13072	scaffold_2:255,320-257,444	2125	691	GlycosylTransferase Family 90	Glycosyl transferase family 90
Purli18207	scaffold_5:2,742,763-2,744,736	1974	600	GlycosylTransferase Family 22	PF03901
Purli16162	scaffold_4:355,284-352,074	3211	911	GlycosylTransferase Family 2	Chitin synthase-like glycosyltransferase domain PF08407
Purli11042	scaffold_1:3,605,004-3,603,793	1212	404	GlycosylTransferase Family 32	Glycosyltransferase sugar-binding region containing DXD motif
Purli18216	scaffold_5:2,764,356-2,765,928	1573	451	GlycosylTransferase Family 1
Purli110281	scaffold_75:14,324-13,287	1038	346	GlycosylTransferase Family 32	Glycosyltransferase sugar-binding region containing DXD motif
Purli12089	scaffold_11:295,725-298,399	2675	826	GlycosylTransferase Family 1	UDP-glucoronosyl and UDP-glucosyl transferase Glycosyltransferase family 28 N-terminal domain
Purli11072	scaffold_1:3,698,170-3,699,789	1620	540	GlycosylTransferase Family 31
Purli19275	scaffold_6:2,687,533-2,685,879	1655	500	GlycosylTransferase Family 4	Glycosyl transferases group 1 Glycosyl transferase 4-like domain
Purli19290	scaffold_6:2,747,950-2,746,325	1626	542	GlycosylTransferase Family 32	Glycosyltransferase sugar-binding region containing DXD motif
Purli16255	scaffold_4:614,633-613,514	1120	332	GlycosylTransferase Family 8	Glycosyl transferase family 8
Purli18311	scaffold_5:3,027,028-3,024,355	2674	705	GlycosylTransferase Family 4	Glycosyl transferases group 1
Purli18326	scaffold_5:3,068,664-3,066,415	2250	725	GlycosylTransferase Family 48	PF14288
Purli18337	scaffold_5:3,101,166-3,103,098	1933	605	GlycosylTransferase Family 2	Glycosyl transferase family group 2
Purli18338	scaffold_5:3,105,442-3,106,566	1125	375	GlycosylTransferase Family 17	Glycosyltransferase family 17
Purli18343	scaffold_5:3,115,119-3,112,793	2327	708	GlycosylTransferase Family 59	PF04922
Purli18351	scaffold_5:3,133,278-3,134,858	1581	443	GlycosylTransferase Family 15	Glycolipid 2-alpha-mannosyltransferase
Purli110402	scaffold_8:322,584-318,389	4196	1334	GlycosylTransferase Family 20	Glycosyltransferase family 20 Trehalose-phosphatase
Purli13237	scaffold_2:698,884-697,595	1290	430	GlycosylTransferase Family 1	UDP-glucoronosyl and UDP-glucosyl transferase
Purli18359	scaffold_5:3,153,761-3,152,252	1510	435	GlycosylTransferase Family 58	ALG3 protein
Purli18377	scaffold_50:4,441-6,083	1643	529	GlycosylTransferase Family 20	Glycosyltransferase family 20
Purli16332	scaffold_4:834,151-832,354	1798	583	GlycosylTransferase Family 71	Mannosyltransferase putative
Purli19414	scaffold_62:11,433-10,486	948	316	GlycosylTransferase Family 32	Glycosyltransferase sugar-binding region containing DXD motif
Purli15321	scaffold_3:2,015,108-2,017,552	2445	773	GlycosylTransferase Family 39	Dolichyl-phosphate-mannose-protein mannosyltransferase MIR domain
Purli15322	scaffold_3:2,018,536-2,019,850	1315	419	GlycosylTransferase Family 69	Cryptococcal mannosyltransferase 1
Purli111469	scaffold_9:981,940-983,760	1821	607	GlycosylTransferase Family 90	Glycosyl transferase family 90
Purli12256	scaffold_12:294,886-297,773	2888	912	GlycosylTransferase Family 20	Glycosyltransferase family 20 Trehalose-phosphatase
Purli110460	scaffold_8:520,255-521,788	1534	405	GlycosylTransferase Family 62	Anp1
Purli11256	scaffold_1:4,277,125-4,273,586	3540	1180	GlycosylTransferase Family 1	UDP-glucoronosyl and UDP-glucosyl transferase Glycosyltransferase family 28 N-terminal domain
Purli17402	scaffold_5:362,473-360,505	1969	627	GlycosylTransferase Family 90	Glycosyl transferase family 90
Purli14335	scaffold_20:137,170-139,361	2192	675	GlycosylTransferase Family 2	Chitin synthase
Purli110497	scaffold_8:630,238-633,163	2926	917	GlycosylTransferase Family 2	Chitin synthase-like glycosyltransferase domain PF08407
Purli11292	scaffold_1:4,408,050-4,406,077	1974	609	GlycosylTransferase Family 22	PF03901
Purli13347	scaffold_2:1,002,019-1,003,661	1643	529	GlycosylTransferase Family 20	Glycosyltransferase family 20
Purli1278	scaffold_1:1,149,535-1,150,518	984	328	GlycosylTransferase Family 32	Glycosyltransferase sugar-binding region containing DXD motif
Purli15415	scaffold_3:2,271,144-2,272,199	1056	314	GlycosylTransferase Family 34	galactosyl transferase GMA12/MNN10 family
Purli14403	scaffold_22:41,916-41,075	842	243	GlycosylTransferase Family 2	Glycosyl transferase family 2
Purli110557	scaffold_8:797,476-796,738	739	211	GlycosylTransferase Family 1	Glycosyltransferase family 28 C-terminal domain
Purli11375	scaffold_1:4,654,168-4,652,327	1842	595	GlycosylTransferase Family 57	ALG6, ALG8 glycosyltransferase family
Purli11404	scaffold_1:4,739,783-4,738,641	1143	381	GlycosylTransferase Family 17	Glycosyltransferase family 17
Purli16540	scaffold_4:1,492,837-1,494,446	1610	502	GlycosylTransferase Family 57	ALG6, ALG8 glycosyltransferase family
Purli14495	scaffold_24:54,717-57,909	3193	949	GlycosylTransferase Family 39	Dolichyl-phosphate-mannose-protein mannosyltransferase MIR domain
Purli18594	scaffold_6:556,512-558,351	1840	556	GlycosylTransferase Family 4	Glycosyl transferases group 1
Purli111702	scaffold_9:1,726,385-1,723,989	2397	676	GlycosylTransferase Family 4	Glycosyl transferases group 1
Purli111711	scaffold_9:1,749,019-1,747,582	1438	421	GlycosylTransferase Family 32	Glycosyltransferase sugar-binding region containing DXD motif
Purli111712	scaffold_9:1,752,262-1,751,285	978	326	GlycosylTransferase Family 32	Glycosyltransferase sugar-binding region containing DXD motif
Purli111732	scaffold_9:1,825,551-1,821,024	4528	1441	GlycosylTransferase Family 1	PH domain UDP-glucoronosyl and UDP-glucosyl transferase GRAM domain Glycosyltransferase family 28 N-terminal domain
Purli11499	scaffold_1:5,012,392-5,011,295	1098	305	GlycosylTransferase Family 32
Purli110719	scaffold_8:1,280,393-1,281,970	1578	526	GlycosylTransferase Family 4	Glycosyl transferases group 1 Glycosyl transferase 4-like domain
Purli14587	scaffold_27:45,273-42,833	2441	769	GlycosylTransferase Family 2	Glycosyltransferase like family 2
Purli13565	scaffold_2:1,732,432-1,738,408	5977	1947	GlycosylTransferase Family 48	1,3-beta-glucan synthase component PF14288
Purli13571	scaffold_2:1,766,672-1,762,135	4538	1475	GlycosylTransferase Family 24	UDP-glucose:Glycoprotein Glucosyltransferase
Purli19724	scaffold_7:876,205-877,561	1357	396	GlycosylTransferase Family 15	Glycolipid 2-alpha-mannosyltransferase
Purli14619	scaffold_27:132,775-131,660	1116	372	GlycosylTransferase Family 32	Glycosyltransferase sugar-binding region containing DXD motif
Purli14633	scaffold_28:102,927-101,998	930	310	GlycosylTransferase Family 61	Glycosyltransferase 61
Purli110810	scaffold_8:1,525,061-1,527,880	2820	922	GlycosylTransferase Family 2	Chitin synthase-like glycosyltransferase domain PF08407
Purli1574	scaffold_1:2,128,222-2,125,526	2697	670	GlycosylTransferase Family 8	Glycosyl transferase family 8
Purli11603	scaffold_1:5,323,346-5,324,713	1368	456	GlycosylTransferase Family 1	UDP-glucoronosyl and UDP-glucosyl transferase
Purli15720	scaffold_3:3,182,113-3,183,469	1357	420	GlycosylTransferase Family 76	Mannosyltransferase (PIG-V)
Purli1605	scaffold_1:2,220,888-2,217,466	3423	1060	GlycosylTransferase Family 41	Tetratricopeptide repeat Tetratricopeptide repeat TPR repeat Glycosyl transferase family 41
Purli110849	scaffold_8:1,626,710-1,627,965	1256	364	GlycosylTransferase Family 62	Anp1
Purli13698	scaffold_2:2,151,945-2,150,198	1748	506	GlycosylTransferase Family 15	Glycolipid 2-alpha-mannosyltransferase
Purli1649	scaffold_1:2,400,654-2,402,990	2337	730	GlycosylTransferase Family 2	Chitin synthase
Purli19869	scaffold_7:1,392,841-1,390,513	2329	708	GlycosylTransferase Family 3	Glycogen synthase
Purli110894	scaffold_8:1,791,809-1,794,470	2662	868	GlycosylTransferase Family 90
Purli1665	scaffold_1:2,453,073-2,447,584	5490	1786	GlycosylTransferase Family 2 Glycosyltransferase Family 2	Myosin head (motor domain) Cytochrome b5-like Heme/Steroid binding domain Chitin synthase PF08766
Purli1666	scaffold_1:2,457,343-2,463,057	5715	1863	GlycosylTransferase Family 2 Glycosyltransferase Family 2	Myosin head (motor domain) Cytochrome b5-like Heme/Steroid binding domain Chitin synthase PF08766
Purli17839	scaffold_5:1,691,128-1,692,330	1203	380	GlycosylTransferase Family 32	Glycosyltransferase sugar-binding region containing DXD motif
Purli110916	scaffold_8:1,864,540-1,868,713	4174	1306	GlycosylTransferase Family 1	UDP-glucoronosyl and UDP-glucosyl transferase Glycosyltransferase family 28 N-terminal domain
Purli15803	scaffold_3:3,424,224-3,425,516	1293	352	GlycosylTransferase Family 32	Glycosyltransferase sugar-binding region containing DXD motif
Purli11748	scaffold_10:87,718-89,460	1743	517	GlycosylTransferase Family 2	Glycosyltransferase like family 2
Purli15848	scaffold_3:3,570,380-3,571,867	1488	454	GlycosylTransferase Family 15	Glycolipid 2-alpha-mannosyltransferase
Purli13812	scaffold_2:2,446,250-2,447,976	1727	506	GlycosylTransferase Family 1	UDP-glucoronosyl and UDP-glucosyl transferase
Purli15905	scaffold_3:3,731,849-3,733,759	1911	637	GlycosylTransferase Family 90	Glycosyl transferase family 90
Purli17963	scaffold_5:2,027,151-2,030,368	3218	960	GlycosylTransferase Family 90
Purli12866	scaffold_17:157,404-158,129	726	242	GlycosylTransferase Family 32	Glycosyltransferase sugar-binding region containing DXD motif
Purli12868	scaffold_17:169,154-164,328	4827	1134	GlycosylTransferase Family 90	bZIP transcription factor
Purli11847	scaffold_10:405,606-408,237	2632	832	GlycosylTransferase Family 90	Glycosyl transferase family 90
Purli1823	scaffold_1:2,955,267-2,952,285	2983	886	GlycosylTransferase Family 35	Carbohydrate phosphorylase
Purli1831	scaffold_1:2,983,793-2,985,312	1520	472	GlycosylTransferase Family 33	Glycosyl transferases group 1
Purli14929	scaffold_3:858,402-861,800	3399	1112	GlycosylTransferase Family 2	Cytochrome b5-like Heme/Steroid binding domain Chitin synthase
Purli19034	scaffold_6:1,909,743-1,908,185	1559	499	GlycosylTransferase Family 4	Glycosyl transferases group 1 PIGA (GPI anchor biosynthesis)
Purli19047	scaffold_6:1,948,609-1,946,529	2081	676	GlycosylTransferase Family 1	UDP-glucoronosyl and UDP-glucosyl transferase Glycosyltransferase family 28 N-terminal domain
Purli15997	scaffold_35:71,966-71,037	930	310	GlycosylTransferase Family 61	Glycosyltransferase 61
Purli14978	scaffold_3:1,016,516-1,014,674	1843	587	GlycosylTransferase Family 22	PF03901
Purli12940	scaffold_19:50,800-51,861	1062	354	GlycosylTransferase Family 32	Glycosyltransferase sugar-binding region containing DXD motif
Purli19095	scaffold_6:2,109,633-2,107,177	2457	743	GlycosylTransferase Family 39	Dolichyl-phosphate-mannose-protein mannosyltransferase MIR domain
Purli11937	scaffold_10:676,349-675,394	956	281	GlycosylTransferase Family 61	Glycosyltransferase 61
Purli110134	scaffold_7:2,213,674-2,214,773	1100	348	GlycosylTransferase Family 64	Glycosyl transferase family 64 domain
Purli110135	scaffold_7:2,219,311-2,220,467	1157	363	GlycosylTransferase Family 32	Glycosyltransferase sugar-binding region containing DXD motif
Purli111173	scaffold_9:79,723-81,237	1515	505	GlycosylTransferase Family 71	Mannosyltransferase putative
Purli17082	scaffold_4:3,233,670-3,234,815	1146	382	GlycosylTransferase Family 62	Anp1
Purli11963	scaffold_10:751,003-749,469	1535	479	GlycosylTransferase Family 50	Mannosyltransferase (PIG-M)
Purli16066	scaffold_4:111,166-113,245	2080	666	GlycosylTransferase Family 20	Glycosyltransferase family 20
Purli111201	scaffold_9:155,018-153,198	1821	607	GlycosylTransferase Family 90	Glycosyl transferase family 90
Purli110191	scaffold_7:2,366,580-2,368,248	1669	535	GlycosylTransferase Family 21	Glycosyltransferase like family 2
Purli17119	scaffold_4:3,362,135-3,363,643	1509	458	GlycosylTransferase Family 34	galactosyl transferase GMA12/MNN10 family
Purli18144	scaffold_5:2,562,857-2,561,454	1404	441	GlycosylTransferase Family 2	Glycosyl transferase family 2
Purli17163	scaffold_4:3,495,989-3,497,779	1791	516	GlycosylTransferase Family 22	PF03901
Purli19162	scaffold_6:2,309,935-2,311,218	1284	428	Polysaccharide Lyase Family 38	Alginate lyase
Purli111273	scaffold_9:373,731-370,980	2752	767	Polysaccharide Lyase Family 8 / Subf 4	PF02278 Polysaccharide lyase family 8, N terminal alpha-helical domain
Purli18209	scaffold_5:2,746,366-2,745,581	786	262	Polysaccharide Lyase Family 20	Polysaccharide lyase
Purli19254	scaffold_6:2,626,842-2,627,588	747	249	Polysaccharide Lyase Family 7 / Subf 4	PF08787

## Sheet: T. harzianum CBS 226.9
Protein Id	Location	Gene Length	Protein Length	CAZy Annotations	Domains
Triha1131108	scaffold_1:1,488,088-1,489,440	1353	371	Auxiliary Activity Family 9	Auxiliary Activity family 9 (formerly GH61)
Triha199387	scaffold_23:293,341-294,451	1111	349	Auxiliary Activity Family 9 Carbohydrate-Binding Module Family 1	Fungal cellulose binding domain Auxiliary Activity family 9 (formerly GH61)
Triha1498759	scaffold_13:10,372-8,012	2361	650	GMC oxidoreductase	GMC oxidoreductase Pyridine nucleotide-disulphide oxidoreductase
Triha182004	scaffold_4:108,852-107,174	1679	520	Auxiliary Activity Family 12
Triha1130227	scaffold_1:148,679-150,836	2158	613	Auxiliary Activity Family 3 / Subf 2	GMC oxidoreductase GMC oxidoreductase
Triha176987	scaffold_2:318,322-316,715	1608	536	Auxiliary Activity Family 1	Multicopper oxidase Multicopper oxidase Multicopper oxidase
Triha180146	scaffold_4:1,668,991-1,671,117	2127	626	Auxiliary Activity Family 1 / Subf 2	Multicopper oxidase Multicopper oxidase Multicopper oxidase
Triha1512322	scaffold_15:324,574-326,951	2378	584	Auxiliary Activity Family 3 / Subf 2	GMC oxidoreductase GMC oxidoreductase
Triha1510295	scaffold_10:234,417-237,207	2791	616	Auxiliary Activity Family 1	Multicopper oxidase Multicopper oxidase Multicopper oxidase
Triha171053	scaffold_1:6,541-4,471	2071	608	Auxiliary Activity Family 3 / Subf 2	GMC oxidoreductase GMC oxidoreductase
Triha1499082	scaffold_13:904,278-902,647	1632	544	Auxiliary Activity Family 3 / Subf 2	GMC oxidoreductase GMC oxidoreductase
Triha110644	scaffold_23:162,161-159,836	2326	676	Auxiliary Activity Family 3 / Subf 3	GMC oxidoreductase GMC oxidoreductase
Triha1503197	scaffold_1:3,288,836-3,287,790	1047	235	Auxiliary Activity Family 11
Triha1535982	scaffold_32:11,322-9,332	1991	569	Auxiliary Activity Family 3 / Subf 2	GMC oxidoreductase GMC oxidoreductase
Triha190556	scaffold_9:1,338,746-1,336,659	2088	641	Auxiliary Activity Family 1	Multicopper oxidase Multicopper oxidase Multicopper oxidase
Triha1539081	scaffold_10:1,072,959-1,070,795	2165	590	Auxiliary Activity Family 1 / Subf 3	Multicopper oxidase Multicopper oxidase Multicopper oxidase
Triha1531915	scaffold_8:74,604-76,465	1862	561	Auxiliary Activity Family 1	Multicopper oxidase Multicopper oxidase Multicopper oxidase
Triha1488897	scaffold_1:671,952-673,929	1978	500	Auxiliary Activity Family 3 / Subf 2	GMC oxidoreductase GMC oxidoreductase
Triha1486861	scaffold_19:86,671-85,747	925	202	Auxiliary Activity Family 6	Flavodoxin
Triha1486877	scaffold_19:135,485-137,407	1923	598	Auxiliary Activity Family 3 / Subf 2	GMC oxidoreductase GMC oxidoreductase
Triha193671	scaffold_12:762,868-764,703	1836	594	Auxiliary Activity Family 3 / Subf 2	GMC oxidoreductase GMC oxidoreductase
Triha191657	scaffold_10:50,545-52,475	1931	604	Auxiliary Activity Family 3 / Subf 2	GMC oxidoreductase GMC oxidoreductase
Triha1540213	scaffold_12:831,515-829,548	1968	588	Auxiliary Activity Family 3 / Subf 2	GMC oxidoreductase Pyridine nucleotide-disulphide oxidoreductase
Triha163047	scaffold_2:2,610,075-2,611,393	1319	391	Auxiliary Activity Family 11
Triha177405	scaffold_3:2,695,461-2,696,711	1251	388	Auxiliary Activity Family 11
Triha196909	scaffold_16:767,773-765,876	1898	604	Auxiliary Activity Family 3 / Subf 2	GMC oxidoreductase GMC oxidoreductase
Triha1127628	scaffold_23:90,878-92,882	2005	616	Auxiliary Activity Family 1 / Subf 2	Multicopper oxidase Multicopper oxidase Multicopper oxidase
Triha173409	scaffold_1:2,126,119-2,124,225	1895	612	Auxiliary Activity Family 3 / Subf 2	GMC oxidoreductase GMC oxidoreductase
Triha1155368	scaffold_24:220,371-221,613	1243	287	Auxiliary Activity Family 14
Triha1497384	scaffold_10:241,584-239,532	2053	618	Auxiliary Activity Family 3 / Subf 3	GMC oxidoreductase GMC oxidoreductase
Triha178643	scaffold_3:2,446,977-2,445,991	987	287	Auxiliary Activity Family 14
Triha188915	scaffold_8:538,229-536,382	1848	596	Auxiliary Activity Family 3 / Subf 2	GMC oxidoreductase GMC oxidoreductase
Triha1512860	scaffold_18:143,052-145,153	2102	595	Auxiliary Activity Family 3 / Subf 2	GMC oxidoreductase GMC oxidoreductase
Triha198222	scaffold_20:138,036-136,169	1868	554	Auxiliary Activity Family 3 / Subf 2	GMC oxidoreductase GMC oxidoreductase
Triha1488374	scaffold_36:85,995-85,060	936	249	Auxiliary Activity Family 9	Auxiliary Activity family 9 (formerly GH61)
Triha1479191	scaffold_3:1,023,848-1,022,717	1132	355	Auxiliary Activity Family 2	Peroxidase
Triha1515054	scaffold_1:2,077,810-2,079,646	1837	534	Auxiliary Activity Family 1	Multicopper oxidase Multicopper oxidase Multicopper oxidase
Triha1128023	scaffold_24:250,742-251,741	1000	229	Carbohydrate Esterase Family 5	Cutinase
Triha1494647	scaffold_6:52,991-54,429	1439	461	Carbohydrate-Binding Module Family 1 Carbohydrate Esterase Family 15	Fungal cellulose binding domain
Triha1530513	scaffold_5:2,327,758-2,325,831	1928	457	Carbohydrate Esterase Family 9	Amidohydrolase family
Triha178034	scaffold_3:1,337,718-1,336,574	1145	346	Carbohydrate Esterase Family 16
Triha192434	scaffold_11:1,067,065-1,065,788	1278	355	Carbohydrate Esterase Family 16	GDSL-like Lipase/Acylhydrolase
Triha181377	scaffold_4:2,315,692-2,314,498	1195	299	Carbohydrate Esterase Family 5	Cutinase
Triha1490990	scaffold_2:2,564,746-2,564,009	738	246	Carbohydrate Esterase Family 4	Polysaccharide deacetylase
Triha1506439	scaffold_4:1,351,836-1,350,603	1234	329	Carbohydrate Esterase Family 8	Pectinesterase
Triha1153185	scaffold_17:39,349-38,270	1080	328	Carbohydrate Esterase Family 1
Triha1105085	scaffold_1:3,294,493-3,296,039	1547	340	Carbohydrate Esterase Family 16
Triha1107237	scaffold_2:2,242,350-2,244,287	1938	472	Carbohydrate-Binding Module Family 18 Carbohydrate-Binding Module Family 18 Carbohydrate-Binding Module Family 18 Carbohydrate Esterase Family 4	Chitin recognition protein Polysaccharide deacetylase
Triha1120562	scaffold_10:247,846-249,584	1739	464	Carbohydrate-Binding Module Family 18 Carbohydrate-Binding Module Family 18 Carbohydrate Esterase Family 4	Chitin recognition protein Polysaccharide deacetylase
Triha194998	scaffold_13:82,756-81,716	1041	300	Carbohydrate-Binding Module Family 1Carbohydrate Esterase Family 5	Fungal cellulose binding domain Cutinase
Triha1118643	scaffold_8:303,795-302,677	1119	236	Carbohydrate Esterase Family 5	Cutinase
Triha1109468	scaffold_3:1,399,151-1,397,805	1347	249	Carbohydrate Esterase Family 5	Cutinase
Triha1507253	scaffold_5:875,668-873,770	1899	546	Carbohydrate-Binding Module Family 91 Glycoside Hydrolase Family 43	Glycosyl hydrolases family 43
Triha1524872	scaffold_20:123,757-125,772	2016	530	Carbohydrate-Binding Module Family 91 Glycoside Hydrolase Family 43	Glycosyl hydrolases family 43
Triha1479664	scaffold_3:2,501,089-2,498,183	2907	864	Carbohydrate-Binding Module Family 92 Glycoside Hydrolase Family 81	PF03639
Triha1525334	scaffold_24:245,649-243,138	2512	635	Carbohydrate-Binding Module Family 24 Carbohydrate-Binding Module Family 24 Glycoside Hydrolase Family 71	PF03659
Triha1492643	scaffold_3:3,190,576-3,192,575	2000	632	Carbohydrate-Binding Module Family 66 Carbohydrate-Binding Module Family 66
Triha1102504	scaffold_84:4,738-3,647	1092	345	Carbohydrate-Binding Module Family 1	Fungal cellulose binding domain PF03664
Triha1504958	scaffold_3:427,370-423,677	3694	582	Carbohydrate-Binding Module Family 48
Triha189222	scaffold_8:1,393,040-1,393,901	862	249	Carbohydrate-Binding Module Family 1 Glycoside Hydrolase Family 45	Fungal cellulose binding domain Glycosyl hydrolase family 45
Triha1500888	scaffold_23:158,001-156,805	1197	399	Carbohydrate-Binding Module Family 1 Glycoside Hydrolase Family 18	Glycosyl hydrolases family 18 Fungal cellulose binding domain
Triha1485547	scaffold_13:590,079-590,597	519	173	Carbohydrate-Binding Module Family 50	LysM domain
Triha1152795	scaffold_16:317,626-319,815	2190	621	Carbohydrate-Binding Module Family 24 Carbohydrate-Binding Module Family 24 Glycoside Hydrolase Family 71	PF03659
Triha1111861	scaffold_4:1,350,222-1,348,520	1703	437	Carbohydrate-Binding Module Family 1 Glycoside Hydrolase Family 5 / Subf 7	Cellulase (glycosyl hydrolase family 5) Fungal cellulose binding domain
Triha1112925	scaffold_4:2,763,631-2,761,848	1784	413	Carbohydrate-Binding Module Family 1 Glycoside Hydrolase Family 18	Glycosyl hydrolases family 18 Fungal cellulose binding domain
Triha197567	scaffold_18:62,465-60,865	1601	476	Carbohydrate-Binding Module Family 18 Glycoside Hydrolase Family 16	Glycosyl hydrolases family 16
Triha1512303	scaffold_15:256,966-254,854	2113	472	Carbohydrate-Binding Module Family 1 Glycoside Hydrolase Family 7	Fungal cellulose binding domain Glycosyl hydrolase family 7
Triha1123184	scaffold_12:1,189,615-1,191,957	2343	523	Carbohydrate-Binding Module Family 43 Glycoside Hydrolase Family 72	Glucanosyltransferase X8 domain
Triha17497	scaffold_10:114,685-113,046	1640	506	Carbohydrate-Binding Module Family 1 Glycoside Hydrolase Family 7	Fungal cellulose binding domain Glycosyl hydrolase family 7
Triha1493910	scaffold_5:571,157-571,945	789	263	Carbohydrate-Binding Module Family 50	LysM domain Glycine zipper 2TM domain
Triha1524670	scaffold_18:350,198-355,431	5234	1465	Carbohydrate-Binding Module Family 18 Carbohydrate-Binding Module Family 50 Carbohydrate-Binding Module Family 50 Glycoside Hydrolase Family 18	Glycosyl hydrolases family 18 LysM domain
Triha1494994	scaffold_6:964,812-963,310	1503	501	Carbohydrate-Binding Module Family 66 Glycoside Hydrolase Family 43	Glycosyl hydrolases family 43
Triha1499088	scaffold_13:932,166-930,616	1551	415	Carbohydrate-Binding Module Family 1 Glycoside Hydrolase Family 18	Glycosyl hydrolases family 18 Fungal cellulose binding domain
Triha1510362	scaffold_10:465,513-463,429	2085	587	Carbohydrate-Binding Module Family 50 Carbohydrate-Binding Module Family 50 Carbohydrate-Binding Module Family 50 Carbohydrate-Binding Module Family 50 Carbohydrate-Binding Module Family 50 Carbohydrate-Binding Module Family 50 Carbohydrate-Binding Module Family 50	LysM domain
Triha1516527	scaffold_2:2,704,489-2,707,381	2893	570	Carbohydrate-Binding Module Family 50 Carbohydrate-Binding Module Family 50 Carbohydrate-Binding Module Family 50	LysM domain
Triha1543143	scaffold_18:345,758-344,413	1346	363	Carbohydrate-Binding Module Family 50 Carbohydrate-Binding Module Family 50 Carbohydrate-Binding Module Family 50 Carbohydrate-Binding Module Family 50	LysM domain
Triha197720	scaffold_18:104,254-100,331	3924	1246	Carbohydrate-Binding Module Family 24 Carbohydrate-Binding Module Family 24 Carbohydrate-Binding Module Family 24 Glycoside Hydrolase Family 71	PF03659
Triha1513492	scaffold_23:227,282-225,425	1858	500	Carbohydrate-Binding Module Family 42 Glycoside Hydrolase Family 54	Alpha-L-arabinofuranosidase B (ABFB) domain Alpha-L-arabinofuranosidase B, catalytic
Triha1513509	scaffold_23:295,202-296,747	1546	318	Carbohydrate-Binding Module Family 1	Fungal cellulose binding domain
Triha1503269	scaffold_1:3,566,765-3,568,614	1850	511	Carbohydrate-Binding Module Family 42 Glycoside Hydrolase Family 54	Alpha-L-arabinofuranosidase B (ABFB) domain Alpha-L-arabinofuranosidase B, catalytic
Triha181392	scaffold_4:2,007,586-2,005,435	2152	632	Carbohydrate-Binding Module Family 20 Glycoside Hydrolase Family 15	Starch binding domain Glycosyl hydrolases family 15
Triha1477708	scaffold_2:110,558-115,221	4664	1442	Carbohydrate-Binding Module Family 18 Carbohydrate-Binding Module Family 50 Carbohydrate-Binding Module Family 50 Glycoside Hydrolase Family 18	Glycosyl hydrolases family 18 LysM domain
Triha1491037	scaffold_2:2,704,498-2,697,869	6630	1522	Carbohydrate-Binding Module Family 18 Carbohydrate-Binding Module Family 18 Glycoside Hydrolase Family 18	Chitin recognition protein Glycosyl hydrolases family 18
Triha1148026	scaffold_10:471,263-476,417	5155	1350	Carbohydrate-Binding Module Family 18 Carbohydrate-Binding Module Family 18 Glycoside Hydrolase Family 18	Chitin recognition protein Glycosyl hydrolases family 18
Triha1536144	scaffold_37:48,149-49,156	1008	206	Carbohydrate-Binding Module Family 50	LysM domain
Triha1101981	scaffold_40:12,272-13,684	1413	396	Carbohydrate-Binding Module Family 1 Glycoside Hydrolase Family 18	Glycosyl hydrolases family 18 Fungal cellulose binding domain
Triha1129628	scaffold_36:34,112-29,888	4225	1243	Carbohydrate-Binding Module Family 18 Carbohydrate-Binding Module Family 50 Glycoside Hydrolase Family 18	Glycosyl hydrolases family 18 LysM domain
Triha189706	scaffold_9:235,753-234,149	1605	477	Carbohydrate-Binding Module Family 48	5'-AMP-activated protein kinase beta subunit, interaction domain
Triha1150179	scaffold_12:754,668-752,155	2514	542	Carbohydrate-Binding Module Family 43 Glycoside Hydrolase Family 72	Glucanosyltransferase X8 domain
Triha1526018	scaffold_38:6,285-1,009	5277	1313	Carbohydrate-Binding Module Family 50 Glycoside Hydrolase Family 55	LysM domain
Triha1526019	scaffold_38:6,461-11,032	4572	855	Carbohydrate-Binding Module Family 18 Glycoside Hydrolase Family 18	Glycosyl hydrolases family 18
Triha1124622	scaffold_14:970,670-963,981	6690	1793	Carbohydrate-Binding Module Family 18 Carbohydrate-Binding Module Family 18 Glycoside Hydrolase Family 18	Chitin recognition protein Glycosyl hydrolases family 18
Triha1124624	scaffold_14:972,124-975,114	2991	764	Carbohydrate-Binding Module Family 50 Carbohydrate-Binding Module Family 50	LysM domain
Triha1521975	scaffold_9:1,039,319-1,040,407	1089	267	Carbohydrate-Binding Module Family 1 Glycoside Hydrolase Family 45	Fungal cellulose binding domain Glycosyl hydrolase family 45
Triha1499455	scaffold_15:15,067-12,562	2506	692	Carbohydrate-Binding Module Family 48 Glycoside Hydrolase Family 13 / Subf 8	Alpha amylase, catalytic domain Alpha amylase, C-terminal all-beta domain Carbohydrate-binding module 48 (Isoamylase N-terminal domain)
Triha1441083	scaffold_7:182,476-184,430	1955	420	Carbohydrate-Binding Module Family 1 Glycoside Hydrolase Family 5 / Subf 5	Cellulase (glycosyl hydrolase family 5) Fungal cellulose binding domain
Triha1148225	scaffold_10:760,050-761,629	1580	402	Carbohydrate-Binding Module Family 1 Glycoside Hydrolase Family 18	Glycosyl hydrolases family 18 Fungal cellulose binding domain
Triha1127746	scaffold_23:254,137-252,879	1259	294	Carbohydrate-Binding Module Family 1 Glycoside Hydrolase Family 11	Glycosyl hydrolases family 11 Fungal cellulose binding domain
Triha1484109	scaffold_10:102,671-100,909	1763	500	Carbohydrate-Binding Module Family 1 Distantly related to plant expansins	Fungal cellulose binding domain Expansin C-terminal domain
Triha1500522	scaffold_20:209,088-210,252	1165	371	Carbohydrate-Binding Module Family 50 Carbohydrate-Binding Module Family 50 Carbohydrate-Binding Module Family 50	LysM domain
Triha1497467	scaffold_10:466,158-468,487	2330	650	Carbohydrate-Binding Module Family 50 Carbohydrate-Binding Module Family 50	LysM domain
Triha1517960	scaffold_3:3,189,998-3,185,744	4255	1281	Carbohydrate-Binding Module Family 18 Carbohydrate-Binding Module Family 50 Carbohydrate-Binding Module Family 50 Glycoside Hydrolase Family 18	Glycosyl hydrolases family 18
Triha193015	scaffold_12:1,277,674-1,278,872	1199	383	Carbohydrate-Binding Module Family 1 Glycoside Hydrolase Family 62	Fungal cellulose binding domain PF03664
Triha175626	scaffold_2:222,404-224,922	2519	742	Carbohydrate-Binding Module Family 21	Carbohydrate/starch-binding module (family 21)
Triha188968	scaffold_8:1,261,958-1,259,250	2709	841	Carbohydrate-Binding Module Family 1 Glycoside Hydrolase Family 74	Fungal cellulose binding domain PF02012
Triha114278	scaffold_3:894,490-896,093	1604	426	Carbohydrate-Binding Module Family 1 Glycoside Hydrolase Family 5 / Subf 5	Cellulase (glycosyl hydrolase family 5) Fungal cellulose binding domain
Triha1532417	scaffold_9:571,738-576,670	4933	1524	Carbohydrate-Binding Module Family 18 Carbohydrate-Binding Module Family 24 Carbohydrate-Binding Module Family 50 Carbohydrate-Binding Module Family 50 Glycoside Hydrolase Family 18	Glycosyl hydrolases family 18 LysM domain
Triha1550905	scaffold_4:1,611,514-1,607,154	4361	1256	Carbohydrate-Binding Module Family 18 Carbohydrate-Binding Module Family 50 Carbohydrate-Binding Module Family 50 Glycoside Hydrolase Family 18	Glycosyl hydrolases family 18 LysM domain
Triha199322	scaffold_23:323,303-326,060	2758	820	Carbohydrate-Binding Module Family 18 Carbohydrate-Binding Module Family 50 Carbohydrate-Binding Module Family 50 Glycoside Hydrolase Family 18	Glycosyl hydrolases family 18 LysM domain
Triha198303	scaffold_20:205,499-201,062	4438	1400	Carbohydrate-Binding Module Family 18 Carbohydrate-Binding Module Family 50 Carbohydrate-Binding Module Family 50 Glycoside Hydrolase Family 18	Glycosyl hydrolases family 18 LysM domain
Triha1483395	scaffold_8:643,807-644,190	384	128	Distantly related to plant expansins	PF03330
Triha187202	scaffold_7:266,020-266,548	529	153	Distantly related to plant expansins	PF03330
Triha184435	scaffold_6:980,781-980,452	330	110	Distantly related to plant expansins
Triha1506858	scaffold_4:2,537,963-2,537,123	841	127	Distantly related to plant expansins	PF03330
Triha121506	scaffold_28:101,481-100,430	1052	252	Glycoside Hydrolase Family 45	Glycosyl hydrolase family 45
Triha1505859	scaffold_3:2,968,655-2,971,674	3020	844	Glycoside Hydrolase Family 31	PF01055
Triha1538638	scaffold_10:238,555-239,378	824	235	Glycoside Hydrolase Family 75	PF07335
Triha1495616	scaffold_7:376,713-379,272	2560	767	Glycoside Hydrolase Family 55
Triha1506888	scaffold_4:2,637,140-2,633,974	3167	807	Glycoside Hydrolase Family 92	Glycosyl hydrolase family 92 catalytic domain
Triha116405	scaffold_6:11,916-8,363	3554	957	Glycoside Hydrolase Family 2
Triha1155668	scaffold_25:267,397-269,636	2240	606	Glycoside Hydrolase Family 71	PF03659
Triha1540691	scaffold_13:328,942-327,606	1337	346	Glycoside Hydrolase Family 75	PF07335
Triha110271	scaffold_20:133,552-131,786	1767	502	Glycoside Hydrolase Family 88	PF07470
Triha1505895	scaffold_3:3,092,905-3,091,478	1428	343	Glycoside Hydrolase Family 18	Glycosyl hydrolases family 18
Triha1495654	scaffold_7:472,759-474,973	2215	665	Glycoside Hydrolase Family 127	Beta-L-arabinofuranosidase, GH127 catalytic domain
Triha1524327	scaffold_16:384,671-385,687	1017	229	Glycoside Hydrolase Family 25	Glycosyl hydrolases family 25
Triha1153649	scaffold_18:280,977-282,601	1625	392	Glycoside Hydrolase Family 18	Glycosyl hydrolases family 18
Triha1507955	scaffold_6:345,891-343,168	2724	795	Glycoside Hydrolase Family 95
Triha1505915	scaffold_3:3,153,733-3,152,138	1596	433	Glycoside Hydrolase Family 4	Family 4 glycosyl hydrolase
Triha1123967	scaffold_13:975,031-977,666	2636	770	Glycoside Hydrolase Family 31	PF01055
Triha1514104	scaffold_31:84,893-86,472	1580	381	Glycoside Hydrolase Family 64
Triha1486470	scaffold_16:656,682-655,247	1436	445	Glycoside Hydrolase Family 28	Glycosyl hydrolases family 28
Triha1222278	scaffold_11:182,484-186,238	3755	1018	Glycoside Hydrolase Family 35	Glycosyl hydrolases family 35
Triha1523343	scaffold_12:1,301,482-1,304,384	2903	837	Glycoside Hydrolase Family 3	Glycosyl hydrolase family 3 N terminal domain Glycosyl hydrolase family 3 C-terminal domain PA14 domain
Triha1492622	scaffold_3:3,137,510-3,135,290	2221	630	Glycoside Hydrolase Family 1	Glycosyl hydrolase family 1
Triha1362575	scaffold_3:2,901,444-2,899,579	1866	331	Glycoside Hydrolase Family 12
Triha1118868	scaffold_8:598,938-599,749	812	227	Glycoside Hydrolase Family 11	Glycosyl hydrolases family 11
Triha179963	scaffold_4:242,739-245,220	2482	784	Glycoside Hydrolase Family 92	Glycosyl hydrolase family 92 catalytic domain
Triha1530514	scaffold_5:2,328,742-2,332,766	4025	933	Glycoside Hydrolase Family 3	Glycosyl hydrolase family 3 N terminal domain
Triha1509041	scaffold_7:1,337,900-1,339,624	1725	445	Glycoside Hydrolase Family 27	Melibiase
Triha1103546	scaffold_1:1,035,803-1,038,115	2313	709	Glycoside Hydrolase Family 20	Glycosyl hydrolase family 20, catalytic domain
Triha1513145	scaffold_20:104,304-105,838	1535	491	Glycoside Hydrolase Family 30 / Subf 3	Glycosyl hydrolase family 30 TIM-barrel domain
Triha1487545	scaffold_24:159,030-161,650	2621	768	Glycoside Hydrolase Family 3	Glycosyl hydrolase family 3 N terminal domain Glycosyl hydrolase family 3 C-terminal domain
Triha1495736	scaffold_7:710,467-711,834	1368	365	Glycoside Hydrolase Family 93	PF02012
Triha1249987	scaffold_14:106,640-104,356	2285	498	Glycoside Hydrolase Family 27	Melibiase
Triha13216	scaffold_3:2,670,945-2,669,141	1805	543	Glycoside Hydrolase Family 79
Triha178995	scaffold_3:428,758-429,853	1096	339	Glycoside Hydrolase Family 114
Triha1150678	scaffold_13:122,233-123,712	1480	293	Glycoside Hydrolase Family 16	Glycosyl hydrolases family 16
Triha1107669	scaffold_2:2,826,207-2,827,971	1765	466	Glycoside Hydrolase Family 1	Glycosyl hydrolase family 1
Triha1155799	scaffold_26:132,943-131,370	1574	348	Glycoside Hydrolase Family 10	Glycosyl hydrolase family 10
Triha170809	scaffold_1:2,555,061-2,553,415	1647	503	Glycoside Hydrolase Family 132	PF03856
Triha1514200	scaffold_34:38,736-40,786	2051	541	Glycoside Hydrolase Family 125	Metal-independent alpha-mannosidase (GH125)
Triha1525481	scaffold_26:99,882-101,719	1838	464	Glycoside Hydrolase Family 30 / Subf 7	Glycosyl hydrolase family 30 TIM-barrel domain
Triha184143	scaffold_5:855,344-852,754	2591	818	Glycoside Hydrolase Family 92	Glycosyl hydrolase family 92 catalytic domain
Triha1485555	scaffold_13:613,093-611,962	1132	339	Glycoside Hydrolase Family 18	Glycosyl hydrolases family 18
Triha1503986	scaffold_2:1,627,661-1,625,737	1925	377	Glycoside Hydrolase Family 16	Glycosyl hydrolases family 16
Triha1109763	scaffold_3:1,758,279-1,761,878	3600	963	Glycoside Hydrolase Family 31	PF01055
Triha1103619	scaffold_1:1,122,344-1,123,971	1628	464	Glycoside Hydrolase Family 13 / Subf 1	Alpha amylase, catalytic domain
Triha184167	scaffold_5:1,069,117-1,070,404	1288	383	Glycoside Hydrolase Family 16	Glycosyl hydrolases family 16
Triha1495818	scaffold_7:924,783-919,918	4866	1557	Glycoside Hydrolase Family 133 Glycoside Hydrolase Family 13 / Subf 25	Amylo-alpha-1,6-glucosidase
Triha1103631	scaffold_1:1,137,684-1,139,655	1972	599	Glycoside Hydrolase Family 13 / Subf 40	Alpha amylase, catalytic domain
Triha183158	scaffold_5:2,493,945-2,490,933	3013	982	Glycoside Hydrolase Family 115
Triha193404	scaffold_12:857,222-855,788	1435	409	Glycoside Hydrolase Family 5 / Subf 15	Cellulase (glycosyl hydrolase family 5)
Triha1529621	scaffold_4:1,850,285-1,851,582	1298	322	Glycoside Hydrolase Family 18	Glycosyl hydrolases family 18
Triha186247	scaffold_6:1,759,183-1,756,256	2928	893	Glycoside Hydrolase Family 36	Raffinose synthase or seed imbibition protein Sip1
Triha1150757	scaffold_13:231,433-229,707	1727	322	Glycoside Hydrolase Family 128
Triha196491	scaffold_16:616,700-613,737	2964	922	Glycoside Hydrolase Family 31	PF01055
Triha1112874	scaffold_4:2,692,896-2,690,465	2432	764	Glycoside Hydrolase Family 55
Triha194444	scaffold_13:1,007,621-1,006,089	1533	495	Glycoside Hydrolase Family 27
Triha1493809	scaffold_5:269,412-266,851	2562	854	Glycoside Hydrolase Family 2	Glycosyl hydrolases family 2 Glycosyl hydrolases family 2, sugar binding domain
Triha196503	scaffold_16:590,142-592,734	2593	836	Glycoside Hydrolase Family 3	Glycosyl hydrolase family 3 N terminal domain Glycosyl hydrolase family 3 C-terminal domain PA14 domain
Triha1484615	scaffold_11:385,491-381,887	3605	929	Glycoside Hydrolase Family 18
Triha1481541	scaffold_5:2,372,210-2,369,906	2305	751	Glycoside Hydrolase Family 5 / Subf 9
Triha1504078	scaffold_2:1,862,981-1,859,913	3069	883	Glycoside Hydrolase Family 3	Glycosyl hydrolase family 3 N terminal domain Glycosyl hydrolase family 3 C-terminal domain
Triha1503062	scaffold_1:2,893,997-2,891,335	2663	756	Glycoside Hydrolase Family 16	WSC domain
Triha179128	scaffold_3:3,210,331-3,209,051	1281	359	Glycoside Hydrolase Family 26
Triha171962	scaffold_1:556,979-555,057	1923	622	Glycoside Hydrolase Family 27
Triha1507162	scaffold_5:631,188-634,045	2858	768	Glycoside Hydrolase Family 5 / Subf 12	Cellulase (glycosyl hydrolase family 5)
Triha1346395	scaffold_3:1,105,635-1,107,634	2000	572	Glycoside Hydrolase Family 47	Glycosyl hydrolase family 47
Triha149445	scaffold_11:1,220,479-1,221,468	990	330	Glycoside Hydrolase Family 17	Glycosyl hydrolases family 17
Triha1110887	scaffold_3:3,211,323-3,212,413	1091	317	Glycoside Hydrolase Family 26
Triha175047	scaffold_2:358,213-359,616	1404	468	Glycoside Hydrolase Family 28
Triha115655	scaffold_4:2,624,481-2,626,142	1662	489	Glycoside Hydrolase Family 79
Triha178123	scaffold_3:2,156,236-2,154,874	1363	375	Glycoside Hydrolase Family 16
Triha1335147	scaffold_29:130,544-128,872	1673	383	Glycoside Hydrolase Family 18	Glycosyl hydrolases family 18
Triha1147762	scaffold_10:98,378-96,670	1709	466	Glycoside Hydrolase Family 30 / Subf 7	Glycosyl hydrolase family 30 TIM-barrel domain
Triha1273717	scaffold_18:174,481-177,320	2840	795	Glycoside Hydrolase Family 95
Triha1485684	scaffold_13:995,650-997,536	1887	629	Glycoside Hydrolase Family 154
Triha115669	scaffold_4:2,689,129-2,690,453	1325	305	Glycoside Hydrolase Family 16	Glycosyl hydrolases family 16
Triha1313	scaffold_1:898,157-895,905	2253	705	Glycoside Hydrolase Family 17	Glycosyl hydrolases family 17
Triha1513340	scaffold_22:40,364-41,442	1079	208	Glycoside Hydrolase Family 16	Glycosyl hydrolases family 16
Triha1491834	scaffold_3:995,929-997,783	1855	586	Glycoside Hydrolase Family 17
Triha1107841	scaffold_2:3,089,076-3,092,117	3042	896	Glycoside Hydrolase Family 2	Glycosyl hydrolases family 2
Triha1476485	scaffold_1:170,013-169,146	868	266	Glycoside Hydrolase Family 128
Triha1522572	scaffold_11:241,442-242,634	1193	344	Glycoside Hydrolase Family 152	Thaumatin family
Triha1422216	scaffold_6:303,754-305,437	1684	386	Glycoside Hydrolase Family 27	Melibiase
Triha192499	scaffold_11:1,286,246-1,283,589	2658	886	Glycoside Hydrolase Family 3	Glycosyl hydrolase family 3 N terminal domain Glycosyl hydrolase family 3 C-terminal domain
Triha1476509	scaffold_1:230,423-231,937	1515	459	Glycoside Hydrolase Family 39
Triha1520548	scaffold_7:167,343-166,225	1119	373	Glycoside Hydrolase Family 105	PF07470
Triha1541035	scaffold_13:995,091-993,292	1800	473	Glycoside Hydrolase Family 88	PF07470
Triha1147815	scaffold_10:176,458-179,241	2784	799	Glycoside Hydrolase Family 92	Glycosyl hydrolase family 92 catalytic domain
Triha1527727	scaffold_2:2,003,195-2,006,851	3657	1080	Glycoside Hydrolase Family 65	PF03632 PF03633 PF03636
Triha1362876	scaffold_3:2,975,004-2,978,045	3042	891	Glycoside Hydrolase Family 2	Glycosyl hydrolases family 2
Triha1484731	scaffold_11:742,036-743,756	1721	497	Glycoside Hydrolase Family 27	Melibiase
Triha198691	scaffold_21:195,366-196,194	829	236	Glycoside Hydrolase Family 75	PF07335
Triha1502148	scaffold_1:232,989-235,308	2320	659	Glycoside Hydrolase Family 31	PF01055
Triha171044	scaffold_1:1,750,124-1,748,557	1568	426	Glycoside Hydrolase Family 71	PF03659
Triha1541070	scaffold_13:1,033,042-1,034,643	1602	422	Glycoside Hydrolase Family 28	Glycosyl hydrolases family 28
Triha1488862	scaffold_1:558,626-561,556	2931	921	Glycoside Hydrolase Family 2
Triha199736	scaffold_24:137,463-134,743	2721	861	Glycoside Hydrolase Family 3	Glycosyl hydrolase family 3 N terminal domain WSC domain Glycosyl hydrolase family 3 C-terminal domain
Triha179256	scaffold_3:1,873,157-1,870,571	2587	815	Glycoside Hydrolase Family 63	Glycosyl hydrolase family 63 C-terminal domain
Triha1115099	scaffold_6:234,472-233,309	1164	222	Glycoside Hydrolase Family 11	Glycosyl hydrolases family 11
Triha189502	scaffold_8:1,074,013-1,074,816	804	268	Glycoside Hydrolase Family 24	Phage lysozyme
Triha177214	scaffold_3:1,639,025-1,642,110	3086	867	Glycoside Hydrolase Family 3	Glycosyl hydrolase family 3 N terminal domain Glycosyl hydrolase family 3 C-terminal domain
Triha172100	scaffold_1:3,277,815-3,279,286	1472	472	Glycoside Hydrolase Family 76	PF03663
Triha1489901	scaffold_1:3,604,346-3,601,762	2585	789	Glycoside Hydrolase Family 92	Glycosyl hydrolase family 92 catalytic domain
Triha185422	scaffold_6:1,053,930-1,055,416	1487	458	Glycoside Hydrolase Family 72	Glucanosyltransferase
Triha1502198	scaffold_1:454,625-457,127	2503	796	Glycoside Hydrolase Family 3	Glycosyl hydrolase family 3 N terminal domain Glycosyl hydrolase family 3 C-terminal domain
Triha1511431	scaffold_12:895,853-898,112	2260	594	Glycoside Hydrolase Family 47	Glycosyl hydrolase family 47
Triha19664	scaffold_16:330,991-331,997	1007	317	Glycoside Hydrolase Family 18	Glycosyl hydrolases family 18
Triha11473	scaffold_2:866,767-863,421	3347	1078	Glycoside Hydrolase Family 38	Glycosyl hydrolases family 38 N-terminal domain Glycosyl hydrolases family 38 C-terminal domain Alpha mannosidase middle domain
Triha181370	scaffold_4:95,377-97,840	2464	676	Glycoside Hydrolase Family 15	Glycosyl hydrolases family 15
Triha196734	scaffold_16:371,606-370,031	1576	464	Glycoside Hydrolase Family 76	PF03663
Triha1143841	scaffold_6:2,174,509-2,178,250	3742	1063	Glycoside Hydrolase Family 47	Glycosyl hydrolase family 47
Triha1513507	scaffold_23:291,568-292,657	1090	283	Glycoside Hydrolase Family 16	Glycosyl hydrolases family 16
Triha189576	scaffold_9:1,082,519-1,084,342	1824	587	Glycoside Hydrolase Family 13 / Subf 40	Alpha amylase, catalytic domain
Triha1476663	scaffold_1:651,063-653,890	2828	841	Glycoside Hydrolase Family 55
Triha1510457	scaffold_10:792,808-794,381	1574	448	Glycoside Hydrolase Family 64
Triha1478732	scaffold_2:3,449,289-3,451,720	2432	763	Glycoside Hydrolase Family 37	PF01204 PF07492
Triha1125453	scaffold_16:326,521-329,756	3236	960	Glycoside Hydrolase Family 3	Glycosyl hydrolase family 3 N terminal domain Glycosyl hydrolase family 3 C-terminal domain
Triha1512534	scaffold_16:133,109-134,570	1462	284	Glycoside Hydrolase Family 16	Glycosyl hydrolases family 16
Triha181428	scaffold_4:111,468-109,679	1790	565	Glycoside Hydrolase Family 47	Glycosyl hydrolase family 47
Triha196795	scaffold_16:757,859-756,702	1158	364	Glycoside Hydrolase Family 93	PF02012
Triha172232	scaffold_1:2,873,947-2,872,715	1233	411	Glycoside Hydrolase Family 76	PF03663
Triha16701	scaffold_8:337,015-338,349	1335	445	Glycoside Hydrolase Family 64
Triha111823	scaffold_85:9,615-11,040	1426	400	Glycoside Hydrolase Family 76	PF03663
Triha1119344	scaffold_8:1,371,705-1,370,220	1486	430	Glycoside Hydrolase Family 5 / Subf 15	Cellulase (glycosyl hydrolase family 5)
Triha1487999	scaffold_29:75,828-77,563	1736	516	Glycoside Hydrolase Family 47	Glycosyl hydrolase family 47
Triha1129594	scaffold_35:42,031-38,114	3918	1028	Glycoside Hydrolase Family 55	WSC domain
Triha179426	scaffold_3:944,290-946,335	2046	585	Glycoside Hydrolase Family 13 / Subf 40	Alpha amylase, catalytic domain
Triha1513600	scaffold_24:238,532-237,083	1450	323	Glycoside Hydrolase Family 62	PF03664
Triha1499264	scaffold_14:413,663-412,133	1531	468	Glycoside Hydrolase Family 72	Glucanosyltransferase
Triha180467	scaffold_4:700,406-699,177	1230	410	Glycoside Hydrolase Family 5 / Subf 24	Cellulase (glycosyl hydrolase family 5)
Triha1488030	scaffold_29:164,920-163,189	1732	541	Glycoside Hydrolase Family 18	Glycosyl hydrolases family 18
Triha1477787	scaffold_2:362,300-360,010	2291	746	Glycoside Hydrolase Family 95
Triha16750	scaffold_8:513,767-515,217	1451	441	Glycoside Hydrolase Family 5 / Subf 5	Cellulase (glycosyl hydrolase family 5)
Triha14706	scaffold_5:1,358,953-1,355,367	3587	1174	Glycoside Hydrolase Family 47	Glycosyl hydrolase family 47
Triha19834	scaffold_17:71,455-69,207	2249	525	Glycoside Hydrolase Family 125	Metal-independent alpha-mannosidase (GH125)
Triha1101994	scaffold_40:3,043-1,937	1107	369	Glycoside Hydrolase Family 88	PF07470
Triha1515691	scaffold_2:50,531-51,810	1280	323	Glycoside Hydrolase Family 75	PF07335
Triha176397	scaffold_2:3,546,321-3,548,199	1879	579	Glycoside Hydrolase Family 20	Glycosyl hydrolase family 20, catalytic domain Glycosyl hydrolase family 20, domain 2
Triha185618	scaffold_6:50,890-49,449	1442	459	Glycoside Hydrolase Family 30 / Subf 7	Glycosyl hydrolase family 30 TIM-barrel domain
Triha1505458	scaffold_3:1,831,817-1,828,942	2876	666	Glycoside Hydrolase Family 154
Triha1450163	scaffold_7:1,621,861-1,624,445	2585	689	Glycoside Hydrolase Family 47	Glycosyl hydrolase family 47
Triha191773	scaffold_10:26,886-27,979	1094	324	Glycoside Hydrolase Family 10	Glycosyl hydrolase family 10
Triha181538	scaffold_4:2,214,680-2,216,906	2227	700	Glycoside Hydrolase Family 2	Glycosyl hydrolases family 2 Glycosyl hydrolases family 2, TIM barrel domain Glycosyl hydrolases family 2, sugar binding domain
Triha199972	scaffold_25:133,741-132,166	1576	475	Glycoside Hydrolase Family 5
Triha11670	scaffold_2:1,548,991-1,547,966	1026	342	Glycoside Hydrolase Family 16
Triha1153239	scaffold_17:142,963-147,728	4766	1482	Glycoside Hydrolase Family 55
Triha115000	scaffold_4:231,137-229,093	2045	398	Glycoside Hydrolase Family 16	Glycosyl hydrolases family 16
Triha1427679	scaffold_6:940,234-938,315	1920	443	Glycoside Hydrolase Family 76	PF03663
Triha1506525	scaffold_4:1,631,930-1,629,657	2274	737	Glycoside Hydrolase Family 2	Glycosyl hydrolases family 2 Glycosyl hydrolases family 2, TIM barrel domain Glycosyl hydrolases family 2, sugar binding domain
Triha172349	scaffold_1:3,755,168-3,756,724	1557	416	Glycoside Hydrolase Family 17
Triha1509593	scaffold_8:851,839-850,581	1259	358	Glycoside Hydrolase Family 18
Triha1148135	scaffold_10:632,516-629,427	3090	803	Glycoside Hydrolase Family 92	Glycosyl hydrolase family 92 catalytic domain
Triha1101028	scaffold_30:83,855-85,321	1467	431	Glycoside Hydrolase Family 18	Glycosyl hydrolases family 18
Triha184648	scaffold_6:1,867,399-1,869,792	2394	761	Glycoside Hydrolase Family 55
Triha1479912	scaffold_3:3,207,882-3,205,154	2729	870	Glycoside Hydrolase Family 2	Glycosyl hydrolases family 2
Triha12738	scaffold_3:1,154,956-1,157,233	2278	716	Glycoside Hydrolase Family 16
Triha179543	scaffold_3:1,379,768-1,382,559	2792	801	Glycoside Hydrolase Family 55
Triha1526000	scaffold_37:17,959-14,224	3736	1067	Glycoside Hydrolase Family 38	Glycosyl hydrolases family 38 N-terminal domain Glycosyl hydrolases family 38 C-terminal domain Alpha mannosidase middle domain
Triha1507577	scaffold_5:1,845,655-1,847,473	1819	398	Glycoside Hydrolase Family 18	Glycosyl hydrolases family 18
Triha1515779	scaffold_2:357,255-354,192	3064	977	Glycoside Hydrolase Family 2	Glycosyl hydrolases family 2 Glycosyl hydrolases family 2, TIM barrel domain Glycosyl hydrolases family 2, sugar binding domain Beta galactosidase small chain
Triha1103121	scaffold_1:293,433-296,467	3035	840	Glycoside Hydrolase Family 3	Glycosyl hydrolase family 3 N terminal domain Glycosyl hydrolase family 3 C-terminal domain PA14 domain
Triha1540370	scaffold_12:1,151,355-1,153,926	2572	757	Glycoside Hydrolase Family 89	Alpha-N-acetylglucosaminidase (NAGLU) tim-barrel domain
Triha1497371	scaffold_10:206,158-204,500	1659	534	Glycoside Hydrolase Family 3	Glycosyl hydrolase family 3 N terminal domain
Triha188799	scaffold_8:1,351,356-1,350,058	1299	433	Glycoside Hydrolase Family 28	Glycosyl hydrolases family 28
Triha199043	scaffold_22:42,476-43,997	1522	455	Glycoside Hydrolase Family 39
Triha1506606	scaffold_4:1,858,689-1,856,580	2110	447	Glycoside Hydrolase Family 128
Triha171414	scaffold_1:160,594-158,575	2020	642	Glycoside Hydrolase Family 1	Glycosyl hydrolase family 1
Triha1150271	scaffold_12:879,400-882,663	3264	943	Glycoside Hydrolase Family 2	Glycosyl hydrolases family 2
Triha1422661	scaffold_6:411,943-414,152	2210	461	Glycoside Hydrolase Family 76	PF03663
Triha191916	scaffold_11:1,020,923-1,021,753	831	236	Glycoside Hydrolase Family 12	Glycosyl hydrolase family 12
Triha193968	scaffold_12:1,059,962-1,056,976	2987	791	Glycoside Hydrolase Family 95
Triha1508689	scaffold_7:161,908-163,366	1459	397	Glycoside Hydrolase Family 6	Glycosyl hydrolases family 6
Triha1546580	scaffold_24:108,889-111,530	2642	696	Glycoside Hydrolase Family 78	Bacterial alpha-L-rhamnosidase concanavalin-like domain
Triha1525076	scaffold_22:53,630-52,837	794	231	Glycoside Hydrolase Family 11	Glycosyl hydrolases family 11
Triha1513818	scaffold_27:153,682-155,343	1662	393	Glycoside Hydrolase Family 18	Glycosyl hydrolases family 18
Triha1525077	scaffold_22:58,869-60,423	1555	381	Glycoside Hydrolase Family 28	Glycosyl hydrolases family 28
Triha1504610	scaffold_2:3,326,757-3,323,340	3418	782	Glycoside Hydrolase Family 3	Glycosyl hydrolase family 3 N terminal domain Glycosyl hydrolase family 3 C-terminal domain
Triha1105252	scaffold_1:3,572,695-3,569,790	2906	771	Glycoside Hydrolase Family 3	Glycosyl hydrolase family 3 N terminal domain Glycosyl hydrolase family 3 C-terminal domain
Triha1127782	scaffold_23:300,955-298,127	2829	866	Glycoside Hydrolase Family 3	Glycosyl hydrolase family 3 N terminal domain Glycosyl hydrolase family 3 C-terminal domain
Triha121292	scaffold_25:131,401-129,622	1780	479	Glycoside Hydrolase Family 30 / Subf 5
Triha1502570	scaffold_1:1,520,011-1,517,282	2730	616	Glycoside Hydrolase Family 2	Glycosyl hydrolases family 2 Glycosyl hydrolases family 2, sugar binding domain
Triha1484147	scaffold_10:200,446-202,320	1875	603	Glycoside Hydrolase Family 20	Glycosyl hydrolase family 20, catalytic domain Glycosyl hydrolase family 20, domain 2
Triha145882	scaffold_11:1,308,489-1,309,381	893	254	Glycoside Hydrolase Family 75	PF07335
Triha1486211	scaffold_15:762,875-760,928	1948	582	Glycoside Hydrolase Family 76	PF03663
Triha1486218	scaffold_15:789,162-790,668	1507	482	Glycoside Hydrolase Family 16	Glycosyl hydrolases family 16
Triha1484169	scaffold_10:262,882-261,135	1748	565	Glycoside Hydrolase Family 13 / Subf 40	Alpha amylase, catalytic domain
Triha182773	scaffold_5:2,499,848-2,502,321	2474	713	Glycoside Hydrolase Family 81	PF03639
Triha1120660	scaffold_10:402,994-400,971	2024	482	Glycoside Hydrolase Family 71	PF03659
Triha1113501	scaffold_5:681,723-679,992	1732	485	Glycoside Hydrolase Family 1	Glycosyl hydrolase family 1
Triha1512864	scaffold_18:158,438-160,056	1619	482	Glycoside Hydrolase Family 5 / Subf 22	Cellulase (glycosyl hydrolase family 5)
Triha12921	scaffold_3:1,750,715-1,751,734	1020	340	Glycoside Hydrolase Family 18
Triha1101233	scaffold_31:82,879-84,100	1222	387	Glycoside Hydrolase Family 16	Glycosyl hydrolases family 16
Triha1478067	scaffold_2:1,329,453-1,327,734	1720	489	Glycoside Hydrolase Family 72	Glucanosyltransferase
Triha1509810	scaffold_9:118,863-116,168	2696	847	Glycoside Hydrolase Family 67	PF03648 PF07477 PF07488
Triha180759	scaffold_4:1,544,264-1,541,578	2687	871	Glycoside Hydrolase Family 2	Glycosyl hydrolases family 2
Triha19084	scaffold_14:171,268-168,806	2463	821	Glycoside Hydrolase Family 142	Ricin-type beta-trefoil lectin domain F5/8 type C domain
Triha196127	scaffold_15:834,868-833,035	1834	591	Glycoside Hydrolase Family 47	Glycosyl hydrolase family 47
Triha1485240	scaffold_12:1,023,793-1,025,293	1501	479	Glycoside Hydrolase Family 30 / Subf 3	Glycosyl hydrolase family 30 TIM-barrel domain
Triha1135037	scaffold_2:3,030,128-3,027,386	2743	747	Glycoside Hydrolase Family 89	Alpha-N-acetylglucosaminidase (NAGLU) tim-barrel domain
Triha199201	scaffold_23:24,219-25,648	1430	459	Glycoside Hydrolase Family 16	Glycosyl hydrolases family 16
Triha121376	scaffold_26:99,937-96,793	3145	852	Glycoside Hydrolase Family 67	PF03648 PF07477 PF07488
Triha1149383	scaffold_11:991,464-993,696	2233	690	Glycoside Hydrolase Family 37	PF01204
Triha1551823	scaffold_45:26,473-25,049	1425	460	Glycoside Hydrolase Family 28
Triha1498572	scaffold_12:858,624-859,388	765	255	Glycoside Hydrolase Family 128
Triha1497548	scaffold_10:707,177-704,287	2891	792	Glycoside Hydrolase Family 95
Triha1127900	scaffold_24:115,895-113,924	1972	518	Glycoside Hydrolase Family 79
Triha175687	scaffold_2:3,857,588-3,858,971	1384	441	Glycoside Hydrolase Family 132	PF03856
Triha1495533	scaffold_7:174,267-172,385	1883	506	Glycoside Hydrolase Family 79
Triha1189353	scaffold_1:1,913,443-1,914,517	1075	293	Glycoside Hydrolase Family 128
Triha1939	scaffold_1:3,173,515-3,174,273	759	253	Glycoside Hydrolase Family 23	Transglycosylase SLT domain
Triha1294827	scaffold_2:1,799,073-1,801,745	2673	778	Glycoside Hydrolase Family 55
Triha1487349	scaffold_22:366,226-367,542	1317	413	Glycoside Hydrolase Family 18	Glycosyl hydrolases family 18
Triha1150452	scaffold_12:1,116,063-1,118,250	2188	624	Glycoside Hydrolase Family 27
Triha1498608	scaffold_12:946,821-944,422	2400	746	Glycoside Hydrolase Family 36	Melibiase
Triha1495549	scaffold_7:212,876-210,543	2334	741	Glycoside Hydrolase Family 3	Glycosyl hydrolase family 3 N terminal domain Glycosyl hydrolase family 3 C-terminal domain
Triha195162	scaffold_14:113,031-114,519	1489	477	Glycoside Hydrolase Family 27
Triha171613	scaffold_1:458,506-460,863	2358	745	Glycoside Hydrolase Family 3	Glycosyl hydrolase family 3 N terminal domain Glycosyl hydrolase family 3 C-terminal domain
Triha1523201	scaffold_12:873,320-875,847	2528	760	Glycoside Hydrolase Family 55
Triha1112585	scaffold_4:2,328,391-2,329,284	894	238	Glycoside Hydrolase Family 12	Glycosyl hydrolase family 12
Triha1144331	scaffold_7:475,844-477,603	1760	456	Glycoside Hydrolase Family 39
Triha1508873	scaffold_7:782,337-785,488	3152	860	Glycoside Hydrolase Family 92	Glycosyl hydrolase family 92 catalytic domain
Triha1503766	scaffold_2:1,004,140-1,002,025	2116	414	Glycoside Hydrolase Family 16	Glycosyl hydrolases family 16
Triha1487382	scaffold_23:73,764-74,993	1230	392	Glycoside Hydrolase Family 17
Triha199295	scaffold_23:302,132-304,924	2793	931	Glycoside Hydrolase Family 78	Bacterial alpha-L-rhamnosidase concanavalin-like domain PF08531
Triha1497624	scaffold_10:909,175-907,716	1460	434	Glycoside Hydrolase Family 71	PF03659
Triha193168	scaffold_12:1,034,225-1,032,741	1485	474	Glycoside Hydrolase Family 27
Triha1400368	scaffold_5:379,664-381,580	1917	358	Glycoside Hydrolase Family 18	Glycosyl hydrolases family 18
Triha13063	scaffold_3:2,197,363-2,198,879	1517	461	Glycoside Hydrolase Family 76	PF03663
Triha1490500	scaffold_2:1,190,847-1,192,478	1632	544	GlycosylTransferase Family 90
Triha1425986	scaffold_6:741,274-739,704	1571	323	GlycosylTransferase Family 8	Glycosyl transferase family 8
Triha189094	scaffold_8:428,316-429,385	1070	313	GlycosylTransferase Family 34	galactosyl transferase GMA12/MNN10 family
Triha194220	scaffold_13:824,689-826,211	1523	440	GlycosylTransferase Family 15	Glycolipid 2-alpha-mannosyltransferase
Triha1491529	scaffold_3:141,293-143,074	1782	525	GlycosylTransferase Family 4	Glycosyl transferases group 1
Triha1505877	scaffold_3:3,036,130-3,032,856	3275	686	GlycosylTransferase Family 4	Glycosyl transferases group 1
Triha187073	scaffold_7:627,761-629,240	1480	420	GlycosylTransferase Family 58	ALG3 protein
Triha1497709	scaffold_10:1,144,653-1,145,957	1305	360	GlycosylTransferase Family 8
Triha1520236	scaffold_6:1,479,943-1,478,256	1688	417	GlycosylTransferase Family 50	Mannosyltransferase (PIG-M)
Triha16193	scaffold_7:1,096,436-1,099,372	2937	908	GlycosylTransferase Family 20	Glycosyltransferase family 20 Trehalose-phosphatase
Triha1293936	scaffold_2:1,691,482-1,689,773	1710	373	GlycosylTransferase Family 62	Anp1
Triha196313	scaffold_15:277,836-276,355	1482	494	GlycosylTransferase Family 71
Triha193243	scaffold_12:158,545-160,655	2111	558	GlycosylTransferase Family 8	Glycosyl transferase family 8
Triha1292929	scaffold_2:1,553,677-1,551,451	2227	457	GlycosylTransferase Family 34	galactosyl transferase GMA12/MNN10 family
Triha1511040	scaffold_11:1,059,899-1,056,722	3178	979	GlycosylTransferase Family 90
Triha185076	scaffold_6:1,099,311-1,100,825	1515	405	GlycosylTransferase Family 62	Anp1
Triha188165	scaffold_7:2,334,174-2,335,850	1677	502	GlycosylTransferase Family 57	ALG6, ALG8 glycosyltransferase family
Triha1513131	scaffold_20:69,180-71,552	2373	434	GlycosylTransferase Family 32	Glycosyltransferase sugar-binding region containing DXD motif
Triha1438379	scaffold_6:2,083,442-2,081,956	1487	410	GlycosylTransferase Family 32	Glycosyltransferase sugar-binding region containing DXD motif
Triha1513128	scaffold_20:66,740-68,262	1523	340	GlycosylTransferase Family 32	Glycosyltransferase sugar-binding region containing DXD motif
Triha1362610	scaffold_3:2,904,896-2,907,748	2853	755	GlycosylTransferase Family 2	Glycosyl transferase family 2
Triha12190	scaffold_2:3,220,058-3,223,767	3710	1212	GlycosylTransferase Family 2	Cytochrome b5-like Heme/Steroid binding domain Chitin synthase
Triha199474	scaffold_23:117,552-114,722	2831	888	GlycosylTransferase Family 1	Glycosyltransferase family 28 N-terminal domain
Triha11177	scaffold_1:3,976,540-3,970,726	5815	1859	GlycosylTransferase Family 2 Glycosyltransferase Family 2	Myosin head (motor domain) Cytochrome b5-like Heme/Steroid binding domain Chitin synthase PF08766
Triha11178	scaffold_1:3,981,314-3,986,740	5427	1769	GlycosylTransferase Family 2 Glycosyltransferase Family 2	Myosin head (motor domain) Cytochrome b5-like Heme/Steroid binding domain Chitin synthase PF08766
Triha194372	scaffold_13:309,670-311,229	1560	520	GlycosylTransferase Family 4	Glycosyl transferases group 1
Triha195405	scaffold_14:8,542-5,570	2973	970	GlycosylTransferase Family 2	Chitin synthase-like glycosyltransferase domain PF08407
Triha1238777	scaffold_12:720,129-721,750	1622	353	GlycosylTransferase Family 32	Glycosyltransferase sugar-binding region containing DXD motif
Triha1509113	scaffold_7:1,612,651-1,611,002	1650	416	GlycosylTransferase Family 69
Triha1128190	scaffold_25:149,736-154,719	4984	1419	GlycosylTransferase Family 1	PH domain GRAM domain Glycosyltransferase family 28 N-terminal domain
Triha14322	scaffold_5:56,154-51,542	4613	1484	GlycosylTransferase Family 24	UDP-glucose:Glycoprotein Glucosyltransferase
Triha1482614	scaffold_7:647,856-646,403	1454	413	GlycosylTransferase Family 15	Glycolipid 2-alpha-mannosyltransferase
Triha1495933	scaffold_7:1,237,315-1,239,407	2093	643	GlycosylTransferase Family 22	PF03901
Triha1507237	scaffold_5:803,523-806,162	2640	513	GlycosylTransferase Family 1	UDP-glucoronosyl and UDP-glucosyl transferase
Triha186425	scaffold_7:317,260-318,777	1518	506	GlycosylTransferase Family 31
Triha1537021	scaffold_1:1,014,659-1,012,508	2152	485	GlycosylTransferase Family 1
Triha180358	scaffold_4:2,522,110-2,522,918	809	244	GlycosylTransferase Family 2	Glycosyl transferase family 2
Triha1506358	scaffold_4:1,097,733-1,100,172	2440	536	GlycosylTransferase Family 22	PF03901
Triha186515	scaffold_7:756,029-753,771	2259	695	GlycosylTransferase Family 59	PF04922
Triha1412162	scaffold_5:1,805,172-1,807,975	2804	677	GlycosylTransferase Family 90
Triha1488961	scaffold_1:881,367-883,344	1978	641	GlycosylTransferase Family 20	Glycosyltransferase family 20
Triha1101897	scaffold_38:56,813-55,318	1496	418	GlycosylTransferase Family 15	Glycolipid 2-alpha-mannosyltransferase
Triha1499223	scaffold_14:281,717-280,158	1560	500	GlycosylTransferase Family 4	Glycosyl transferases group 1 PIGA (GPI anchor biosynthesis)
Triha183485	scaffold_5:45,248-51,168	5921	1935	GlycosylTransferase Family 48	1,3-beta-glucan synthase component
Triha181440	scaffold_4:1,556,122-1,554,461	1662	530	GlycosylTransferase Family 90
Triha184529	scaffold_6:1,202,684-1,205,556	2873	907	GlycosylTransferase Family 2	Chitin synthase-like glycosyltransferase domain PF08407
Triha189653	scaffold_9:1,090,852-1,091,609	758	208	GlycosylTransferase Family 1	Glycosyltransferase family 28 C-terminal domain
Triha1490057	scaffold_1:4,032,629-4,030,307	2323	711	GlycosylTransferase Family 2	Chitin synthase
Triha1101972	scaffold_40:39,454-38,365	1090	330	GlycosylTransferase Family 8	Glycosyl transferase family 8
Triha1532049	scaffold_8:562,021-563,605	1585	422	GlycosylTransferase Family 69
Triha1149084	scaffold_11:558,710-556,350	2361	605	GlycosylTransferase Family 2
Triha183571	scaffold_5:1,033,642-1,035,306	1665	531	GlycosylTransferase Family 20	Glycosyltransferase family 20
Triha1498292	scaffold_12:73,594-78,476	4883	1565	GlycosylTransferase Family 41	Tetratricopeptide repeat Tetratricopeptide repeat
Triha12675	scaffold_3:930,329-932,217	1889	558	GlycosylTransferase Family 22	PF03901
Triha1513648	scaffold_25:123,358-125,254	1897	357	GlycosylTransferase Family 64	Glycosyl transferase family 64 domain
Triha171301	scaffold_1:3,386,434-3,384,885	1550	476	GlycosylTransferase Family 33	Glycosyl transferases group 1
Triha1542338	scaffold_16:443,003-440,237	2767	840	GlycosylTransferase Family 90
Triha199990	scaffold_25:22,420-25,373	2954	875	GlycosylTransferase Family 20	Glycosyltransferase family 20 Trehalose-phosphatase
Triha1507551	scaffold_5:1,756,005-1,758,211	2207	556	GlycosylTransferase Family 69
Triha185658	scaffold_6:641,951-639,118	2834	890	GlycosylTransferase Family 2	Chitin synthase-like glycosyltransferase domain PF08407
Triha16820	scaffold_8:745,590-744,386	1205	373	GlycosylTransferase Family 32	Glycosyltransferase sugar-binding region containing DXD motif
Triha1535202	scaffold_21:276,070-277,773	1704	513	GlycosylTransferase Family 1
Triha185681	scaffold_6:2,268,281-2,266,459	1823	530	GlycosylTransferase Family 2
Triha1113353	scaffold_5:485,742-480,962	4781	1256	GlycosylTransferase Family 1	Ubiquitin interaction motif Glycosyltransferase family 28 N-terminal domain
Triha1442060	scaffold_7:361,020-359,622	1399	346	GlycosylTransferase Family 32	Glycosyltransferase sugar-binding region containing DXD motif
Triha1486118	scaffold_15:439,201-441,286	2086	632	GlycosylTransferase Family 22	PF03901
Triha1107242	scaffold_2:2,246,591-2,249,598	3008	692	GlycosylTransferase Family 2	Chitin synthase
Triha1501480	scaffold_29:63,539-62,167	1373	438	GlycosylTransferase Family 76	Mannosyltransferase (PIG-V)
Triha1145148	scaffold_7:1,616,008-1,612,779	3230	772	GlycosylTransferase Family 39	Dolichyl-phosphate-mannose-protein mannosyltransferase MIR domain
Triha1131849	scaffold_1:2,614,343-2,617,024	2682	812	GlycosylTransferase Family 2	Chitin synthase-like glycosyltransferase domain PF08407
Triha197042	scaffold_17:79,495-81,114	1620	540	GlycosylTransferase Family 31
Triha171453	scaffold_1:3,330,584-3,327,296	3289	886	GlycosylTransferase Family 35	Carbohydrate phosphorylase
Triha1153386	scaffold_17:354,586-352,819	1768	469	GlycosylTransferase Family 4	Glycosyl transferases group 1
Triha1119601	scaffold_9:281,005-282,655	1651	395	GlycosylTransferase Family 15	Glycolipid 2-alpha-mannosyltransferase
Triha1519989	scaffold_6:763,494-765,069	1576	447	GlycosylTransferase Family 32	Glycosyltransferase sugar-binding region containing DXD motif
Triha172507	scaffold_1:1,513,118-1,514,541	1424	414	GlycosylTransferase Family 2	Glycosyl transferase family 2
Triha186853	scaffold_7:363,207-364,335	1129	355	GlycosylTransferase Family 64	Glycosyl transferase family 64 domain
Triha191975	scaffold_11:334,296-335,873	1578	499	GlycosylTransferase Family 69
Triha1494417	scaffold_5:2,021,231-2,019,975	1257	419	GlycosylTransferase Family 1	UDP-glucoronosyl and UDP-glucosyl transferase
Triha1147291	scaffold_9:818,820-815,721	3100	709	GlycosylTransferase Family 3	Glycogen synthase
Triha190973	scaffold_10:1,155,447-1,156,638	1192	374	GlycosylTransferase Family 32	Glycosyltransferase sugar-binding region containing DXD motif
Triha178718	scaffold_3:2,583,919-2,582,236	1684	531	GlycosylTransferase Family 21
Triha174672	scaffold_2:2,489,860-2,492,429	2570	742	GlycosylTransferase Family 66	PF02516
Triha1178103	scaffold_1:1,293,139-1,289,643	3497	934	GlycosylTransferase Family 39	Dolichyl-phosphate-mannose-protein mannosyltransferase MIR domain
Triha1538558	scaffold_10:123,841-125,069	1229	290	GlycosylTransferase Family 32	Glycosyltransferase sugar-binding region containing DXD motif
Triha173694	scaffold_1:4,048,277-4,049,914	1638	464	GlycosylTransferase Family 62	Anp1
Triha1512999	scaffold_19:111,301-114,891	3591	983	GlycosylTransferase Family 90
Triha1510945	scaffold_11:818,235-820,644	2410	589	GlycosylTransferase Family 57	ALG6, ALG8 glycosyltransferase family
Triha18170	scaffold_11:987,233-986,112	1122	374	GlycosylTransferase Family 17	Glycosyltransferase family 17
Triha19195	scaffold_14:601,188-598,701	2488	741	GlycosylTransferase Family 39	Dolichyl-phosphate-mannose-protein mannosyltransferase MIR domain
Triha1484061	scaffold_9:1,343,780-1,342,521	1260	420	Polysaccharide Lyase Family 38
Triha1511856	scaffold_13:1,004,486-1,005,780	1295	407	Polysaccharide Lyase Family 38
Triha18268	scaffold_11:1,305,031-1,305,783	753	251	Polysaccharide Lyase Family 7 / Subf 4	PF08787
Triha119572	scaffold_13:317,192-320,038	2847	782	Polysaccharide Lyase Family 8 / Subf 4	PF02278
Triha184365	scaffold_6:43,045-42,266	780	260	Polysaccharide Lyase Family 20
Triha1551452	scaffold_4:2,714,607-2,715,521	915	249	Polysaccharide Lyase Family 7 / Subf 4	PF08787
Triha180458	scaffold_4:1,973,287-1,972,511	777	259	Polysaccharide Lyase Family 20
Triha1619	scaffold_1:1,989,116-1,988,335	782	243	Polysaccharide Lyase Family 7 / Subf 4	PF08787

## Sheet: P. chlamydosporia 170
Protein Id	Location	Gene Length	Protein Length	CAZy Annotations	Domains
Pocchl14311	scaffold_2:1,085,494-1,087,556	2063	617	GT139	Dynactin p62 family
Pocchl111267	scaffold_5:3,897,603-3,897,137	467	109	Auxiliary Activity Family 3 / Subf 2	PF08661
Pocchl111281	scaffold_5:3,926,964-3,927,626	663	137	Auxiliary Activity Family 1	NADH ubiquinone oxidoreductase subunit NDUFA12
Pocchl112337	scaffold_6:2,797,147-2,796,821	327	109	Auxiliary Activity Family 12
Pocchl11147	scaffold_1:3,506,318-3,506,945	628	184	Auxiliary Activity Family 1 / Subf 2
Pocchl11161	scaffold_1:3,542,452-3,541,901	552	184	Auxiliary Activity Family 11	Protein of unknown function (DUF1168)
Pocchl12198	scaffold_1:6,557,780-6,556,551	1230	410	Auxiliary Activity Family 3 / Subf 2
Pocchl12202	scaffold_1:6,573,973-6,572,508	1466	464	Auxiliary Activity Family 12	Asparaginase
Pocchl112453	scaffold_6:3,107,217-3,106,942	276	92	Auxiliary Activity Family 2
Pocchl15363	scaffold_2:4,328,458-4,328,631	174	58	Auxiliary Activity Family 3 / Subf 2
Pocchl16415	scaffold_3:113,320-112,979	342	114	Auxiliary Activity Family 11
Pocchl13350	scaffold_13:10,487-11,113	627	184	Auxiliary Activity Family 5 / Subf 2 Carbohydrate-Binding Module Family 32
Pocchl1295	scaffold_1:1,027,419-1,027,054	366	122	Auxiliary Activity Family 5 / Subf 1
Pocchl12374	scaffold_1:7,103,301-7,100,260	3042	962	Auxiliary Activity Family 3 / Subf 2	RAM signalling pathway protein Leucine rich repeat
Pocchl1357	scaffold_1:1,226,648-1,226,088	561	187	Auxiliary Activity Family 1
Pocchl12413	scaffold_1:7,205,711-7,207,351	1641	510	Auxiliary Activity Family 11
Pocchl16571	scaffold_3:573,485-569,670	3816	836	Auxiliary Activity Family 9	TLC domain PF08390
Pocchl16589	scaffold_3:642,302-639,928	2375	666	Auxiliary Activity Family 3 / Subf 2	Fungal Zn(2)-Cys(6) binuclear cluster domain Fungal specific transcription factor domain
Pocchl12498	scaffold_1:7,568,834-7,568,062	773	242	Auxiliary Activity Family 3 / Subf 2
Pocchl111722	scaffold_6:947,372-945,681	1692	545	Auxiliary Activity Family 3 / Subf 2	RNA polymerase III RPC4
Pocchl19674	scaffold_4:4,459,934-4,459,089	846	266	Auxiliary Activity Family 1	PF03959
Pocchl112748	scaffold_7:792,343-788,825	3519	952	GMC oxidoreductase	Chitin synthase-like glycosyltransferase domain PF08407
Pocchl13536	scaffold_14:253,816-252,962	855	285	Auxiliary Activity Family 3 / Subf 2	Calcineurin-like phosphoesterase
Pocchl11508	scaffold_1:4,536,171-4,536,368	198	66	Auxiliary Activity Family 6
Pocchl17682	scaffold_3:3,975,083-3,975,954	872	253	Class II peroxidase	GINS complex protein helical bundle domain
Pocchl111781	scaffold_6:1,115,097-1,115,645	549	161	Class II peroxidase
Pocchl112833	scaffold_7:1,017,399-1,015,610	1790	521	Auxiliary Activity Family 5 / Subf 2 Carbohydrate-Binding Module Family 32	Sugar (and other) transporter
Pocchl111821	scaffold_6:1,237,406-1,236,629	778	187	Auxiliary Activity Family 3 / Subf 2
Pocchl12605	scaffold_1:7,938,851-7,939,909	1059	353	Auxiliary Activity Family 3 / Subf 3	Adenosine deaminase
Pocchl110810	scaffold_5:2,588,600-2,590,401	1802	578	Auxiliary Activity Family 9 Carbohydrate-Binding Module Family 1	Thioredoxin PPPDE putative peptidase domain PUL domain
Pocchl17756	scaffold_3:4,174,153-4,171,731	2423	784	Auxiliary Activity Family 9	Chromosome segregation during meiosis PF13915
Pocchl112882	scaffold_7:1,164,318-1,163,881	438	146	Auxiliary Activity Family 3 / Subf 2
Pocchl110854	scaffold_5:2,696,095-2,699,426	3332	967	Auxiliary Activity Family 11	WD domain, G-beta repeat
Pocchl18852	scaffold_4:1,832,709-1,829,359	3351	959	Auxiliary Activity Family 3 / Subf 2	Frag1/DRAM/Sfk1/Cwh43P N-terminal domain
Pocchl12752	scaffold_1:8,434,523-8,436,377	1855	589	Auxiliary Activity Family 1	PF04880
Pocchl12792	scaffold_1:8,569,485-8,570,288	804	268	Auxiliary Activity Family 1	Hydrophobic surface binding protein A
Pocchl112016	scaffold_6:1,813,852-1,813,493	360	120	Class II peroxidase
Pocchl12878	scaffold_10:246,841-247,219	379	107	Auxiliary Activity Family 1 / Subf 3
Pocchl113122	scaffold_7:1,849,854-1,852,099	2246	711	Auxiliary Activity Family 3 / Subf 2	Peptidase family M3
Pocchl18028	scaffold_3:5,003,398-5,001,783	1616	513	Auxiliary Activity Family 3 / Subf 1	Sugar (and other) transporter
Pocchl13947	scaffold_19:53,904-53,692	213	71	Auxiliary Activity Family 11
Pocchl111148	scaffold_5:3,564,686-3,567,901	3216	1036	Auxiliary Activity Family 3 / Subf 2	Cytochrome b5-like Heme/Steroid binding domain Oxidoreductase molybdopterin binding domain Oxidoreductase NAD-binding domain Oxidoreductase FAD-binding domain Mo-co oxidoreductase dimerisation domain
Pocchl113237	scaffold_7:2,173,583-2,172,734	850	236	Auxiliary Activity Family 11	AAA domain
Pocchl16136	scaffold_21:54,347-51,945	2403	801	GMC oxidoreductase	Protein kinase domain
Pocchl16086	scaffold_20:9,406-9,050	357	91	Carbohydrate-Binding Module Family 87 Carbohydrate Esterase Family 18
Pocchl129	scaffold_1:117,506-118,873	1368	456	Carbohydrate Esterase Family 4	DEAD/DEAH box helicase
Pocchl14440	scaffold_2:1,455,193-1,453,139	2055	685	Carbohydrate-Binding Module Family 18 Carbohydrate-Binding Module Family 18 Carbohydrate-Binding Module Family 18 Carbohydrate Esterase Family 4
Pocchl110625	scaffold_5:2,067,608-2,069,587	1980	590	Carbohydrate Esterase Family 5	FAD binding domain Phenol hydroxylase, C-terminal dimerisation domain
Pocchl17618	scaffold_3:3,805,116-3,804,504	613	183	Carbohydrate Esterase Family 5	Ribosomal protein S12/S23
Pocchl112744	scaffold_7:771,144-773,012	1869	448	Carbohydrate Esterase Family 5	Phosphoribulokinase / Uridine kinase family PF14681
Pocchl18791	scaffold_4:1,674,691-1,673,651	1041	307	Carbohydrate Esterase Family 1	Nuclear pore complex assembly
Pocchl19901	scaffold_4:5,191,483-5,188,665	2819	801	Carbohydrate Esterase Family 4	Rhamnogalacturonase A/epimerase, pectate lyase-like
Pocchl112974	scaffold_7:1,432,141-1,431,701	441	147	Carbohydrate Esterase Family 5
Pocchl12906	scaffold_10:322,975-321,536	1440	480	Carbohydrate-Binding Module Family 1 Carbohydrate Esterase Family 5	PF07063
Pocchl110131	scaffold_5:579,718-578,085	1634	440	Carbohydrate Esterase Family 5	Uroporphyrinogen decarboxylase (URO-D)
Pocchl11944	scaffold_1:5,776,886-5,778,580	1695	454	Carbohydrate Esterase Family 9	Sodium/calcium exchanger protein
Pocchl19125	scaffold_4:2,663,354-2,661,318	2037	543	Carbohydrate Esterase Family 16	PB1 domain Tetratricopeptide repeat TPR repeat
Pocchl18759	scaffold_4:1,586,601-1,588,244	1644	548	Carbohydrate-Binding Module Family 91 Glycoside Hydrolase Family 43	Ankyrin repeat Ankyrin repeats (3 copies)
Pocchl113320	scaffold_7:2,396,971-2,398,107	1137	379	Carbohydrate-Binding Module Family 92 Glycoside Hydrolase Family 81
Pocchl18050	scaffold_3:5,067,076-5,066,176	901	190	Carbohydrate-Binding Module Family 92 Glycoside Hydrolase Family 81
Pocchl113334	scaffold_7:2,436,329-2,434,793	1537	436	Carbohydrate-Binding Module Family 43 Glycoside Hydrolase Family 72
Pocchl113342	scaffold_7:2,458,218-2,458,012	207	69	Carbohydrate-Binding Module Family 43 Glycoside Hydrolase Family 72
Pocchl18229	scaffold_4:11,531-13,546	2016	580	Carbohydrate-Binding Module Family 6 Glycoside Hydrolase Family 29	PF03659
Pocchl111314	scaffold_5:4,008,134-4,009,343	1210	270	Carbohydrate-Binding Module Family 66 Carbohydrate-Binding Module Family 66	Mycotoxin biosynthesis protein UstYa
Pocchl167	scaffold_1:277,158-276,040	1119	306	Carbohydrate-Binding Module Family 32 Glycoside Hydrolase Family 65	PF02585
Pocchl14199	scaffold_2:759,715-757,795	1921	512	Carbohydrate-Binding Module Family 42 Glycoside Hydrolase Family 54	Cytochrome P450
Pocchl1109	scaffold_1:393,262-391,323	1940	586	Carbohydrate-Binding Module Family 50	Sugar (and other) transporter
Pocchl16258	scaffold_25:68,901-76,606	7706	2396	Carbohydrate-Binding Module Family 6 Glycoside Hydrolase Family 29	hAT family C-terminal dimerisation region PIF1-like helicase PF14214
Pocchl1130	scaffold_1:521,475-522,770	1296	356	Carbohydrate-Binding Module Family 32
Pocchl18331	scaffold_4:302,834-303,307	474	158	Carbohydrate-Binding Module Family 24 Carbohydrate-Binding Module Family 24 Glycoside Hydrolase Family 71
Pocchl12289	scaffold_1:6,809,830-6,806,976	2855	866	Carbohydrate-Binding Module Family 50	PCI domain Eukaryotic translation initiation factor 3 subunit 8 N-terminus
Pocchl111507	scaffold_6:291,080-290,505	576	175	Carbohydrate-Binding Module Family 13 Glycoside Hydrolase Family 27
Pocchl16503	scaffold_3:369,006-369,350	345	115	Carbohydrate-Binding Module Family 50
Pocchl12504	scaffold_1:7,580,407-7,579,111	1297	380	Carbohydrate-Binding Module Family 1	PF08613
Pocchl14558	scaffold_2:1,819,048-1,821,239	2192	698	Carbohydrate-Binding Module Family 50 Carbohydrate-Binding Module Family 50	Fungal Zn(2)-Cys(6) binuclear cluster domain Fungal specific transcription factor domain
Pocchl112805	scaffold_7:949,355-949,804	450	150	Carbohydrate-Binding Module Family 50 Carbohydrate-Binding Module Family 50 Carbohydrate-Binding Module Family 50
Pocchl112807	scaffold_7:952,517-951,684	834	278	Carbohydrate-Binding Module Family 18 Carbohydrate-Binding Module Family 50 Glycoside Hydrolase Family 18	Glutathione S-transferase, C-terminal domain Glutathione S-transferase, N-terminal domain
Pocchl112860	scaffold_7:1,102,157-1,101,951	207	69	Carbohydrate-Binding Module Family 6 Glycoside Hydrolase Family 3
Pocchl111839	scaffold_6:1,285,973-1,285,515	459	153	Carbohydrate-Binding Module Family 1
Pocchl111841	scaffold_6:1,296,986-1,294,956	2031	531	Carbohydrate-Binding Module Family 42 Glycoside Hydrolase Family 54	PWWP domain
Pocchl11602	scaffold_1:4,799,557-4,800,307	751	219	Carbohydrate-Binding Module Family 18 Glycoside Hydrolase Family 16	Tc5 transposase DNA-binding domain helix-turn-helix, Psq domain
Pocchl15717	scaffold_2:5,449,439-5,450,533	1095	365	Carbohydrate-Binding Module Family 48 Glycoside Hydrolase Family 13 / Subf 8	Fatty acid hydroxylase
Pocchl1603	scaffold_1:1,933,815-1,936,514	2700	811	Carbohydrate-Binding Module Family 1 Glycoside Hydrolase Family 7	PF02204 CUE domain
Pocchl18805	scaffold_4:1,708,179-1,706,044	2136	712	Carbohydrate-Binding Module Family 1 Glycoside Hydrolase Family 6
Pocchl113939	scaffold_9:8,646-9,618	973	310	Carbohydrate-Binding Module Family 13 Glycoside Hydrolase Family 27	FAS1-like, dehydratase domain region
Pocchl12728	scaffold_1:8,360,703-8,359,633	1071	357	Carbohydrate-Binding Module Family 24 Carbohydrate-Binding Module Family 24 Glycoside Hydrolase Family 71	short chain dehydrogenase
Pocchl18897	scaffold_4:1,969,636-1,966,591	3046	995	Carbohydrate-Binding Module Family 43 Glycoside Hydrolase Family 72	PAZ domain Piwi domain PF08699
Pocchl12777	scaffold_1:8,530,037-8,528,598	1440	455	Carbohydrate-Binding Module Family 18
Pocchl18923	scaffold_4:2,041,977-2,044,732	2756	732	Carbohydrate-Binding Module Family 1 Glycoside Hydrolase Family 5 / Subf 5	Fungal Zn(2)-Cys(6) binuclear cluster domain Fungal specific transcription factor domain
Pocchl15877	scaffold_2:5,915,384-5,919,631	4248	1416	Carbohydrate-Binding Module Family 20 Glycoside Hydrolase Family 15	PF01048 Ankyrin repeats (3 copies)
Pocchl12805	scaffold_10:12,110-13,654	1545	455	Carbohydrate-Binding Module Family 1 Glycoside Hydrolase Family 18	Fungal specific transcription factor domain
Pocchl114076	scaffold_9:476,270-477,977	1708	531	Carbohydrate-Binding Module Family 18	PF02207
Pocchl13855	scaffold_17:110,256-111,728	1473	491	Carbohydrate-Binding Module Family 35 Glycoside Hydrolase Family 43	Heterokaryon incompatibility protein (HET)
Pocchl18998	scaffold_4:2,262,058-2,260,185	1874	562	Carbohydrate-Binding Module Family 42 Glycoside Hydrolase Family 54	Serine carboxypeptidase
Pocchl13981	scaffold_2:41,540-38,287	3254	761	Carbohydrate-Binding Module Family 1 Glycoside Hydrolase Family 18
Pocchl13042	scaffold_11:28,135-30,280	2146	605	Carbohydrate-Binding Module Family 50 Carbohydrate-Binding Module Family 50 Carbohydrate-Binding Module Family 50 Carbohydrate-Binding Module Family 50 Carbohydrate-Binding Module Family 50	Pyridine nucleotide-disulphide oxidoreductase
Pocchl13044	scaffold_11:35,036-33,317	1720	473	Carbohydrate-Binding Module Family 18 Carbohydrate-Binding Module Family 18 Glycoside Hydrolase Family 18	FAD binding domain
Pocchl15556	scaffold_2:4,948,733-4,948,111	623	192	Distantly related to plant expansins	Rhodanese-like domain
Pocchl113213	scaffold_7:2,121,370-2,123,106	1737	559	Distantly related to plant expansins
Pocchl113241	scaffold_7:2,180,917-2,182,004	1088	285	Distantly related to plant expansins
Pocchl11761	scaffold_1:5,195,936-5,198,430	2495	813	Glycoside Hydrolase Family 162	Rad4 transglutaminase-like domain Rad4 beta-hairpin domain 1 Rad4 beta-hairpin domain 2 Rad4 beta-hairpin domain 3
Pocchl17585	scaffold_3:3,722,225-3,722,923	699	233	Glycoside Hydrolase Family 171	G-patch domain
Pocchl111399	scaffold_5:4,262,600-4,264,366	1767	546	Glycoside Hydrolase Family 172	Major Facilitator Superfamily
Pocchl12615	scaffold_1:7,968,759-7,968,577	183	61	Glycoside Hydrolase Family 172
Pocchl110386	scaffold_5:1,351,214-1,349,613	1602	534	Glycoside Hydrolase Family 184	Cytochrome P450
Pocchl13365	scaffold_13:75,162-74,371	792	264	Glycoside Hydrolase Family 184	GDSL-like Lipase/Acylhydrolase family
Pocchl112739	scaffold_7:756,312-757,126	815	239	Glycoside Hydrolase Family 184	PF08615
Pocchl15817	scaffold_2:5,756,452-5,757,989	1538	481	Glycoside Hydrolase Family 184	FAD binding domain
Pocchl15938	scaffold_2:6,091,249-6,090,155	1095	347	Glycoside Hydrolase Family 184	N-acetyltransferase
Pocchl113276	scaffold_7:2,272,409-2,273,770	1362	454	Glycoside Hydrolase Family 184	NLI interacting factor-like phosphatase
Pocchl16144	scaffold_21:83,773-82,451	1323	441	Glycoside Hydrolase Family 10
Pocchl15121	scaffold_2:3,586,594-3,590,392	3799	527	Glycoside Hydrolase Family 16	Cellulase (glycosyl hydrolase family 5)
Pocchl113315	scaffold_7:2,392,232-2,388,129	4104	1116	Glycoside Hydrolase Family 18	NB-ARC domain
Pocchl13077	scaffold_11:151,782-153,865	2084	629	Glycoside Hydrolase Family 154	Amino acid permease
Pocchl113319	scaffold_7:2,396,179-2,395,643	537	179	Glycoside Hydrolase Family 55
Pocchl13080	scaffold_11:161,468-160,395	1074	358	Glycoside Hydrolase Family 88	Oxidoreductase family, NAD-binding Rossmann fold Oxidoreductase family, C-terminal alpha/beta domain
Pocchl13083	scaffold_11:168,672-167,461	1212	404	Glycoside Hydrolase Family 130	Ecdysteroid kinase-like family
Pocchl14108	scaffold_2:447,797-445,909	1889	539	Glycoside Hydrolase Family 89	Amino acid permease
Pocchl14109	scaffold_2:452,999-452,517	483	161	Glycoside Hydrolase Family 20
Pocchl13090	scaffold_11:194,471-190,613	3859	1265	Glycoside Hydrolase Family 5 / Subf 31	Protein kinase domain Ribonuclease 2-5A
Pocchl19237	scaffold_4:3,009,858-3,008,377	1482	471	Glycoside Hydrolase Family 17	FAD binding domain
Pocchl121	scaffold_1:83,122-88,578	5457	1170	Glycoside Hydrolase Family 95	Prolyl oligopeptidase family PF10551
Pocchl12073	scaffold_1:6,194,190-6,192,549	1642	527	Glycoside Hydrolase Family 1	Cytochrome P450
Pocchl14122	scaffold_2:493,894-491,169	2726	887	Glycoside Hydrolase Family 29	Protein-tyrosine phosphatase Rhodanese-like domain
Pocchl14125	scaffold_2:514,560-514,297	264	88	Glycoside Hydrolase Family 92
Pocchl15151	scaffold_2:3,685,156-3,686,950	1795	492	Glycoside Hydrolase Family 38	Catalase Catalase-related immune-responsive
Pocchl111299	scaffold_5:3,972,206-3,972,556	351	117	Glycoside Hydrolase Family 36
Pocchl140	scaffold_1:168,209-165,708	2502	834	Glycoside Hydrolase Family 16
Pocchl18234	scaffold_4:23,474-24,626	1153	367	Glycoside Hydrolase Family 29	Zinc-binding dehydrogenase
Pocchl17216	scaffold_3:2,608,181-2,608,645	465	155	Glycoside Hydrolase Family 47
Pocchl163	scaffold_1:270,481-270,714	234	78	Glycoside Hydrolase Family 20
Pocchl11089	scaffold_1:3,335,192-3,334,663	530	158	Glycoside Hydrolase Family 128	PF02269
Pocchl13138	scaffold_11:347,173-345,183	1991	557	Glycoside Hydrolase Family 1	Amino acid permease
Pocchl111351	scaffold_5:4,125,870-4,124,817	1054	319	Glycoside Hydrolase Family 20
Pocchl12135	scaffold_1:6,377,890-6,375,774	2117	686	Glycoside Hydrolase Family 92	Amidase
Pocchl12138	scaffold_1:6,383,962-6,382,688	1275	425	Glycoside Hydrolase Family 16	Galactosyltransferase
Pocchl19318	scaffold_4:3,292,032-3,293,200	1169	353	Glycoside Hydrolase Family 3
Pocchl18297	scaffold_4:217,879-219,909	2031	360	Glycoside Hydrolase Family 29	Arginosuccinate synthase N-terminal HUP domain
Pocchl19326	scaffold_4:3,318,821-3,320,363	1543	470	Glycoside Hydrolase Family 18	Cell wall protein YJL171C/Tos1, C-terminal Cell wall protein YJL171C/Tos1, N-terminal
Pocchl16257	scaffold_25:68,385-68,591	207	69	Glycoside Hydrolase Family 36
Pocchl16260	scaffold_25:80,835-80,311	525	131	Glycoside Hydrolase Family 29
Pocchl14212	scaffold_2:786,816-789,590	2775	925	Glycoside Hydrolase Family 2	MINDY deubiquitinase
Pocchl110357	scaffold_5:1,259,387-1,261,516	2130	710	Glycoside Hydrolase Family 32	Endonuclease/Exonuclease/phosphatase family
Pocchl17289	scaffold_3:2,853,191-2,853,547	357	119	Glycoside Hydrolase Family 17
Pocchl16269	scaffold_26:3,141-3,644	504	168	Glycoside Hydrolase Family 55
Pocchl14221	scaffold_2:816,845-818,879	2035	608	Glycoside Hydrolase Family 18	R3H domain PF14259
Pocchl12176	scaffold_1:6,484,277-6,482,659	1619	487	Glycoside Hydrolase Family 16	Nuo51 FMN-binding domain SLBB domain NADH-ubiquinone oxidoreductase-F iron-sulfur binding region
Pocchl1128	scaffold_1:515,501-514,665	837	279	Glycoside Hydrolase Family 106	Class II Aldolase and Adducin N-terminal domain
Pocchl112423	scaffold_6:3,025,753-3,026,073	321	107	Glycoside Hydrolase Family 13 / Subf 40
Pocchl13210	scaffold_12:61,457-63,947	2491	787	Glycoside Hydrolase Family 13 / Subf 40
Pocchl17311	scaffold_3:2,918,843-2,920,805	1963	636	Glycoside Hydrolase Family 20
Pocchl15269	scaffold_2:4,074,267-4,072,063	2205	635	Glycoside Hydrolase Family 24	Sodium/calcium exchanger protein
Pocchl15274	scaffold_2:4,086,173-4,087,705	1533	511	Glycoside Hydrolase Family 3	PF07171 PF07364
Pocchl112445	scaffold_6:3,088,523-3,089,746	1224	408	Glycoside Hydrolase Family 17	Eukaryotic aspartyl protease
Pocchl18352	scaffold_4:365,989-366,653	665	147	Glycoside Hydrolase Family 114
Pocchl16306	scaffold_27:66,069-68,371	2303	750	Glycoside Hydrolase Family 3	Chromo (CHRromatin Organisation MOdifier) domain
Pocchl13240	scaffold_12:153,650-154,837	1188	396	Glycoside Hydrolase Family 142
Pocchl18361	scaffold_4:402,219-401,157	1063	340	Glycoside Hydrolase Family 79	PF08240
Pocchl12221	scaffold_1:6,630,248-6,631,394	1147	353	Glycoside Hydrolase Family 47	2OG-Fe(II) oxygenase superfamily
Pocchl15320	scaffold_2:4,213,693-4,215,120	1428	476	Glycoside Hydrolase Family 47	Heterokaryon incompatibility protein (HET)
Pocchl1203	scaffold_1:748,140-751,300	3161	940	Glycoside Hydrolase Family 24	Tetrahydrofolate dehydrogenase/cyclohydrolase, catalytic domain Formate--tetrahydrofolate ligase Tetrahydrofolate dehydrogenase/cyclohydrolase, NAD(P)-binding domain
Pocchl110446	scaffold_5:1,519,517-1,518,372	1146	305	Glycoside Hydrolase Family 16
Pocchl15332	scaffold_2:4,257,797-4,255,443	2355	524	Glycoside Hydrolase Family 5 / Subf 15	Major Facilitator Superfamily
Pocchl1215	scaffold_1:786,840-786,126	715	188	Glycoside Hydrolase Family 64	Phage lysozyme
Pocchl18409	scaffold_4:544,907-546,872	1966	575	Glycoside Hydrolase Family 33	AMP-binding enzyme PF13193
Pocchl111482	scaffold_6:231,119-228,865	2255	678	Glycoside Hydrolase Family 95	PF01179 Copper amine oxidase, N2 domain Copper amine oxidase, N3 domain
Pocchl19437	scaffold_4:3,678,483-3,677,782	702	202	Glycoside Hydrolase Family 55	Mpv17 / PMP22 family
Pocchl15341	scaffold_2:4,281,921-4,283,740	1820	499	Glycoside Hydrolase Family 128	Major Facilitator Superfamily
Pocchl15344	scaffold_2:4,288,370-4,288,113	258	86	Glycoside Hydrolase Family 78
Pocchl15345	scaffold_2:4,288,762-4,289,007	246	82	Glycoside Hydrolase Family 16
Pocchl111499	scaffold_6:275,013-276,356	1344	448	Glycoside Hydrolase Family 2	PF09995
Pocchl111501	scaffold_6:279,039-279,883	845	252	Glycoside Hydrolase Family 31	Cutinase
Pocchl1237	scaffold_1:849,494-850,502	1009	287	Glycoside Hydrolase Family 37	short chain dehydrogenase
Pocchl15362	scaffold_2:4,327,731-4,323,742	3990	1330	Glycoside Hydrolase Family 29
Pocchl111508	scaffold_6:295,970-297,679	1710	519	Glycoside Hydrolase Family 35	Major Facilitator Superfamily
Pocchl13316	scaffold_12:416,032-418,691	2660	871	Glycoside Hydrolase Family 2	hAT family C-terminal dimerisation region
Pocchl15375	scaffold_2:4,377,640-4,375,945	1696	458	Glycoside Hydrolase Family 79	PF02518 Mitochondrial branched-chain alpha-ketoacid dehydrogenase kinase
Pocchl13327	scaffold_12:447,960-448,906	947	295	Glycoside Hydrolase Family 92
Pocchl13331	scaffold_12:454,563-456,996	2434	795	Glycoside Hydrolase Family 3	Protein kinase domain
Pocchl12308	scaffold_1:6,865,298-6,864,093	1206	402	Glycoside Hydrolase Family 2
Pocchl15384	scaffold_2:4,397,891-4,397,432	460	103	Glycoside Hydrolase Family 16
Pocchl19481	scaffold_4:3,813,185-3,813,727	543	181	Glycoside Hydrolase Family 36
Pocchl111530	scaffold_6:360,907-358,877	2031	634	Glycoside Hydrolase Family 136	AMP-binding enzyme PF13193
Pocchl111531	scaffold_6:363,844-364,173	330	81	Glycoside Hydrolase Family 154
Pocchl111532	scaffold_6:364,984-366,677	1694	537	Glycoside Hydrolase Family 88	Phosphatidylinositol-glycan biosynthesis class S protein
Pocchl12323	scaffold_1:6,927,050-6,926,466	585	195	Glycoside Hydrolase Family 31	PF13302
Pocchl11300	scaffold_1:3,946,576-3,948,129	1554	498	Glycoside Hydrolase Family 72
Pocchl113593	scaffold_8:188,275-187,466	810	270	Glycoside Hydrolase Family 16	NAD(P)H-binding
Pocchl12332	scaffold_1:6,972,311-6,973,732	1422	474	Glycoside Hydrolase Family 11	PF08423
Pocchl1285	scaffold_1:985,851-988,948	3098	861	Glycoside Hydrolase Family 3	SAM domain (Sterile alpha motif)
Pocchl15416	scaffold_2:4,474,797-4,475,669	873	246	Glycoside Hydrolase Family 47	short chain dehydrogenase
Pocchl13370	scaffold_13:85,191-88,955	3765	1255	Glycoside Hydrolase Family 28	Reverse transcriptase (RNA-dependent DNA polymerase) Chromo (CHRromatin Organisation MOdifier) domain Integrase core domain
Pocchl110539	scaffold_5:1,821,745-1,823,103	1359	432	Glycoside Hydrolase Family 76	FAD binding domain
Pocchl15419	scaffold_2:4,487,808-4,486,124	1685	522	Glycoside Hydrolase Family 17	Sugar (and other) transporter
Pocchl112590	scaffold_7:337,546-340,431	2886	828	Glycoside Hydrolase Family 3	PF04840 PF04841
Pocchl18494	scaffold_4:822,274-820,579	1696	507	Glycoside Hydrolase Family 47	Senescence domain
Pocchl113618	scaffold_8:254,997-257,506	2510	773	Glycoside Hydrolase Family 75
Pocchl111573	scaffold_6:485,023-485,781	759	253	Glycoside Hydrolase Family 75
Pocchl111577	scaffold_6:497,195-495,240	1956	652	Glycoside Hydrolase Family 76
Pocchl111579	scaffold_6:501,974-505,285	3312	1064	Glycoside Hydrolase Family 27	Early transcription elongation factor of RNA pol II, NGN section Spt5 transcription elongation factor, acidic N-terminal Spt5 C-terminal nonapeptide repeat binding Spt4
Pocchl17484	scaffold_3:3,452,419-3,451,626	794	228	Glycoside Hydrolase Family 2
Pocchl13394	scaffold_13:156,354-155,877	478	134	Glycoside Hydrolase Family 75	Glyoxalase-like domain
Pocchl14421	scaffold_2:1,408,872-1,411,295	2424	738	Glycoside Hydrolase Family 5
Pocchl113638	scaffold_8:317,238-316,610	629	174	Glycoside Hydrolase Family 2
Pocchl14423	scaffold_2:1,414,221-1,418,378	4158	1353	Glycoside Hydrolase Family 75	Urb2/Npa2 family
Pocchl17496	scaffold_3:3,476,875-3,478,661	1787	557	Glycoside Hydrolase Family 79	PF15511
Pocchl17498	scaffold_3:3,480,478-3,481,941	1464	435	Glycoside Hydrolase Family 20	UBX domain
Pocchl19596	scaffold_4:4,172,218-4,171,945	274	78	Glycoside Hydrolase Family 35
Pocchl18574	scaffold_4:1,053,849-1,055,371	1523	453	Glycoside Hydrolase Family 76	Major Facilitator Superfamily
Pocchl113699	scaffold_8:504,702-504,196	507	169	Glycoside Hydrolase Family 18	Domain of unknown function (DUF1993)
Pocchl113702	scaffold_8:515,924-513,702	2223	649	Glycoside Hydrolase Family 32	PF14259
Pocchl17563	scaffold_3:3,663,636-3,662,908	729	220	Glycoside Hydrolase Family 133 Glycoside Hydrolase Family 13 / Subf 25	Ribosome biogenesis protein SLX9
Pocchl15515	scaffold_2:4,810,120-4,813,859	3740	1203	Glycoside Hydrolase Family 47	Nucleotidyltransferase domain Endonuclease/Exonuclease/phosphatase family MJ1316 RNA cyclic group end recognition domain PF04928 2'-5' RNA ligase superfamily
Pocchl18588	scaffold_4:1,096,360-1,095,101	1260	420	Glycoside Hydrolase Family 76	PF09729
Pocchl112687	scaffold_7:614,920-615,246	327	109	Glycoside Hydrolase Family 18
Pocchl19615	scaffold_4:4,229,266-4,228,801	466	135	Glycoside Hydrolase Family 152	Glyoxalase-like domain
Pocchl113717	scaffold_8:576,304-574,881	1424	415	Glycoside Hydrolase Family 125	Major Facilitator Superfamily
Pocchl110645	scaffold_5:2,127,692-2,126,236	1457	451	Glycoside Hydrolase Family 55	FAD binding domain
Pocchl16567	scaffold_3:552,681-554,102	1422	474	Glycoside Hydrolase Family 13 / Subf 40	PF01048
Pocchl19642	scaffold_4:4,351,282-4,349,187	2096	664	Glycoside Hydrolase Family 55	Fungal specific transcription factor domain
Pocchl16572	scaffold_3:574,390-575,331	942	314	Glycoside Hydrolase Family 49
Pocchl12477	scaffold_1:7,482,111-7,479,289	2823	922	Glycoside Hydrolase Family 25
Pocchl112727	scaffold_7:732,500-734,687	2188	674	Glycoside Hydrolase Family 18
Pocchl17607	scaffold_3:3,779,562-3,780,029	468	156	Glycoside Hydrolase Family 92
Pocchl110683	scaffold_5:2,224,523-2,224,317	207	69	Glycoside Hydrolase Family 76
Pocchl13517	scaffold_14:200,155-201,816	1662	507	Glycoside Hydrolase Family 79	Sugar (and other) transporter
Pocchl112735	scaffold_7:748,709-746,958	1752	543	Glycoside Hydrolase Family 2	Metal-independent alpha-mannosidase (GH125)
Pocchl11472	scaffold_1:4,427,414-4,428,968	1555	479	Glycoside Hydrolase Family 18	Class-II DAHP synthetase family
Pocchl111731	scaffold_6:969,689-969,183	507	169	Glycoside Hydrolase Family 16	Bacterial SH3 domain
Pocchl19692	scaffold_4:4,518,378-4,516,376	2003	617	Glycoside Hydrolase Family 18	BTB/POZ domain Ankyrin repeats (many copies)
Pocchl18673	scaffold_4:1,336,491-1,336,922	432	144	Glycoside Hydrolase Family 27
Pocchl112773	scaffold_7:857,868-861,413	3546	1056	Glycoside Hydrolase Family 128	PF00005
Pocchl112780	scaffold_7:889,852-889,616	237	79	Glycoside Hydrolase Family 79
Pocchl112792	scaffold_7:912,698-913,489	792	264	Glycoside Hydrolase Family 76
Pocchl19721	scaffold_4:4,620,545-4,620,802	258	72	Glycoside Hydrolase Family 76
Pocchl112795	scaffold_7:926,388-923,296	3093	700	Glycoside Hydrolase Family 55	Fungal Zn(2)-Cys(6) binuclear cluster domain Fungal specific transcription factor domain
Pocchl112796	scaffold_7:933,778-931,313	2466	805	Glycoside Hydrolase Family 128	Domain of unknown function (DUF4139) N-terminal domain of unknown function (DUF4140)
Pocchl17681	scaffold_3:3,972,648-3,973,843	1196	322	Glycoside Hydrolase Family 35	Fungal Zn(2)-Cys(6) binuclear cluster domain
Pocchl112803	scaffold_7:946,683-944,374	2310	725	Glycoside Hydrolase Family 27	ADP-ribosylation factor family
Pocchl19731	scaffold_4:4,648,671-4,647,375	1297	416	Glycoside Hydrolase Family 16	Peptidase family M20/M25/M40 Peptidase dimerisation domain
Pocchl112804	scaffold_7:947,453-948,358	906	302	Glycoside Hydrolase Family 27	short chain dehydrogenase
Pocchl110762	scaffold_5:2,452,516-2,451,253	1264	380	Glycoside Hydrolase Family 75 Polysaccharide Lyase Family 7 / Subf 4
Pocchl16671	scaffold_3:904,684-903,812	873	291	Glycoside Hydrolase Family 25	Alpha/beta hydrolase family
Pocchl113848	scaffold_8:947,365-948,030	666	206	Glycoside Hydrolase Family 79	Snf7
Pocchl1537	scaffold_1:1,752,340-1,749,724	2617	689	Glycoside Hydrolase Family 5 / Subf 24
Pocchl112831	scaffold_7:1,010,668-1,011,918	1251	341	Glycoside Hydrolase Family 35	PF07335
Pocchl112834	scaffold_7:1,020,820-1,021,910	1091	334	Glycoside Hydrolase Family 3
Pocchl16696	scaffold_3:973,535-972,115	1421	450	Glycoside Hydrolase Family 23	Polyprenyl synthetase
Pocchl16697	scaffold_3:974,238-975,134	897	278	Glycoside Hydrolase Family 75	Endoplasmic reticulum-based factor for assembly of V-ATPase
Pocchl110797	scaffold_5:2,560,497-2,557,194	3304	1060	Glycoside Hydrolase Family 16	NACHT domain
Pocchl12606	scaffold_1:7,944,298-7,940,559	3740	1124	Glycoside Hydrolase Family 24	U-box domain Ubiquitin elongating factor core
Pocchl18755	scaffold_4:1,576,858-1,574,304	2555	762	Glycoside Hydrolase Family 136	Rhamnogalacturonase A/epimerase, pectate lyase-like
Pocchl13635	scaffold_15:265,850-265,164	687	229	Glycoside Hydrolase Family 2	PF14227
Pocchl14662	scaffold_2:2,159,548-2,163,959	4412	1423	Glycoside Hydrolase Family 16	SNF2-related domain Helicase conserved C-terminal domain Bromodomain HSA domain QLQ PF14619
Pocchl16719	scaffold_3:1,044,063-1,042,736	1328	389	Glycoside Hydrolase Family 37	Beta-eliminating lyase
Pocchl19796	scaffold_4:4,855,896-4,857,068	1173	340	Glycoside Hydrolase Family 36
Pocchl18778	scaffold_4:1,643,352-1,643,663	312	104	Glycoside Hydrolase Family 64
Pocchl18781	scaffold_4:1,648,816-1,650,612	1797	556	Glycoside Hydrolase Family 30 / Subf 3	PX domain Vps5 C terminal like
Pocchl12646	scaffold_1:8,094,761-8,094,486	276	73	Glycoside Hydrolase Family 31
Pocchl16744	scaffold_3:1,123,783-1,124,980	1198	335	Glycoside Hydrolase Family 76	D-isomer specific 2-hydroxyacid dehydrogenase, catalytic domain D-isomer specific 2-hydroxyacid dehydrogenase, NAD binding domain
Pocchl113921	scaffold_8:1,202,806-1,200,629	2178	705	Glycoside Hydrolase Family 16	hAT family C-terminal dimerisation region
Pocchl13683	scaffold_15:405,922-403,827	2096	649	Glycoside Hydrolase Family 78
Pocchl12659	scaffold_1:8,132,158-8,136,627	4470	1283	Glycoside Hydrolase Family 3	PF00005 ABC transporter transmembrane region
Pocchl17787	scaffold_3:4,280,472-4,277,071	3402	1115	Glycoside Hydrolase Family 71	PF00004 ATP-dependent protease La (LON) substrate-binding domain Lon protease (S16) C-terminal proteolytic domain
Pocchl18815	scaffold_4:1,734,305-1,733,799	507	169	Glycoside Hydrolase Family 36
Pocchl113938	scaffold_9:7,283-8,016	734	228	Glycoside Hydrolase Family 92	Glycosyl hydrolases family 25
Pocchl113940	scaffold_9:11,612-9,795	1818	548	Glycoside Hydrolase Family 3	Regulator of chromosome condensation (RCC1) repeat Regulator of chromosome condensation (RCC1) repeat
Pocchl113941	scaffold_9:12,634-14,108	1475	410	Glycoside Hydrolase Family 3	CoA-ligase ATP-grasp domain
Pocchl16775	scaffold_3:1,215,971-1,214,325	1647	549	Glycoside Hydrolase Family 31	Sugar (and other) transporter
Pocchl12680	scaffold_1:8,201,120-8,204,042	2923	903	Glycoside Hydrolase Family 76	SET domain MYND finger
Pocchl12690	scaffold_1:8,230,018-8,231,057	1040	251	Glycoside Hydrolase Family 17	Calponin homology (CH) domain PF03271
Pocchl1645	scaffold_1:2,072,168-2,075,971	3804	1171	Glycoside Hydrolase Family 47
Pocchl113959	scaffold_9:61,202-59,408	1795	558	Glycoside Hydrolase Family 35	GMC oxidoreductase GMC oxidoreductase
Pocchl16814	scaffold_3:1,333,057-1,333,825	769	234	Glycoside Hydrolase Family 47	PF02466
Pocchl12718	scaffold_1:8,328,843-8,327,527	1317	418	Glycoside Hydrolase Family 141	Protein kinase domain
Pocchl113984	scaffold_9:142,359-143,344	986	306	Glycoside Hydrolase Family 29	PF01048
Pocchl17844	scaffold_3:4,472,487-4,474,198	1712	330	Glycoside Hydrolase Family 16	Acetyltransferase (GNAT) family
Pocchl112966	scaffold_7:1,406,168-1,409,974	3807	1157	Glycoside Hydrolase Family 30 / Subf 3	Fungal Zn(2)-Cys(6) binuclear cluster domain
Pocchl17848	scaffold_3:4,483,840-4,482,958	883	278	Glycoside Hydrolase Family 76	Mitochondrial K+-H+ exchange-related
Pocchl18873	scaffold_4:1,881,525-1,879,487	2039	637	Glycoside Hydrolase Family 28
Pocchl13755	scaffold_15:649,587-652,238	2652	884	Glycoside Hydrolase Family 18
Pocchl12732	scaffold_1:8,366,727-8,368,026	1300	363	Glycoside Hydrolase Family 75	CRAL/TRIO domain
Pocchl18888	scaffold_4:1,932,493-1,933,350	858	286	Glycoside Hydrolase Family 55
Pocchl112987	scaffold_7:1,465,722-1,464,470	1253	370	Glycoside Hydrolase Family 76	JAB1/Mov34/MPN/PAD-1 ubiquitin protease Maintenance of mitochondrial structure and function
Pocchl110947	scaffold_5:2,979,040-2,979,773	734	208	Glycoside Hydrolase Family 63
Pocchl12755	scaffold_1:8,454,652-8,457,478	2827	884	Glycoside Hydrolase Family 72	Subtilase family PF02225 Fn3-like domain
Pocchl16853	scaffold_3:1,429,407-1,427,643	1765	531	Glycoside Hydrolase Family 18	Major Facilitator Superfamily
Pocchl17881	scaffold_3:4,576,819-4,575,326	1494	458	Glycoside Hydrolase Family 16
Pocchl110955	scaffold_5:2,999,053-2,999,511	459	153	Glycoside Hydrolase Family 25
Pocchl11744	scaffold_1:5,160,126-5,161,211	1086	362	Glycoside Hydrolase Family 27	Protein kinase domain
Pocchl113012	scaffold_7:1,523,749-1,524,145	397	113	Glycoside Hydrolase Family 76
Pocchl14821	scaffold_2:2,642,955-2,642,100	856	261	Glycoside Hydrolase Family 1
Pocchl12776	scaffold_1:8,527,101-8,525,357	1745	355	Glycoside Hydrolase Family 16	Ribonuclease T2 family
Pocchl13801	scaffold_16:121,675-124,148	2474	787	Glycoside Hydrolase Family 20	PF10551
Pocchl11759	scaffold_1:5,193,742-5,193,347	396	132	Glycoside Hydrolase Family 1
Pocchl18932	scaffold_4:2,071,819-2,070,485	1335	413	Glycoside Hydrolase Family 18	Protein kinase domain
Pocchl12788	scaffold_1:8,561,015-8,553,906	7110	2277	Glycoside Hydrolase Family 75	Zinc-binding dehydrogenase Beta-ketoacyl synthase, N-terminal domain Acyl transferase domain Beta-ketoacyl synthase, C-terminal domain PF08240 PF08659 Polyketide synthase dehydratase N-terminal domain
Pocchl15866	scaffold_2:5,888,169-5,886,763	1407	469	Glycoside Hydrolase Family 17	Cation efflux transmembrane domain
Pocchl12799	scaffold_1:8,603,197-8,605,662	2466	822	Glycoside Hydrolase Family 5 / Subf 15	Ankyrin repeat Ankyrin repeats (3 copies) Ankyrin repeats (many copies)
Pocchl110993	scaffold_5:3,103,916-3,109,464	5549	1557	Glycoside Hydrolase Family 3	BRCA1 C Terminus (BRCT) domain
Pocchl114074	scaffold_9:472,377-472,856	480	160	Glycoside Hydrolase Family 30 / Subf 5	Acetyltransferase (GNAT) family
Pocchl12813	scaffold_10:52,746-54,337	1592	500	Glycoside Hydrolase Family 12	Calcineurin-like phosphoesterase PF14008
Pocchl111007	scaffold_5:3,154,316-3,155,453	1138	338	Glycoside Hydrolase Family 28	Elongator subunit Iki1
Pocchl15887	scaffold_2:5,950,835-5,951,206	372	102	Glycoside Hydrolase Family 71
Pocchl112034	scaffold_6:1,865,173-1,863,991	1183	369	Glycoside Hydrolase Family 2
Pocchl12824	scaffold_10:80,898-80,722	177	59	Glycoside Hydrolase Family 16
Pocchl112041	scaffold_6:1,887,837-1,889,621	1785	575	Glycoside Hydrolase Family 75	Amino acid permease
Pocchl13849	scaffold_17:103,392-102,527	866	269	Glycoside Hydrolase Family 17	short chain dehydrogenase
Pocchl17949	scaffold_3:4,783,917-4,784,880	964	264	Glycoside Hydrolase Family 132	PF03637
Pocchl112047	scaffold_6:1,909,860-1,908,076	1785	556	Glycoside Hydrolase Family 125	Cation efflux transmembrane domain
Pocchl12841	scaffold_10:148,860-149,129	270	90	Glycoside Hydrolase Family 55
Pocchl13878	scaffold_17:175,067-175,723	657	194	Glycoside Hydrolase Family 27
Pocchl12855	scaffold_10:183,105-182,295	811	244	Glycoside Hydrolase Family 16	Glycosyl transferase family 2
Pocchl13880	scaffold_17:180,792-178,528	2265	755	Glycoside Hydrolase Family 36
Pocchl13882	scaffold_17:184,473-182,421	2053	621	Glycoside Hydrolase Family 27	Lysophospholipase catalytic domain
Pocchl12858	scaffold_10:197,634-196,056	1579	498	Glycoside Hydrolase Family 79	PF07247
Pocchl13883	scaffold_17:187,077-188,175	1099	324	Glycoside Hydrolase Family 95	Taurine catabolism dioxygenase TauD, TfdA family
Pocchl19008	scaffold_4:2,305,253-2,303,970	1284	428	Glycoside Hydrolase Family 16	PF08620 PF08621
Pocchl13889	scaffold_17:207,530-206,091	1440	459	Glycoside Hydrolase Family 20	NADH:flavin oxidoreductase / NADH oxidase family
Pocchl110039	scaffold_5:282,699-284,401	1703	529	Glycoside Hydrolase Family 105
Pocchl111066	scaffold_5:3,315,604-3,314,981	624	208	Glycoside Hydrolase Family 24
Pocchl110042	scaffold_5:290,683-294,327	3645	1215	Glycoside Hydrolase Family 20	Salt tolerance down-regulator
Pocchl17998	scaffold_3:4,933,763-4,935,386	1624	523	Glycoside Hydrolase Family 3
Pocchl110050	scaffold_5:309,515-311,391	1877	590	Glycoside Hydrolase Family 45	Major Facilitator Superfamily
Pocchl114148	scaffold_9:692,950-691,566	1385	440	Glycoside Hydrolase Family 72	PF01266
Pocchl15957	scaffold_2:6,143,134-6,141,325	1810	574	Glycoside Hydrolase Family 18	Major Facilitator Superfamily
Pocchl15965	scaffold_2:6,169,048-6,170,711	1664	467	Glycoside Hydrolase Family 92	Metallopeptidase family M24
Pocchl111086	scaffold_5:3,378,507-3,376,839	1669	508	Glycoside Hydrolase Family 12	Sugar (and other) transporter
Pocchl13920	scaffold_18:92,980-96,138	3159	1053	Glycoside Hydrolase Family 55	Reverse transcriptase (RNA-dependent DNA polymerase)
Pocchl18019	scaffold_3:4,979,409-4,978,965	445	111	Glycoside Hydrolase Family 3
Pocchl110071	scaffold_5:402,917-401,256	1662	527	Glycoside Hydrolase Family 105	GHMP kinases N terminal domain PF08544 Galactokinase galactose-binding signature
Pocchl19048	scaffold_4:2,439,168-2,439,596	429	143	Glycoside Hydrolase Family 31	Erv1 / Alr family
Pocchl1860	scaffold_1:2,671,914-2,670,419	1496	346	Glycoside Hydrolase Family 18	Methyltransferase domain
Pocchl13938	scaffold_19:20,575-23,114	2540	754	Glycoside Hydrolase Family 5 / Subf 5	Reverse transcriptase (RNA-dependent DNA polymerase)
Pocchl111108	scaffold_5:3,443,476-3,443,817	342	114	Glycoside Hydrolase Family 18
Pocchl1868	scaffold_1:2,692,745-2,691,136	1610	504	Glycoside Hydrolase Family 15	Major Facilitator Superfamily
Pocchl13943	scaffold_19:44,282-46,723	2442	774	Glycoside Hydrolase Family 88	hAT family C-terminal dimerisation region
Pocchl111112	scaffold_5:3,455,266-3,457,865	2600	831	Glycoside Hydrolase Family 31	Fungal Zn(2)-Cys(6) binuclear cluster domain Fungal specific transcription factor domain
Pocchl18041	scaffold_3:5,041,500-5,043,346	1847	538	Glycoside Hydrolase Family 20	Sugar (and other) transporter
Pocchl13948	scaffold_19:55,528-58,122	2595	865	Glycoside Hydrolase Family 75	hAT family C-terminal dimerisation region
Pocchl14974	scaffold_2:3,125,570-3,124,512	1059	327	Glycoside Hydrolase Family 135	Adenylate kinase
Pocchl17031	scaffold_3:1,984,346-1,983,069	1278	426	Glycoside Hydrolase Family 5 / Subf 11	Cellulase (glycosyl hydrolase family 5)
Pocchl18057	scaffold_3:5,091,944-5,092,792	849	253	Glycoside Hydrolase Family 75
Pocchl111131	scaffold_5:3,514,075-3,514,899	825	275	Glycoside Hydrolase Family 154
Pocchl16011	scaffold_2:6,327,979-6,329,003	1025	271	Glycoside Hydrolase Family 89
Pocchl19084	scaffold_4:2,530,424-2,533,524	3101	922	Glycoside Hydrolase Family 47	Bromodomain BAH domain
Pocchl18060	scaffold_3:5,112,672-5,111,146	1527	509	Glycoside Hydrolase Family 75	DEAD/DEAH box helicase Helicase conserved C-terminal domain
Pocchl19086	scaffold_4:2,535,641-2,536,495	855	285	Glycoside Hydrolase Family 5 / Subf 12	Metallo-beta-lactamase superfamily
Pocchl11920	scaffold_1:5,705,696-5,704,812	885	276	Glycoside Hydrolase Family 125	Protein of unknown function (DUF3632)
Pocchl18065	scaffold_3:5,130,941-5,128,608	2334	778	Glycoside Hydrolase Family 27	Reverse transcriptase (RNA-dependent DNA polymerase)
Pocchl18066	scaffold_3:5,133,651-5,130,985	2667	889	Glycoside Hydrolase Family 3
Pocchl17049	scaffold_3:2,025,889-2,026,191	303	101	Glycoside Hydrolase Family 64
Pocchl17051	scaffold_3:2,032,149-2,030,968	1182	369	Glycoside Hydrolase Family 16	Glycosyl hydrolases family 16
Pocchl111151	scaffold_5:3,575,105-3,574,140	966	322	Glycoside Hydrolase Family 2	Dihydrodipicolinate synthetase family
Pocchl11945	scaffold_1:5,781,635-5,778,922	2714	867	Glycoside Hydrolase Family 3	Utp14 protein
Pocchl12973	scaffold_10:497,651-496,114	1538	452	Glycoside Hydrolase Family 18	Sugar-tranasporters, 12 TM
Pocchl111173	scaffold_5:3,634,099-3,634,720	622	187	Glycoside Hydrolase Family 3	Hemerythrin HHE cation binding domain
Pocchl111178	scaffold_5:3,658,927-3,659,776	850	219	Glycoside Hydrolase Family 71	Zinc finger, C3HC4 type (RING finger)
Pocchl111181	scaffold_5:3,666,916-3,668,043	1128	337	Glycoside Hydrolase Family 31
Pocchl11965	scaffold_1:5,854,994-5,854,845	150	50	Glycoside Hydrolase Family 5 / Subf 9
Pocchl112220	scaffold_6:2,458,497-2,458,073	425	108	Glycoside Hydrolase Family 76
Pocchl14034	scaffold_2:242,365-241,383	983	290	Glycoside Hydrolase Family 89	short chain dehydrogenase
Pocchl16084	scaffold_2:6,594,172-6,593,852	321	107	Glycoside Hydrolase Family 135	Ankyrin repeats (3 copies)
Pocchl16085	scaffold_2:6,597,183-6,594,209	2975	912	Glycoside Hydrolase Family 114	PF01048 NACHT domain Ankyrin repeats (3 copies)
Pocchl11993	scaffold_1:5,946,903-5,945,601	1303	365	Glycoside Hydrolase Family 115	Conserved hypothetical protein (DUF2461)
Pocchl13018	scaffold_10:630,725-630,348	378	126	Glycoside Hydrolase Family 93
Pocchl11996	scaffold_1:5,957,697-5,955,830	1868	603	Glycoside Hydrolase Family 81
Pocchl16099	scaffold_20:58,291-57,915	377	100	Glycoside Hydrolase Family 18
Pocchl15076	scaffold_2:3,451,729-3,450,686	1044	348	Glycoside Hydrolase Family 16	Uncharacterised protein family (UPF0160)
Pocchl113270	scaffold_7:2,256,767-2,254,830	1938	606	Glycoside Hydrolase Family 72	Protein kinase domain
Pocchl111230	scaffold_5:3,806,512-3,806,229	284	73	Glycoside Hydrolase Family 25
Pocchl113281	scaffold_7:2,282,317-2,280,371	1947	649	Glycoside Hydrolase Family 76
Pocchl13041	scaffold_11:24,965-17,598	7368	2394	Glycoside Hydrolase Family 29	Beta-ketoacyl synthase, N-terminal domain Acyl transferase domain Beta-ketoacyl synthase, C-terminal domain PF08659 Polyketide synthase dehydratase N-terminal domain
Pocchl110214	scaffold_5:848,980-850,020	1041	276	Glycoside Hydrolase Family 132
Pocchl18172	scaffold_30:158,620-158,070	551	154	Glycoside Hydrolase Family 29	Protein of unknown function (DUF3435)
Pocchl112272	scaffold_6:2,597,343-2,597,047	297	99	Glycoside Hydrolase Family 105
Pocchl14086	scaffold_2:378,235-379,410	1176	392	Glycoside Hydrolase Family 47
Pocchl17159	scaffold_3:2,378,954-2,377,468	1487	405	Glycoside Hydrolase Family 29
Pocchl16141	scaffold_21:71,329-67,904	3426	1066	Glycoside Hydrolase Family 88	PF10551
Pocchl14102	scaffold_2:426,178-427,626	1449	483	GlycosylTransferase Family 90	PF02458
Pocchl11035	scaffold_1:3,178,130-3,177,149	982	284	GlycosylTransferase Family 32
Pocchl113326	scaffold_7:2,412,310-2,414,365	2056	617	GlycosylTransferase Family 32	Not1 N-terminal domain, CCR4-Not complex component NOT2/NOT3/NOT5 C-terminal
Pocchl19230	scaffold_4:2,992,559-2,993,971	1413	471	GlycosylTransferase Family 48	NAD(P)-binding Rossmann-like domain
Pocchl19242	scaffold_4:3,036,783-3,038,961	2179	651	GlycosylTransferase Family 24
Pocchl13099	scaffold_11:227,783-227,439	345	115	GlycosylTransferase Family 20
Pocchl145	scaffold_1:192,410-191,225	1186	315	GlycosylTransferase Family 32
Pocchl146	scaffold_1:193,657-193,869	213	71	GlycosylTransferase Family 32
Pocchl113360	scaffold_7:2,508,979-2,502,370	6610	2161	GlycosylTransferase Family 2	PF09333 Autophagy-related protein 2
Pocchl173	scaffold_1:295,396-296,591	1196	365	GlycosylTransferase Family 32
Pocchl110325	scaffold_5:1,163,693-1,162,761	933	311	GlycosylTransferase Family 2
Pocchl113421	scaffold_7:2,685,943-2,687,938	1996	548	GlycosylTransferase Family 31	Major Facilitator Superfamily
Pocchl113431	scaffold_7:2,711,857-2,712,547	691	189	GlycosylTransferase Family 1
Pocchl112420	scaffold_6:3,019,461-3,018,601	861	287	GlycosylTransferase Family 22
Pocchl19360	scaffold_4:3,425,386-3,426,590	1205	375	GlycosylTransferase Family 32	Zinc-binding dehydrogenase PF08240
Pocchl1176	scaffold_1:663,011-665,049	2039	611	GlycosylTransferase Family 90
Pocchl12227	scaffold_1:6,648,903-6,649,232	330	110	GlycosylTransferase Family 76
Pocchl17376	scaffold_3:3,144,461-3,144,123	339	113	GlycosylTransferase Family 8
Pocchl14318	scaffold_2:1,101,424-1,103,088	1665	555	GlycosylTransferase Family 1	AAA domain AAA domain
Pocchl14325	scaffold_2:1,117,374-1,118,276	903	301	GlycosylTransferase Family 4
Pocchl18438	scaffold_4:633,519-634,118	600	200	GlycosylTransferase Family 17
Pocchl112536	scaffold_7:179,589-179,903	315	105	GlycosylTransferase Family 15
Pocchl13322	scaffold_12:435,454-436,800	1347	449	GlycosylTransferase Family 1	Protein of unknown function (DUF3723)
Pocchl1267	scaffold_1:928,530-929,854	1325	356	GlycosylTransferase Family 32
Pocchl111534	scaffold_6:369,874-369,584	291	97	GlycosylTransferase Family 32
Pocchl110516	scaffold_5:1,731,758-1,729,918	1841	562	GlycosylTransferase Family 48	AMP-binding enzyme
Pocchl13367	scaffold_13:78,407-80,770	2364	788	GlycosylTransferase Family 31	PF14498
Pocchl113614	scaffold_8:246,520-245,555	966	322	GlycosylTransferase Family 4	PF08240 Zinc-binding dehydrogenase
Pocchl12351	scaffold_1:7,033,931-7,035,468	1538	457	GlycosylTransferase Family 15
Pocchl12352	scaffold_1:7,036,166-7,037,744	1579	449	GlycosylTransferase Family 90	Insulinase (Peptidase family M16) Peptidase M16 inactive domain
Pocchl16458	scaffold_3:249,336-248,257	1080	360	GlycosylTransferase Family 1	MYND finger
Pocchl14439	scaffold_2:1,452,940-1,451,750	1191	397	GlycosylTransferase Family 2
Pocchl19565	scaffold_4:4,076,440-4,074,135	2306	729	GlycosylTransferase Family 2	Type I phosphodiesterase / nucleotide pyrophosphatase
Pocchl110591	scaffold_5:1,968,580-1,965,019	3562	1123	GlycosylTransferase Family 3	Vps54-like protein Vacuolar-sorting protein 54, of GARP complex
Pocchl15480	scaffold_2:4,666,182-4,668,672	2491	749	GlycosylTransferase Family 2	Histone deacetylase domain PF09757
Pocchl11400	scaffold_1:4,234,611-4,236,571	1961	533	GlycosylTransferase Family 4	Major Facilitator Superfamily
Pocchl16522	scaffold_3:410,961-411,269	309	81	GlycosylTransferase Family 20
Pocchl12437	scaffold_1:7,311,492-7,310,812	681	202	GlycosylTransferase Family 8	Transposase IS4
Pocchl113703	scaffold_8:517,752-517,004	749	170	GlycosylTransferase Family 2	ARP2/3 complex 20 kDa subunit (ARPC4)
Pocchl12447	scaffold_1:7,357,390-7,356,888	503	150	GlycosylTransferase Family 39
Pocchl111669	scaffold_6:772,448-773,374	927	271	GlycosylTransferase Family 32
Pocchl1418	scaffold_1:1,403,740-1,406,482	2743	819	GlycosylTransferase Family 66	PF02516
Pocchl113740	scaffold_8:660,786-661,620	835	258	GlycosylTransferase Family 62	Acetyltransferase (GNAT) family
Pocchl17620	scaffold_3:3,812,498-3,808,598	3901	1143	GlycosylTransferase Family 59	Protein kinase domain Phorbol esters/diacylglycerol binding domain (C1 domain) Protein kinase C terminal domain Hr1 repeat
Pocchl13524	scaffold_14:219,480-220,169	690	230	GlycosylTransferase Family 34	YhhN family
Pocchl17628	scaffold_3:3,831,281-3,833,473	2193	731	GlycosylTransferase Family 15
Pocchl17637	scaffold_3:3,852,956-3,853,798	843	223	GlycosylTransferase Family 58	RHO protein GDP dissociation inhibitor
Pocchl111739	scaffold_6:995,351-996,041	691	217	GlycosylTransferase Family 50
Pocchl18672	scaffold_4:1,335,990-1,336,271	282	94	GlycosylTransferase Family 69
Pocchl14580	scaffold_2:1,888,075-1,892,946	4872	1526	GlycosylTransferase Family 90	WD domain, G-beta repeat PF01048 NACHT domain
Pocchl18678	scaffold_4:1,347,059-1,345,498	1562	470	GlycosylTransferase Family 1	Fungal cellulose binding domain Glycosyl hydrolases family 6
Pocchl113800	scaffold_8:819,490-817,955	1536	471	GlycosylTransferase Family 57	Cytidine and deoxycytidylate deaminase zinc-binding region
Pocchl15610	scaffold_2:5,131,599-5,130,000	1600	475	GlycosylTransferase Family 34
Pocchl11517	scaffold_1:4,569,984-4,570,262	279	93	GlycosylTransferase Family 90
Pocchl11541	scaffold_1:4,633,550-4,633,158	393	131	GlycosylTransferase Family 1
Pocchl17703	scaffold_3:4,035,348-4,034,060	1289	360	GlycosylTransferase Family 22	Domain of unknown function (DUF383) Domain of unknown function (DUF384)
Pocchl13617	scaffold_15:167,858-170,802	2945	814	GlycosylTransferase Family 69	PF10551
Pocchl18744	scaffold_4:1,547,611-1,545,794	1818	606	GlycosylTransferase Family 90	Methyltransferase domain
Pocchl11609	scaffold_1:4,814,769-4,816,173	1405	447	GlycosylTransferase Family 15	Actin
Pocchl16750	scaffold_3:1,138,753-1,139,757	1005	278	GlycosylTransferase Family 57	2Fe-2S iron-sulfur cluster binding domain 4Fe-4S dicluster domain
Pocchl13678	scaffold_15:395,065-392,837	2229	706	GlycosylTransferase Family 34	Protein of unknown function (DUF3716)
Pocchl1638	scaffold_1:2,038,874-2,037,140	1735	544	GlycosylTransferase Family 69
Pocchl1639	scaffold_1:2,042,138-2,046,752	4615	1504	GlycosylTransferase Family 39
Pocchl15776	scaffold_2:5,637,838-5,638,275	438	110	GlycosylTransferase Family 2
Pocchl15791	scaffold_2:5,675,385-5,673,611	1775	571	GlycosylTransferase Family 2 Glycosyltransferase Family 2	Carboxylesterase family
Pocchl15793	scaffold_2:5,681,132-5,678,826	2307	668	GlycosylTransferase Family 2 Glycosyltransferase Family 2
Pocchl114000	scaffold_9:184,603-185,463	861	287	GlycosylTransferase Family 1	Nucleotidyl transferase AbiEii toxin, Type IV TA system
Pocchl13763	scaffold_15:678,794-677,754	1041	347	GlycosylTransferase Family 90
Pocchl13768	scaffold_15:691,139-690,066	1074	358	GlycosylTransferase Family 31	DDE superfamily endonuclease Tc5 transposase DNA-binding domain helix-turn-helix, Psq domain
Pocchl12749	scaffold_1:8,425,242-8,421,690	3553	1138	GlycosylTransferase Family 2
Pocchl17886	scaffold_3:4,597,621-4,598,495	875	233	GlycosylTransferase Family 31	TIM21
Pocchl110994	scaffold_5:3,112,707-3,110,575	2133	684	GlycosylTransferase Family 64	Protein tyrosine and serine/threonine kinase PF14479
Pocchl12804	scaffold_10:11,275-10,217	1059	353	GlycosylTransferase Family 90	Zinc-binding dehydrogenase PF08240
Pocchl12812	scaffold_10:47,913-51,454	3542	789	GlycosylTransferase Family 8	Protein kinase domain RTA1 like protein
Pocchl19981	scaffold_5:65,205-68,019	2815	818	GlycosylTransferase Family 1
Pocchl16909	scaffold_3:1,600,838-1,602,330	1493	445	GlycosylTransferase Family 22	Aminotransferase class-III
Pocchl12816	scaffold_10:58,414-59,800	1387	424	GlycosylTransferase Family 2	Aminotransferase class I and II
Pocchl18964	scaffold_4:2,163,774-2,164,745	972	233	GlycosylTransferase Family 20	CSN8/PSMD8/EIF3K family
Pocchl14873	scaffold_2:2,797,108-2,795,762	1347	449	GlycosylTransferase Family 90
Pocchl1787	scaffold_1:2,471,588-2,473,132	1545	515	GlycosylTransferase Family 20	Haemolysin-III related
Pocchl113076	scaffold_7:1,711,714-1,710,798	917	186	GlycosylTransferase Family 8	Ubiquitin-conjugating enzyme
Pocchl110007	scaffold_5:133,298-134,194	897	299	GlycosylTransferase Family 1	Lipopolysaccharide kinase (Kdo/WaaP) family
Pocchl113081	scaffold_7:1,721,905-1,723,265	1361	434	GlycosylTransferase Family 2	Opy2 protein
Pocchl13874	scaffold_17:157,979-160,432	2454	772	GlycosylTransferase Family 31	Alpha-N-acetylglucosaminidase (NAGLU) tim-barrel domain Alpha-N-acetylglucosaminidase (NAGLU) N-terminal domain Alpha-N-acetylglucosaminidase (NAGLU) C-terminal domain
Pocchl114199	scaffold_9:819,530-824,760	5231	913	GlycosylTransferase Family 4	PF02434
Pocchl112166	scaffold_6:2,290,897-2,291,052	156	52	GlycosylTransferase Family 35
Pocchl112192	scaffold_6:2,364,485-2,362,866	1620	540	GlycosylTransferase Family 33	XLF N-terminal domain
Pocchl15034	scaffold_2:3,313,920-3,312,908	1013	287	GlycosylTransferase Family 22	Fumarylacetoacetate (FAA) hydrolase C-terminal
Pocchl18117	scaffold_3:5,312,192-5,310,573	1620	507	GlycosylTransferase Family 20
Pocchl14029	scaffold_2:229,083-230,633	1551	470	GlycosylTransferase Family 2	Calcineurin-like phosphoesterase Lariat debranching enzyme, C-terminal domain
Pocchl17103	scaffold_3:2,189,523-2,189,690	168	56	GlycosylTransferase Family 41
Pocchl13007	scaffold_10:588,293-589,767	1475	447	GlycosylTransferase Family 32	bZIP transcription factor
Pocchl16082	scaffold_2:6,590,918-6,588,838	2081	495	GlycosylTransferase Family 4
Pocchl1977	scaffold_1:3,024,501-3,023,049	1453	418	GlycosylTransferase Family 4	Soluble NSF attachment protein, SNAP
Pocchl111220	scaffold_5:3,785,085-3,785,447	363	102	GlycosylTransferase Family 21
Pocchl15078	scaffold_2:3,455,773-3,457,946	2174	508	GlycosylTransferase Family 34	Hsp70 protein
Pocchl17130	scaffold_3:2,284,652-2,285,584	933	311	GlycosylTransferase Family 8	PF10294
Pocchl112253	scaffold_6:2,545,919-2,547,210	1292	362	GlycosylTransferase Family 90	2OG-Fe(II) oxygenase superfamily PF14226
Pocchl113292	scaffold_7:2,319,336-2,317,576	1761	461	GlycosylTransferase Family 62	Cytochrome P450
Pocchl15101	scaffold_2:3,536,009-3,538,100	2092	623	GlycosylTransferase Family 62	Tetratricopeptide repeat TPR repeat Tetratricopeptide repeat
Pocchl14126	scaffold_2:516,989-515,851	1139	334	Polysaccharide Lyase Family 38	Protein of unknown function (DUF3632)
Pocchl114202	scaffold_9:832,086-829,266	2821	786	Polysaccharide Lyase Family 38	Amino acid permease
Pocchl15379	scaffold_2:4,390,756-4,389,675	1082	313	Polysaccharide Lyase Family 8 / Subf 4	galactosyl transferase GMA12/MNN10 family
Pocchl13512	scaffold_14:187,833-189,644	1812	604	Polysaccharide Lyase Family 7 / Subf 4	Major Facilitator Superfamily
Pocchl16669	scaffold_3:898,595-899,020	426	142	Polysaccharide Lyase Family 7 / Subf 4
Pocchl17797	scaffold_3:4,307,364-4,306,061	1304	418	Polysaccharide Lyase Family 20	PF01163 Rio2, N-terminal
Pocchl113084	scaffold_7:1,731,475-1,730,658	818	237	Polysaccharide Lyase Family 7 / Subf 4	Ras family
Pocchl12899	scaffold_10:304,157-304,867	711	237	Polysaccharide Lyase Family 7 / Subf 4

## Sheet: A. niger CBS 513.88
Protein Id	Location	Gene Length	Protein Length	CAZy Annotations	Domains
Aspni_DSM_1165947	supercontig_14:418,607-417,217	1391	447	PL42_a
Aspni_DSM_1168983	supercontig_18:1,244,551-1,241,908	2644	668	Auxiliary Activity Family 3 / Subf 3	GMC oxidoreductase GMC oxidoreductase
Aspni_DSM_1164895	supercontig_12:1,437,880-1,440,370	2491	673	Auxiliary Activity Family 1 / Subf 3	Multicopper oxidase Multicopper oxidase Multicopper oxidase
Aspni_DSM_1166976	supercontig_15:1,074,611-1,075,767	1157	341	Auxiliary Activity Family 9 Carbohydrate-Binding Module Family 1	Fungal cellulose binding domain Auxiliary Activity family 9 (formerly GH61)
Aspni_DSM_1160854	supercontig_07:1,352,486-1,354,545	2060	567	Auxiliary Activity Family 3 / Subf 2	GMC oxidoreductase GMC oxidoreductase
Aspni_DSM_1167000	supercontig_15:1,139,970-1,142,208	2239	665	Auxiliary Activity Family 3 / Subf 2	PF01266 GMC oxidoreductase
Aspni_DSM_1167007	supercontig_15:1,160,614-1,159,376	1239	413	Auxiliary Activity Family 9 Carbohydrate-Binding Module Family 1	Fungal cellulose binding domain Auxiliary Activity family 9 (formerly GH61)
Aspni_DSM_1167065	supercontig_15:1,288,878-1,290,743	1866	622	Auxiliary Activity Family 1 / Subf 2	Multicopper oxidase Multicopper oxidase Multicopper oxidase
Aspni_DSM_1162974	supercontig_09:1,152,989-1,154,218	1230	410	Auxiliary Activity Family 11
Aspni_DSM_1165030	supercontig_12:1,753,693-1,751,828	1866	603	Auxiliary Activity Family 3 / Subf 2	GMC oxidoreductase GMC oxidoreductase
Aspni_DSM_1166052	supercontig_14:662,226-660,991	1236	350	Auxiliary Activity Family 9 Carbohydrate-Binding Module Family 1	Fungal cellulose binding domain Auxiliary Activity family 9 (formerly GH61)
Aspni_DSM_1166078	supercontig_14:722,013-720,181	1833	573	Auxiliary Activity Family 3 / Subf 2	GMC oxidoreductase GMC oxidoreductase
Aspni_DSM_1159947	supercontig_05:523,992-522,117	1876	560	Auxiliary Activity Family 1 / Subf 3	Multicopper oxidase Multicopper oxidase Multicopper oxidase
Aspni_DSM_1159951	supercontig_05:530,649-532,615	1967	616	Auxiliary Activity Family 3 / Subf 2	GMC oxidoreductase GMC oxidoreductase
Aspni_DSM_1159967	supercontig_05:578,611-580,513	1903	589	Auxiliary Activity Family 1	Multicopper oxidase Multicopper oxidase Multicopper oxidase
Aspni_DSM_1168187	supercontig_16:2,060,064-2,058,333	1732	543	Auxiliary Activity Family 3 / Subf 2	GMC oxidoreductase GMC oxidoreductase
Aspni_DSM_1158987	supercontig_04:752,048-750,377	1672	535	Auxiliary Activity Family 3 / Subf 2	GMC oxidoreductase GMC oxidoreductase
Aspni_DSM_1155935	supercontig_01:2,135,775-2,137,616	1842	614	Auxiliary Activity Family 1 / Subf 2	Multicopper oxidase Multicopper oxidase Multicopper oxidase
Aspni_DSM_1162084	supercontig_08:1,966,366-1,968,265	1900	618	Auxiliary Activity Family 3 / Subf 2	GMC oxidoreductase GMC oxidoreductase
Aspni_DSM_1162103	supercontig_08:2,013,113-2,011,274	1840	595	Auxiliary Activity Family 1 / Subf 3	Multicopper oxidase Multicopper oxidase Multicopper oxidase
Aspni_DSM_1158031	supercontig_03:25,331-26,938	1608	536	Auxiliary Activity Family 3 / Subf 2	GMC oxidoreductase GMC oxidoreductase
Aspni_DSM_1162129	supercontig_08:2,084,366-2,085,367	1002	314	Class II peroxidase	Peroxidase
Aspni_DSM_1159095	supercontig_04:1,024,926-1,023,760	1167	365	Auxiliary Activity Family 2	Peroxidase
Aspni_DSM_1163188	supercontig_10:90,769-87,906	2864	902	Auxiliary Activity Family 3 / Subf 1 Auxiliary Activity Family 8	HI0933-like protein Rossmann domain GMC oxidoreductase
Aspni_DSM_1166319	supercontig_14:1,260,177-1,261,898	1722	548	Auxiliary Activity Family 1 / Subf 2	Multicopper oxidase Multicopper oxidase Multicopper oxidase
Aspni_DSM_1165300	supercontig_12:2,338,718-2,340,641	1924	621	Auxiliary Activity Family 3 / Subf 2	GMC oxidoreductase GMC oxidoreductase
Aspni_DSM_1156143	supercontig_01:2,623,428-2,621,286	2143	587	Auxiliary Activity Family 1	Multicopper oxidase Multicopper oxidase Multicopper oxidase
Aspni_DSM_1165373	supercontig_12:2,523,633-2,521,491	2143	629	GMC oxidoreductase	GMC oxidoreductase GMC oxidoreductase
Aspni_DSM_1155145	supercontig_01:204,197-202,342	1856	599	Auxiliary Activity Family 1 / Subf 3	Multicopper oxidase Multicopper oxidase
Aspni_DSM_1160283	supercontig_07:84,951-83,056	1896	597	Auxiliary Activity Family 3 / Subf 2	GMC oxidoreductase GMC oxidoreductase
Aspni_DSM_1168507	supercontig_18:117,780-120,057	2278	638	Auxiliary Activity Family 3 / Subf 2	GMC oxidoreductase GMC oxidoreductase
Aspni_DSM_1167500	supercontig_16:443,261-440,849	2413	659	Auxiliary Activity Family 1 / Subf 3	Multicopper oxidase Multicopper oxidase Multicopper oxidase
Aspni_DSM_1168543	supercontig_18:186,687-184,885	1803	429	Auxiliary Activity Family 3 / Subf 2	GMC oxidoreductase GMC oxidoreductase
Aspni_DSM_1162405	supercontig_08:2,743,271-2,740,752	2520	538	Auxiliary Activity Family 11
Aspni_DSM_1156269	supercontig_01:2,941,870-2,940,977	894	298	Auxiliary Activity Family 16	Lytic polysaccharide mono-oxygenase, cellulose-degrading
Aspni_DSM_1168561	supercontig_18:219,121-217,063	2059	613	Auxiliary Activity Family 3 / Subf 2	GMC oxidoreductase GMC oxidoreductase
Aspni_DSM_1158367	supercontig_03:802,151-804,129	1979	615	Auxiliary Activity Family 1	Multicopper oxidase Multicopper oxidase Multicopper oxidase
Aspni_DSM_1165584	supercontig_13:480,554-478,390	2165	586	Auxiliary Activity Family 3 / Subf 2	GMC oxidoreductase GMC oxidoreductase
Aspni_DSM_1156385	supercontig_01:3,262,149-3,264,070	1922	597	Auxiliary Activity Family 1	Multicopper oxidase Multicopper oxidase Multicopper oxidase
Aspni_DSM_1164584	supercontig_12:649,729-647,954	1776	429	Auxiliary Activity Family 9	Auxiliary Activity family 9 (formerly GH61)
Aspni_DSM_1156418	supercontig_01:3,354,700-3,356,606	1907	603	Auxiliary Activity Family 1	Multicopper oxidase Multicopper oxidase Multicopper oxidase
Aspni_DSM_1157447	supercontig_02:2,312,353-2,310,631	1723	551	Auxiliary Activity Family 3 / Subf 1	PF01266 GMC oxidoreductase
Aspni_DSM_1168713	supercontig_18:574,586-572,399	2188	649	Auxiliary Activity Family 1 / Subf 3	Multicopper oxidase Multicopper oxidase Multicopper oxidase
Aspni_DSM_1163606	supercontig_11:885,927-884,122	1806	564	Auxiliary Activity Family 1 / Subf 3	Multicopper oxidase Multicopper oxidase Multicopper oxidase
Aspni_DSM_1156459	supercontig_01:3,471,745-3,473,283	1539	493	Glucooligosaccharide oxidase	FAD binding domain Berberine and berberine like
Aspni_DSM_1162601	supercontig_09:294,162-296,056	1895	553	Auxiliary Activity Family 4	FAD binding domain
Aspni_DSM_1159538	supercontig_04:2,077,700-2,076,390	1311	437	Auxiliary Activity Family 9	Auxiliary Activity family 9 (formerly GH61)
Aspni_DSM_1158513	supercontig_03:1,166,379-1,167,867	1489	474	Glucooligosaccharide oxidase	FAD binding domain Berberine and berberine like
Aspni_DSM_1164669	supercontig_12:886,080-884,113	1968	656	Auxiliary Activity Family 3 / Subf 2	GMC oxidoreductase GMC oxidoreductase
Aspni_DSM_1156480	supercontig_01:3,523,455-3,525,272	1818	606	Auxiliary Activity Family 3 / Subf 2	GMC oxidoreductase GMC oxidoreductase
Aspni_DSM_1166743	supercontig_15:586,741-588,680	1940	603	Auxiliary Activity Family 3 / Subf 3	GMC oxidoreductase GMC oxidoreductase
Aspni_DSM_1159572	supercontig_04:2,161,506-2,163,390	1885	545	Auxiliary Activity Family 3 / Subf 2	GMC oxidoreductase GMC oxidoreductase
Aspni_DSM_1158557	supercontig_03:1,263,354-1,265,255	1902	594	Auxiliary Activity Family 3 / Subf 2	GMC oxidoreductase GMC oxidoreductase
Aspni_DSM_1166758	supercontig_15:615,625-616,767	1143	381	Auxiliary Activity Family 11
Aspni_DSM_1156565	supercontig_02:86,467-88,356	1890	609	Auxiliary Activity Family 3 / Subf 2	GMC oxidoreductase GMC oxidoreductase
Aspni_DSM_1164771	supercontig_12:1,111,856-1,113,774	1919	583	Auxiliary Activity Family 3 / Subf 2	GMC oxidoreductase
Aspni_DSM_1164779	supercontig_12:1,133,802-1,134,638	837	279	Auxiliary Activity Family 9	Auxiliary Activity family 9 (formerly GH61)
Aspni_DSM_1167859	supercontig_16:1,258,626-1,261,304	2679	692	GMC oxidoreductase	GMC oxidoreductase GMC oxidoreductase
Aspni_DSM_1166832	supercontig_15:771,910-774,057	2148	602	Auxiliary Activity Family 3 / Subf 2	GMC oxidoreductase GMC oxidoreductase
Aspni_DSM_1155577	supercontig_01:1,274,753-1,273,932	822	204	Auxiliary Activity Family 6	Flavodoxin
Aspni_DSM_1163795	supercontig_11:1,375,516-1,373,855	1662	554	Auxiliary Activity Family 3 / Subf 2	GMC oxidoreductase GMC oxidoreductase
Aspni_DSM_1163793	supercontig_11:1,372,529-1,370,636	1894	589	Auxiliary Activity Family 3 / Subf 2	GMC oxidoreductase GMC oxidoreductase
Aspni_DSM_1159711	supercontig_04:2,509,525-2,510,212	688	140	Auxiliary Activity Family 6
Aspni_DSM_1159719	supercontig_04:2,522,937-2,524,882	1946	606	Auxiliary Activity Family 1	Multicopper oxidase Multicopper oxidase Multicopper oxidase
Aspni_DSM_1157671	supercontig_02:2,831,162-2,833,036	1875	625	Auxiliary Activity Family 3 / Subf 2	GMC oxidoreductase GMC oxidoreductase
Aspni_DSM_1166904	supercontig_15:917,466-915,381	2086	546	Auxiliary Activity Family 3 / Subf 2	GMC oxidoreductase GMC oxidoreductase
Aspni_DSM_1161785	supercontig_08:1,260,764-1,261,972	1209	403	Auxiliary Activity Family 9	Auxiliary Activity family 9 (formerly GH61)
Aspni_DSM_1157654	supercontig_02:2,789,349-2,786,863	2487	805	Carbohydrate-Binding Module Family 87 Carbohydrate Esterase Family 18
Aspni_DSM_1157769	supercontig_02:3,032,311-3,031,053	1259	398	Carbohydrate Esterase Family 8	Pectinesterase
Aspni_DSM_1166002	supercontig_14:551,386-550,398	989	263	Carbohydrate Esterase Family 5	Cutinase
Aspni_DSM_1168186	supercontig_16:2,056,105-2,057,469	1365	425	Carbohydrate Esterase Family 9	Amidohydrolase family
Aspni_DSM_1161113	supercontig_07:1,993,286-1,994,528	1243	318	Carbohydrate Esterase Family 16
Aspni_DSM_1163264	supercontig_11:42,096-41,114	983	272	Carbohydrate Esterase Family 5	Cutinase
Aspni_DSM_1163349	supercontig_11:247,323-248,756	1434	460	Carbohydrate-Binding Module Family 18 Carbohydrate-Binding Module Family 18 Carbohydrate Esterase Family 4	Chitin recognition protein Polysaccharide deacetylase
Aspni_DSM_1159394	supercontig_04:1,770,479-1,769,701	779	233	Carbohydrate Esterase Family 4	Polysaccharide deacetylase
Aspni_DSM_1162545	supercontig_09:161,883-162,752	870	232	Carbohydrate Esterase Family 5	Cutinase
Aspni_DSM_1162564	supercontig_09:210,554-211,404	851	237	Carbohydrate Esterase Family 5	Cutinase
Aspni_DSM_1162676	supercontig_09:472,482-473,317	836	262	Carbohydrate Esterase Family 12	GDSL-like Lipase/Acylhydrolase
Aspni_DSM_1159617	supercontig_04:2,282,428-2,281,449	980	279	Carbohydrate Esterase Family 12	GDSL-like Lipase/Acylhydrolase
Aspni_DSM_1158617	supercontig_03:1,415,764-1,417,089	1326	332	Carbohydrate Esterase Family 8	Pectinesterase
Aspni_DSM_1164766	supercontig_12:1,095,689-1,094,849	841	240	Carbohydrate Esterase Family 4	Polysaccharide deacetylase
Aspni_DSM_1159650	supercontig_04:2,362,034-2,360,945	1090	328	Carbohydrate Esterase Family 8	Pectinesterase
Aspni_DSM_1156598	supercontig_02:158,335-159,377	1043	290	Carbohydrate Esterase Family 5	Cutinase
Aspni_DSM_1168899	supercontig_18:1,072,566-1,071,637	930	310	Carbohydrate Esterase Family 4	Polysaccharide deacetylase
Aspni_DSM_1164821	supercontig_12:1,252,363-1,253,425	1063	304	Carbohydrate Esterase Family 1
Aspni_DSM_1161454	supercontig_08:420,712-423,178	2467	644	Carbohydrate-Binding Module Family 91 Glycoside Hydrolase Family 43	Glycosyl hydrolases family 43
Aspni_DSM_1156539	supercontig_02:30,080-28,383	1698	528	Carbohydrate-Binding Module Family 91 Glycoside Hydrolase Family 43	Glycosyl hydrolases family 43
Aspni_DSM_1167967	supercontig_16:1,531,931-1,530,161	1771	417	Carbohydrate-Binding Module Family 1 Glycoside Hydrolase Family 5 / Subf 5	Cellulase (glycosyl hydrolase family 5) Fungal cellulose binding domain
Aspni_DSM_1165964	supercontig_14:457,189-456,593	597	199	Carbohydrate-Binding Module Family 35
Aspni_DSM_1156831	supercontig_02:710,239-708,378	1862	534	Carbohydrate-Binding Module Family 43 Glycoside Hydrolase Family 72	Glucanosyltransferase X8 domain
Aspni_DSM_1169131	supercontig_19:23,977-19,592	4386	1325	Carbohydrate-Binding Module Family 50 Carbohydrate-Binding Module Family 50 Glycoside Hydrolase Family 55	LysM domain
Aspni_DSM_1169132	supercontig_19:25,786-29,548	3763	1114	Carbohydrate-Binding Module Family 18 Carbohydrate-Binding Module Family 18 Carbohydrate-Binding Module Family 18 Glycoside Hydrolase Family 18	Chitin recognition protein Glycosyl hydrolases family 18
Aspni_DSM_1157878	supercontig_02:3,278,510-3,279,836	1327	396	Carbohydrate-Binding Module Family 18 Glycoside Hydrolase Family 18	Glycosyl hydrolases family 18
Aspni_DSM_1160973	supercontig_07:1,633,363-1,631,962	1402	425	Carbohydrate-Binding Module Family 18 Glycoside Hydrolase Family 16	Glycosyl hydrolases family 16
Aspni_DSM_1160054	supercontig_06:195,938-198,997	3060	1006	Carbohydrate-Binding Module Family 24 Glycoside Hydrolase Family 71	PF03659
Aspni_DSM_1166202	supercontig_14:1,024,065-1,021,530	2536	693	Carbohydrate-Binding Module Family 48 Glycoside Hydrolase Family 13 / Subf 8	Alpha amylase, catalytic domain Alpha amylase, C-terminal all-beta domain Carbohydrate-binding module 48 (Isoamylase N-terminal domain)
Aspni_DSM_1158030	supercontig_03:22,998-24,156	1159	229	Carbohydrate-Binding Module Family 14	Chitin binding Peritrophin-A domain
Aspni_DSM_1167248	supercontig_15:1,740,517-1,740,251	267	89	Carbohydrate-Binding Module Family 14	Chitin binding Peritrophin-A domain
Aspni_DSM_1157049	supercontig_02:1,240,743-1,239,103	1641	547	Carbohydrate-Binding Module Family 21	Carbohydrate/starch-binding module (family 21)
Aspni_DSM_1162327	supercontig_08:2,572,709-2,574,613	1905	442	Carbohydrate-Binding Module Family 35 Glycoside Hydrolase Family 43
Aspni_DSM_1156194	supercontig_01:2,741,545-2,743,155	1611	537	Carbohydrate-Binding Module Family 1 Glycoside Hydrolase Family 7	Fungal cellulose binding domain Glycosyl hydrolase family 7
Aspni_DSM_1156195	supercontig_01:2,743,874-2,745,337	1464	411	Carbohydrate-Binding Module Family 1 Glycoside Hydrolase Family 5 / Subf 5	Cellulase (glycosyl hydrolase family 5) Fungal cellulose binding domain
Aspni_DSM_1160350	supercontig_07:210,742-209,438	1305	402	Carbohydrate-Binding Module Family 18 Glycoside Hydrolase Family 16	Glycosyl hydrolases family 16
Aspni_DSM_1155242	supercontig_01:446,938-449,784	2847	862	Carbohydrate-Binding Module Family 1 Glycoside Hydrolase Family 74	Fungal cellulose binding domain PF02012
Aspni_DSM_1164515	supercontig_12:468,822-471,941	3120	1018	Carbohydrate-Binding Module Family 24 Carbohydrate-Binding Module Family 24 Carbohydrate-Binding Module Family 24 Glycoside Hydrolase Family 71	PF03659
Aspni_DSM_1155324	supercontig_01:645,659-644,902	758	229	Carbohydrate-Binding Module Family 50 Carbohydrate-Binding Module Family 50	LysM domain
Aspni_DSM_1158411	supercontig_03:915,033-913,388	1646	525	Carbohydrate-Binding Module Family 63 Distantly related to plant expansins	PF03330
Aspni_DSM_1166606	supercontig_15:229,381-226,715	2667	796	Carbohydrate-Binding Module Family 50 Carbohydrate-Binding Module Family 50 Carbohydrate-Binding Module Family 50 Carbohydrate-Binding Module Family 50	LysM domain
Aspni_DSM_1164557	supercontig_12:578,111-579,995	1885	460	Carbohydrate-Binding Module Family 1 Glycoside Hydrolase Family 6	Fungal cellulose binding domain Glycosyl hydrolases family 6
Aspni_DSM_1166608	supercontig_15:233,291-231,366	1926	550	Carbohydrate-Binding Module Family 18 Carbohydrate-Binding Module Family 18 Glycoside Hydrolase Family 18	Chitin recognition protein Glycosyl hydrolases family 18
Aspni_DSM_1166615	supercontig_15:248,801-247,273	1529	459	Carbohydrate-Binding Module Family 48	5'-AMP-activated protein kinase beta subunit, interaction domain
Aspni_DSM_1162537	supercontig_09:139,204-141,056	1853	542	Carbohydrate-Binding Module Family 43 Glycoside Hydrolase Family 72	Glucanosyltransferase X8 domain
Aspni_DSM_1167669	supercontig_16:829,633-827,125	2509	649	Carbohydrate-Binding Module Family 48
Aspni_DSM_1163608	supercontig_11:889,353-890,786	1434	351	Carbohydrate-Binding Module Family 50Carbohydrate-Binding Module Family 50	LysM domain
Aspni_DSM_1166753	supercontig_15:605,172-606,671	1500	500	Carbohydrate-Binding Module Family 42 Glycoside Hydrolase Family 54	Alpha-L-arabinofuranosidase B (ABFB) domain Alpha-L-arabinofuranosidase B, catalytic
Aspni_DSM_1166779	supercontig_15:657,090-657,689	600	125	Carbohydrate-Binding Module Family 18
Aspni_DSM_1158608	supercontig_03:1,384,810-1,387,281	2472	619	Carbohydrate-Binding Module Family 43 Glycoside Hydrolase Family 72	Glucanosyltransferase X8 domain
Aspni_DSM_1158641	supercontig_03:1,482,286-1,480,115	2172	641	Carbohydrate-Binding Module Family 20 Glycoside Hydrolase Family 15	Starch binding domain Glycosyl hydrolases family 15
Aspni_DSM_1162763	supercontig_09:672,164-671,532	633	155	Carbohydrate-Binding Module Family 50
Aspni_DSM_1167902	supercontig_16:1,352,370-1,350,576	1795	535	Carbohydrate-Binding Module Family 43 Glycoside Hydrolase Family 72	Glucanosyltransferase X8 domain
Aspni_DSM_1163831	supercontig_11:1,472,819-1,471,271	1549	384	Carbohydrate-Binding Module Family 50 Carbohydrate-Binding Module Family 50 Carbohydrate-Binding Module Family 50 Carbohydrate-Binding Module Family 50	LysM domain
Aspni_DSM_1164852	supercontig_12:1,318,944-1,322,399	3456	948	Carbohydrate-Binding Module Family 18 Glycoside Hydrolase Family 18	Glycosyl hydrolases family 18 LysM domain
Aspni_DSM_1156682	supercontig_02:347,235-346,786	450	150	Distantly related to plant expansins	PF07249
Aspni_DSM_1160215	supercontig_06:631,572-630,064	1509	432	Glycoside Hydrolase Family 171	PF07075
Aspni_DSM_1160207	supercontig_06:602,683-604,047	1365	455	Glycoside Hydrolase Family 172
Aspni_DSM_1163842	supercontig_11:1,499,078-1,498,191	888	278	Glycoside Hydrolase Family 3	Glycosyl hydrolase family 3 N terminal domain
Aspni_DSM_1155654	supercontig_01:1,443,220-1,447,974	4755	1540	Glycoside Hydrolase Family 133 Glycoside Hydrolase Family 13 / Subf 25	Amylo-alpha-1,6-glucosidase
Aspni_DSM_1157706	supercontig_02:2,902,555-2,900,589	1967	542	Glycoside Hydrolase Family 79
Aspni_DSM_1167946	supercontig_16:1,450,238-1,451,727	1490	397	Glycoside Hydrolase Family 53	Glycosyl hydrolase family 53
Aspni_DSM_1163862	supercontig_11:1,550,656-1,547,782	2875	781	Glycoside Hydrolase Family 139
Aspni_DSM_1164884	supercontig_12:1,409,244-1,411,855	2612	833	Glycoside Hydrolase Family 78	Bacterial alpha-L-rhamnosidase concanavalin-like domain
Aspni_DSM_1163864	supercontig_11:1,555,660-1,553,784	1877	444	Glycoside Hydrolase Family 28	Glycosyl hydrolases family 28
Aspni_DSM_1163865	supercontig_11:1,556,557-1,558,035	1479	433	Glycoside Hydrolase Family 27	Melibiase
Aspni_DSM_1165919	supercontig_14:361,975-360,193	1783	519	Glycoside Hydrolase Family 79
Aspni_DSM_1166945	supercontig_15:1,011,625-1,010,471	1155	385	Glycoside Hydrolase Family 33	PF02012
Aspni_DSM_1168997	supercontig_18:1,272,100-1,274,643	2544	848	Glycoside Hydrolase Family 31	PF01055
Aspni_DSM_1164906	supercontig_12:1,464,711-1,462,993	1719	537	Glycoside Hydrolase Family 76	PF03663
Aspni_DSM_1163881	supercontig_11:1,604,785-1,607,805	3021	932	Glycoside Hydrolase Family 2
Aspni_DSM_1155693	supercontig_01:1,536,285-1,537,796	1512	457	Glycoside Hydrolase Family 76	PF03663
Aspni_DSM_1167989	supercontig_16:1,578,338-1,577,067	1272	424	Glycoside Hydrolase Family 17	Glycosyl hydrolases family 17
Aspni_DSM_1155704	supercontig_01:1,556,993-1,559,009	2017	657	Glycoside Hydrolase Family 78	Bacterial alpha-L-rhamnosidase concanavalin-like domain
Aspni_DSM_1155705	supercontig_01:1,559,119-1,561,831	2713	883	Glycoside Hydrolase Family 2	Glycosyl hydrolases family 2, sugar binding domain
Aspni_DSM_1166974	supercontig_15:1,071,365-1,070,540	826	257	Glycoside Hydrolase Family 11	Glycosyl hydrolases family 11
Aspni_DSM_1166972	supercontig_15:1,066,467-1,068,082	1616	409	Glycoside Hydrolase Family 78	Bacterial alpha-L-rhamnosidase concanavalin-like domain
Aspni_DSM_1165948	supercontig_14:419,185-421,033	1849	480	Glycoside Hydrolase Family 79
Aspni_DSM_1157762	supercontig_02:3,017,427-3,016,104	1324	411	Glycoside Hydrolase Family 28	Glycosyl hydrolases family 28
Aspni_DSM_1169030	supercontig_18:1,360,746-1,359,623	1124	351	Glycoside Hydrolase Family 53	Glycosyl hydrolase family 53
Aspni_DSM_1165962	supercontig_14:455,599-453,128	2472	774	Glycoside Hydrolase Family 3	Glycosyl hydrolase family 3 N terminal domain Glycosyl hydrolase family 3 C-terminal domain
Aspni_DSM_1165965	supercontig_14:458,773-457,325	1449	432	Glycoside Hydrolase Family 27	Melibiase
Aspni_DSM_1166994	supercontig_15:1,119,931-1,118,061	1871	543	Glycoside Hydrolase Family 71	PF03659
Aspni_DSM_1166998	supercontig_15:1,130,637-1,133,152	2516	820	Glycoside Hydrolase Family 3	Glycosyl hydrolase family 3 N terminal domain Glycosyl hydrolase family 3 C-terminal domain
Aspni_DSM_1169060	supercontig_18:1,415,274-1,413,137	2138	604	Glycoside Hydrolase Family 47	Glycosyl hydrolase family 47
Aspni_DSM_1159852	supercontig_05:335,134-336,408	1275	384	Glycoside Hydrolase Family 5 / Subf 7	Cellulase (glycosyl hydrolase family 5)
Aspni_DSM_1156794	supercontig_02:619,701-617,664	2038	507	Glycoside Hydrolase Family 76	PF03663
Aspni_DSM_1164998	supercontig_12:1,664,372-1,662,331	2042	499	Glycoside Hydrolase Family 13 / Subf 1	Alpha amylase, catalytic domain Alpha-amylase, domain C
Aspni_DSM_1167051	supercontig_15:1,262,523-1,261,383	1141	363	Glycoside Hydrolase Family 28	Glycosyl hydrolases family 28
Aspni_DSM_1167049	supercontig_15:1,257,322-1,259,027	1706	444	Glycoside Hydrolase Family 16	Glycosyl hydrolases family 16
Aspni_DSM_1157838	supercontig_02:3,166,236-3,169,520	3285	946	Glycoside Hydrolase Family 55
Aspni_DSM_1163984	supercontig_11:1,827,591-1,830,177	2587	831	Glycoside Hydrolase Family 5 / Subf 9
Aspni_DSM_1157844	supercontig_02:3,186,533-3,184,649	1885	588	Glycoside Hydrolase Family 13 / Subf 40	Alpha amylase, catalytic domain
Aspni_DSM_1168092	supercontig_16:1,831,908-1,830,337	1572	457	Glycoside Hydrolase Family 76	PF03663
Aspni_DSM_1166061	supercontig_14:683,108-682,273	836	240	Glycoside Hydrolase Family 12	Glycosyl hydrolase family 12
Aspni_DSM_1159923	supercontig_05:479,879-481,919	2041	499	Glycoside Hydrolase Family 13 / Subf 1	Alpha amylase, catalytic domain Alpha-amylase, domain C
Aspni_DSM_1161969	supercontig_08:1,696,036-1,697,657	1622	513	Glycoside Hydrolase Family 132	PF03856
Aspni_DSM_1156849	supercontig_02:775,024-767,446	7579	2422	Glycoside Hydrolase Family 13 / Subf 22 GlycosylTransferase Family 5	Alpha amylase, catalytic domain Glycosyl transferases group 1 Starch synthase catalytic domain
Aspni_DSM_1165048	supercontig_12:1,805,915-1,804,231	1685	436	Glycoside Hydrolase Family 28	Glycosyl hydrolases family 28
Aspni_DSM_1166076	supercontig_14:715,704-716,801	1098	366	Glycoside Hydrolase Family 105	PF07470
Aspni_DSM_1161995	supercontig_08:1,749,125-1,747,393	1733	487	Glycoside Hydrolase Family 72	Glucanosyltransferase
Aspni_DSM_1159954	supercontig_05:540,446-538,343	2104	649	Glycoside Hydrolase Family 2	Glycosyl hydrolases family 2 Glycosyl hydrolases family 2, TIM barrel domain Glycosyl hydrolases family 2, sugar binding domain
Aspni_DSM_1160983	supercontig_07:1,655,801-1,658,568	2768	780	Glycoside Hydrolase Family 3	Glycosyl hydrolase family 3 N terminal domain Glycosyl hydrolase family 3 C-terminal domain
Aspni_DSM_1159957	supercontig_05:544,737-543,399	1339	385	Glycoside Hydrolase Family 28	Glycosyl hydrolases family 28
Aspni_DSM_1163045	supercontig_09:1,341,711-1,344,702	2992	958	Glycoside Hydrolase Family 31	PF01055
Aspni_DSM_1163049	supercontig_09:1,349,498-1,350,798	1301	355	Glycoside Hydrolase Family 18	Glycosyl hydrolases family 18
Aspni_DSM_1158960	supercontig_04:683,119-685,995	2877	940	Glycoside Hydrolase Family 36	Raffinose synthase or seed imbibition protein Sip1
Aspni_DSM_1164080	supercontig_11:2,060,107-2,058,587	1521	448	Glycoside Hydrolase Family 28
Aspni_DSM_1159990	supercontig_06:38,658-40,271	1614	538	Glycoside Hydrolase Family 27	Ricin-type beta-trefoil lectin domain Melibiase
Aspni_DSM_1166136	supercontig_14:877,110-878,820	1711	458	Glycoside Hydrolase Family 76	PF03663
Aspni_DSM_1156921	supercontig_02:950,666-952,914	2249	654	Glycoside Hydrolase Family 16	PF03935
Aspni_DSM_1168191	supercontig_16:2,066,739-2,070,677	3939	1108	Glycoside Hydrolase Family 3	Glycosyl hydrolase family 3 N terminal domain
Aspni_DSM_1160002	supercontig_06:63,683-67,042	3360	995	Glycoside Hydrolase Family 35	Glycosyl hydrolases family 35
Aspni_DSM_1165128	supercontig_12:1,972,037-1,970,364	1674	538	Glycoside Hydrolase Family 32	Glycosyl hydrolases family 32 N-terminal domain Glycosyl hydrolases family 32 C terminal
Aspni_DSM_1160009	supercontig_06:84,416-85,894	1479	458	Glycoside Hydrolase Family 76	PF03663
Aspni_DSM_1163084	supercontig_09:1,423,478-1,422,078	1401	421	Glycoside Hydrolase Family 71	PF03659
Aspni_DSM_1163094	supercontig_09:1,440,854-1,439,985	870	290	Glycoside Hydrolase Family 18
Aspni_DSM_1160023	supercontig_06:119,409-121,564	2156	504	Glycoside Hydrolase Family 71	PF03659
Aspni_DSM_1159006	supercontig_04:793,795-796,064	2270	652	Glycoside Hydrolase Family 1	Glycosyl hydrolase family 1
Aspni_DSM_1163100	supercontig_09:1,456,202-1,460,096	3895	1258	Glycoside Hydrolase Family 18	Glycosyl hydrolases family 18
Aspni_DSM_1162083	supercontig_08:1,962,615-1,965,045	2431	748	Glycoside Hydrolase Family 3	Glycosyl hydrolase family 3 N terminal domain Glycosyl hydrolase family 3 C-terminal domain
Aspni_DSM_1162095	supercontig_08:1,996,274-1,993,644	2631	783	Glycoside Hydrolase Family 92	Glycosyl hydrolase family 92 catalytic domain
Aspni_DSM_1168244	supercontig_17:56,471-59,438	2968	805	Glycoside Hydrolase Family 3	Glycosyl hydrolase family 3 N terminal domain Glycosyl hydrolase family 3 C-terminal domain
Aspni_DSM_1166203	supercontig_14:1,026,727-1,024,872	1856	559	Glycoside Hydrolase Family 28	Glycosyl hydrolases family 28
Aspni_DSM_1155967	supercontig_01:2,221,262-2,218,796	2467	730	Glycoside Hydrolase Family 37	PF01204 PF07492
Aspni_DSM_1166207	supercontig_14:1,034,013-1,031,757	2257	686	Glycoside Hydrolase Family 92	Glycosyl hydrolase family 92 catalytic domain
Aspni_DSM_1161084	supercontig_07:1,892,341-1,894,018	1678	505	Glycoside Hydrolase Family 71	PF03659
Aspni_DSM_1168266	supercontig_17:114,553-111,923	2631	819	Glycoside Hydrolase Family 3	Glycosyl hydrolase family 3 N terminal domain Glycosyl hydrolase family 3 C-terminal domain PA14 domain
Aspni_DSM_1157015	supercontig_02:1,164,656-1,165,889	1234	363	Glycoside Hydrolase Family 28	Glycosyl hydrolases family 28
Aspni_DSM_1161114	supercontig_07:1,995,122-1,996,338	1217	332	Glycoside Hydrolase Family 5 / Subf 5	Cellulase (glycosyl hydrolase family 5)
Aspni_DSM_1163178	supercontig_10:61,895-64,267	2373	791	Glycoside Hydrolase Family 78	Bacterial alpha-L-rhamnosidase concanavalin-like domain PF08531
Aspni_DSM_1162159	supercontig_08:2,149,734-2,148,153	1582	447	Glycoside Hydrolase Family 18	Glycosyl hydrolases family 18
Aspni_DSM_1167282	supercontig_15:1,826,361-1,827,368	1008	336	Glycoside Hydrolase Family 26	Glycosyl hydrolase family 26
Aspni_DSM_1158067	supercontig_03:104,387-102,859	1529	489	Glycoside Hydrolase Family 30 / Subf 3	Glycosyl hydrolase family 30 TIM-barrel domain
Aspni_DSM_1160118	supercontig_06:379,833-382,569	2737	870	Glycoside Hydrolase Family 47	Glycosyl hydrolase family 47
Aspni_DSM_1167286	supercontig_15:1,834,692-1,832,415	2278	568	Glycoside Hydrolase Family 13 / Subf 1	Alpha amylase, catalytic domain Alpha-amylase, domain C
Aspni_DSM_1167287	supercontig_15:1,836,330-1,844,754	8425	2389	Glycoside Hydrolase Family 13 / Subf 22 GlycosylTransferase Family 5	Alpha amylase, catalytic domain Glycosyl transferases group 1 Starch synthase catalytic domain
Aspni_DSM_1163189	supercontig_10:93,864-92,418	1447	459	Glycoside Hydrolase Family 72	Glucanosyltransferase
Aspni_DSM_1162170	supercontig_08:2,166,467-2,168,973	2507	818	Glycoside Hydrolase Family 78	Bacterial alpha-L-rhamnosidase concanavalin-like domain
Aspni_DSM_1160120	supercontig_06:388,372-387,165	1208	364	Glycoside Hydrolase Family 17	Glycosyl hydrolases family 17
Aspni_DSM_1156034	supercontig_01:2,368,215-2,370,629	2415	805	Glycoside Hydrolase Family 3	Glycosyl hydrolase family 3 N terminal domain Glycosyl hydrolase family 3 C-terminal domain
Aspni_DSM_1161153	supercontig_07:2,095,750-2,097,264	1515	453	Glycoside Hydrolase Family 7	Glycosyl hydrolase family 7
Aspni_DSM_1158088	supercontig_03:150,760-148,981	1780	488	Glycoside Hydrolase Family 76	PF03663
Aspni_DSM_1158107	supercontig_03:186,187-184,694	1494	328	Glycoside Hydrolase Family 10	Glycosyl hydrolase family 10
Aspni_DSM_1158109	supercontig_03:187,532-188,530	999	333	Glycoside Hydrolase Family 62	PF03664
Aspni_DSM_1158118	supercontig_03:204,486-206,112	1627	427	Glycoside Hydrolase Family 5 / Subf 16	Cellulase (glycosyl hydrolase family 5)
Aspni_DSM_1156071	supercontig_01:2,451,312-2,454,639	3328	1015	Glycoside Hydrolase Family 35	Glycosyl hydrolases family 35
Aspni_DSM_1159141	supercontig_04:1,128,395-1,129,294	900	245	Glycoside Hydrolase Family 75	PF07335
Aspni_DSM_1160170	supercontig_06:509,962-512,559	2598	866	Glycoside Hydrolase Family 3	Glycosyl hydrolase family 3 N terminal domain Glycosyl hydrolase family 3 C-terminal domain PA14 domain
Aspni_DSM_1161195	supercontig_07:2,195,063-2,197,655	2593	738	Glycoside Hydrolase Family 3	Glycosyl hydrolase family 3 N terminal domain Glycosyl hydrolase family 3 C-terminal domain
Aspni_DSM_1162216	supercontig_08:2,286,310-2,284,916	1395	465	Glycoside Hydrolase Family 71	PF03659
Aspni_DSM_1160172	supercontig_06:516,374-517,969	1596	414	Glycoside Hydrolase Family 5 / Subf 23
Aspni_DSM_1166316	supercontig_14:1,254,664-1,256,304	1641	423	Glycoside Hydrolase Family 105	PF07470
Aspni_DSM_1160173	supercontig_06:521,260-519,773	1488	460	Glycoside Hydrolase Family 28	Glycosyl hydrolases family 28
Aspni_DSM_1159155	supercontig_04:1,155,633-1,157,011	1379	407	Glycoside Hydrolase Family 18	Glycosyl hydrolases family 18
Aspni_DSM_1166331	supercontig_14:1,286,919-1,288,175	1257	419	Glycoside Hydrolase Family 16
Aspni_DSM_1167353	supercontig_16:109,157-107,571	1587	497	Glycoside Hydrolase Family 95
Aspni_DSM_1163273	supercontig_11:60,058-62,660	2603	766	Glycoside Hydrolase Family 3	Glycosyl hydrolase family 3 N terminal domain Glycosyl hydrolase family 3 C-terminal domain
Aspni_DSM_1160209	supercontig_06:607,567-609,430	1864	602	Glycoside Hydrolase Family 32	Glycosyl hydrolases family 32 N-terminal domain Glycosyl hydrolases family 32 C terminal
Aspni_DSM_1160212	supercontig_06:623,444-625,277	1834	492	Glycoside Hydrolase Family 3	Glycosyl hydrolase family 3 N terminal domain
Aspni_DSM_1166362	supercontig_14:1,348,819-1,351,344	2526	842	Glycoside Hydrolase Family 67	PF03648 PF07477 PF07488
Aspni_DSM_1165338	supercontig_12:2,431,983-2,430,806	1178	273	Glycoside Hydrolase Family 135
Aspni_DSM_1165339	supercontig_12:2,434,014-2,432,299	1716	436	Glycoside Hydrolase Family 135
Aspni_DSM_1155097	supercontig_01:77,956-80,194	2239	629	Glycoside Hydrolase Family 51	Alpha-L-arabinofuranosidase C-terminal domain
Aspni_DSM_1166364	supercontig_14:1,354,497-1,357,856	3360	1016	Glycoside Hydrolase Family 35	Glycosyl hydrolases family 35
Aspni_DSM_1156128	supercontig_01:2,581,492-2,584,400	2909	866	Glycoside Hydrolase Family 31	PF01055
Aspni_DSM_1156136	supercontig_01:2,601,952-2,600,567	1386	397	Glycoside Hydrolase Family 16	Glycosyl hydrolases family 16
Aspni_DSM_1155137	supercontig_01:190,823-190,078	746	226	Glycoside Hydrolase Family 11	Glycosyl hydrolases family 11
Aspni_DSM_1160262	supercontig_07:47,006-44,259	2748	916	Glycoside Hydrolase Family 78	Bacterial alpha-L-rhamnosidase concanavalin-like domain PF08531
Aspni_DSM_1158218	supercontig_03:402,751-404,383	1633	464	Glycoside Hydrolase Family 28	Glycosyl hydrolases family 28
Aspni_DSM_1164371	supercontig_12:82,635-79,220	3416	966	Glycoside Hydrolase Family 47	Glycosyl hydrolase family 47
Aspni_DSM_1160273	supercontig_07:66,285-68,640	2356	769	Glycoside Hydrolase Family 31	PF01055
Aspni_DSM_1156180	supercontig_01:2,707,839-2,709,059	1221	369	Glycoside Hydrolase Family 28	Glycosyl hydrolases family 28
Aspni_DSM_1157223	supercontig_02:1,676,506-1,674,698	1809	416	Glycoside Hydrolase Family 18	Glycosyl hydrolases family 18
Aspni_DSM_1155182	supercontig_01:300,797-299,013	1785	595	Glycoside Hydrolase Family 2	Glycosyl hydrolases family 2 Glycosyl hydrolases family 2, TIM barrel domain Glycosyl hydrolases family 2, sugar binding domain
Aspni_DSM_1163372	supercontig_11:302,532-302,035	498	166	Glycoside Hydrolase Family 18	Glycosyl hydrolases family 18
Aspni_DSM_1162354	supercontig_08:2,637,735-2,635,966	1770	590	Glycoside Hydrolase Family 32	Glycosyl hydrolases family 32 N-terminal domain Glycosyl hydrolases family 32 C terminal
Aspni_DSM_1155190	supercontig_01:319,617-318,138	1480	472	Glycoside Hydrolase Family 88	PF07470
Aspni_DSM_1163380	supercontig_11:316,887-314,583	2305	615	Glycoside Hydrolase Family 76	PF03663
Aspni_DSM_1155188	supercontig_01:312,690-314,120	1431	392	Glycoside Hydrolase Family 27	Melibiase
Aspni_DSM_1156224	supercontig_01:2,817,399-2,815,795	1605	485	Glycoside Hydrolase Family 16
Aspni_DSM_1155210	supercontig_01:361,954-365,312	3359	1073	Glycoside Hydrolase Family 65	PF03632 PF03636
Aspni_DSM_1163407	supercontig_11:378,916-380,090	1175	350	Glycoside Hydrolase Family 16	Glycosyl hydrolases family 16
Aspni_DSM_1160335	supercontig_07:174,987-173,170	1818	475	Glycoside Hydrolase Family 28	Glycosyl hydrolases family 28
Aspni_DSM_1156240	supercontig_01:2,863,201-2,859,768	3434	1008	Glycoside Hydrolase Family 35	Glycosyl hydrolases family 35 Glycosyl hydrolases family 2, sugar binding domain
Aspni_DSM_1164433	supercontig_12:261,024-259,520	1505	447	Glycoside Hydrolase Family 28	Glycosyl hydrolases family 28
Aspni_DSM_1167508	supercontig_16:463,989-466,453	2465	763	Glycoside Hydrolase Family 5 / Subf 12	Cellulase (glycosyl hydrolase family 5)
Aspni_DSM_1163419	supercontig_11:405,844-404,993	852	284	Glycoside Hydrolase Family 128
Aspni_DSM_1158303	supercontig_03:584,227-582,419	1809	585	Glycoside Hydrolase Family 20	Glycosyl hydrolase family 20, catalytic domain Glycosyl hydrolase family 20, domain 2
Aspni_DSM_1157279	supercontig_02:1,813,993-1,816,800	2808	860	Glycoside Hydrolase Family 3	Acetyltransferase (GNAT) family Glycosyl hydrolase family 3 N terminal domain Glycosyl hydrolase family 3 C-terminal domain
Aspni_DSM_1161373	supercontig_08:221,698-222,858	1161	387	Glycoside Hydrolase Family 5 / Subf 23	Cellulase (glycosyl hydrolase family 5)
Aspni_DSM_1156270	supercontig_01:2,947,888-2,945,014	2875	942	Glycoside Hydrolase Family 55
Aspni_DSM_1155246	supercontig_01:459,937-457,714	2224	710	Glycoside Hydrolase Family 20	Glycosyl hydrolase family 20, catalytic domain
Aspni_DSM_1156279	supercontig_01:2,980,829-2,979,236	1594	514	Glycoside Hydrolase Family 47	Glycosyl hydrolase family 47
Aspni_DSM_1166522	supercontig_14:1,734,207-1,731,202	3006	1002	Glycoside Hydrolase Family 18	Glycosyl hydrolases family 18
Aspni_DSM_1166520	supercontig_14:1,726,227-1,725,541	687	212	Glycoside Hydrolase Family 11	Glycosyl hydrolases family 11
Aspni_DSM_1163462	supercontig_11:523,494-521,611	1884	570	Glycoside Hydrolase Family 1	Glycosyl hydrolase family 1
Aspni_DSM_1168586	supercontig_18:279,369-280,859	1491	452	Glycoside Hydrolase Family 76	PF03663
Aspni_DSM_1165515	supercontig_13:313,737-316,394	2658	734	Glycoside Hydrolase Family 92	Glycosyl hydrolase family 92 catalytic domain
Aspni_DSM_1159375	supercontig_04:1,697,425-1,700,548	3124	986	Glycoside Hydrolase Family 31	PF01055
Aspni_DSM_1167571	supercontig_16:596,168-597,422	1255	367	Glycoside Hydrolase Family 43	Glycosyl hydrolases family 43
Aspni_DSM_1159376	supercontig_04:1,701,189-1,703,388	2200	525	Glycoside Hydrolase Family 13 / Subf 1	Alpha amylase, catalytic domain Alpha-amylase, domain C
Aspni_DSM_1159382	supercontig_04:1,743,022-1,741,053	1970	580	Glycoside Hydrolase Family 47	Glycosyl hydrolase family 47
Aspni_DSM_1167574	supercontig_16:606,088-603,444	2645	794	Glycoside Hydrolase Family 95	PF03632
Aspni_DSM_1161435	supercontig_08:379,229-377,312	1918	506	Glycoside Hydrolase Family 51	Alpha-L-arabinofuranosidase C-terminal domain
Aspni_DSM_1166555	supercontig_15:87,666-89,585	1920	618	Glycoside Hydrolase Family 32	Glycosyl hydrolases family 32 N-terminal domain
Aspni_DSM_1158366	supercontig_03:799,161-797,429	1733	484	Glycoside Hydrolase Family 1	Glycosyl hydrolase family 1
Aspni_DSM_1167582	supercontig_16:620,312-619,154	1159	364	Glycoside Hydrolase Family 16	Glycosyl hydrolases family 16
Aspni_DSM_1161440	supercontig_08:388,278-389,766	1489	401	Glycoside Hydrolase Family 6	Glycosyl hydrolases family 6
Aspni_DSM_1167588	supercontig_16:633,639-630,677	2963	776	Glycoside Hydrolase Family 92	Glycosyl hydrolase family 92 catalytic domain
Aspni_DSM_1164520	supercontig_12:483,168-480,419	2750	845	Glycoside Hydrolase Family 2	Glycosyl hydrolases family 2 Glycosyl hydrolases family 2, sugar binding domain
Aspni_DSM_1162496	supercontig_09:45,217-47,136	1920	596	Glycoside Hydrolase Family 36	Melibiase
Aspni_DSM_1162497	supercontig_09:47,327-47,689	363	121	Glycoside Hydrolase Family 36	Melibiase
Aspni_DSM_1155359	supercontig_01:734,393-737,584	3192	976	Glycoside Hydrolase Family 81	PF03639
Aspni_DSM_1165599	supercontig_13:518,049-516,386	1664	532	Glycoside Hydrolase Family 29	Alpha-L-fucosidase
Aspni_DSM_1156380	supercontig_01:3,247,174-3,249,165	1992	565	Glycoside Hydrolase Family 13 / Subf 5	Alpha amylase, catalytic domain
Aspni_DSM_1164576	supercontig_12:633,720-626,037	7684	2403	Glycoside Hydrolase Family 13 / Subf 22 GlycosylTransferase Family 5	Alpha amylase, catalytic domain Glycosyl transferases group 1 PF07912 Starch synthase catalytic domain
Aspni_DSM_1164577	supercontig_12:635,516-637,165	1650	550	Glycoside Hydrolase Family 13 / Subf 1	Alpha amylase, catalytic domain Alpha-amylase, domain C
Aspni_DSM_1163563	supercontig_11:780,433-781,475	1043	319	Glycoside Hydrolase Family 43	Glycosyl hydrolases family 43
Aspni_DSM_1163571	supercontig_11:804,061-802,511	1551	517	Glycoside Hydrolase Family 32	Glycosyl hydrolases family 32 N-terminal domain Glycosyl hydrolases family 32 C terminal
Aspni_DSM_1157428	supercontig_02:2,259,018-2,260,670	1653	493	Glycoside Hydrolase Family 72	Glucanosyltransferase
Aspni_DSM_1160501	supercontig_07:551,053-552,545	1493	477	Glycoside Hydrolase Family 132	PF03856
Aspni_DSM_1162554	supercontig_09:185,198-187,541	2344	647	Glycoside Hydrolase Family 51	Alpha-L-arabinofuranosidase C-terminal domain
Aspni_DSM_1155384	supercontig_01:803,635-802,844	792	242	Glycoside Hydrolase Family 12	Glycosyl hydrolase family 12
Aspni_DSM_1163584	supercontig_11:833,934-831,960	1975	506	Glycoside Hydrolase Family 13 / Subf 1	Alpha amylase, catalytic domain Alpha-amylase, domain C
Aspni_DSM_1165632	supercontig_13:589,631-591,970	2340	736	Glycoside Hydrolase Family 142
Aspni_DSM_1165637	supercontig_13:603,534-604,622	1089	329	Glycoside Hydrolase Family 16	Glycosyl hydrolases family 16
Aspni_DSM_1166666	supercontig_15:388,669-391,513	2845	823	Glycoside Hydrolase Family 63	Glycosyl hydrolase family 63 C-terminal domain
Aspni_DSM_1162583	supercontig_09:247,768-248,893	1126	322	Glycoside Hydrolase Family 43	Glycosyl hydrolases family 43
Aspni_DSM_1164633	supercontig_12:793,191-790,730	2462	695	Glycoside Hydrolase Family 15	Glycosyl hydrolases family 15
Aspni_DSM_1161568	supercontig_08:700,678-703,386	2709	800	Glycoside Hydrolase Family 92	Glycosyl hydrolase family 92 catalytic domain
Aspni_DSM_1156466	supercontig_01:3,491,296-3,492,050	755	232	Glycoside Hydrolase Family 11	Glycosyl hydrolases family 11
Aspni_DSM_1158518	supercontig_03:1,175,924-1,174,655	1270	318	Glycoside Hydrolase Family 75	PF07335
Aspni_DSM_1156471	supercontig_01:3,500,204-3,501,326	1123	344	Glycoside Hydrolase Family 28	Glycosyl hydrolases family 28
Aspni_DSM_1166712	supercontig_15:511,430-508,144	3287	937	Glycoside Hydrolase Family 3	Glycosyl hydrolase family 3 N terminal domain Glycosyl hydrolase family 3 C-terminal domain
Aspni_DSM_1158521	supercontig_03:1,179,104-1,180,567	1464	465	Glycoside Hydrolase Family 17	Glycosyl hydrolases family 17
Aspni_DSM_1156473	supercontig_01:3,508,155-3,506,860	1296	379	Glycoside Hydrolase Family 28	Glycosyl hydrolases family 28
Aspni_DSM_1158525	supercontig_03:1,189,318-1,192,026	2709	847	Glycoside Hydrolase Family 3	Glycosyl hydrolase family 3 N terminal domain Glycosyl hydrolase family 3 C-terminal domain PA14 domain
Aspni_DSM_1158530	supercontig_03:1,200,484-1,199,479	1006	268	Glycoside Hydrolase Family 12	Glycosyl hydrolase family 12
Aspni_DSM_1163648	supercontig_11:994,758-993,119	1640	435	Glycoside Hydrolase Family 28	Glycosyl hydrolases family 28
Aspni_DSM_1159556	supercontig_04:2,123,729-2,125,473	1745	537	Glycoside Hydrolase Family 125	Metal-independent alpha-mannosidase (GH125)
Aspni_DSM_1158547	supercontig_03:1,239,588-1,238,462	1127	339	Glycoside Hydrolase Family 135
Aspni_DSM_1158544	supercontig_03:1,234,363-1,233,567	797	249	Glycoside Hydrolase Family 12	Glycosyl hydrolase family 12
Aspni_DSM_1161620	supercontig_08:843,024-841,920	1105	302	Glycoside Hydrolase Family 17	Glycosyl hydrolases family 17
Aspni_DSM_1168801	supercontig_18:793,928-796,875	2948	861	Glycoside Hydrolase Family 3	Glycosyl hydrolase family 3 N terminal domain Glycosyl hydrolase family 3 C-terminal domain
Aspni_DSM_1159591	supercontig_04:2,204,997-2,207,768	2772	924	Glycoside Hydrolase Family 78	Bacterial alpha-L-rhamnosidase concanavalin-like domain PF08531
Aspni_DSM_1155502	supercontig_01:1,079,026-1,080,500	1475	433	Glycoside Hydrolase Family 16
Aspni_DSM_1162684	supercontig_09:488,569-486,755	1815	605	Glycoside Hydrolase Family 20	Glycosyl hydrolase family 20, catalytic domain Glycosyl hydrolase family 20, domain 2
Aspni_DSM_1165756	supercontig_13:836,313-838,294	1982	611	Glycoside Hydrolase Family 13 / Subf 40	Alpha amylase, catalytic domain
Aspni_DSM_1157565	supercontig_02:2,608,373-2,609,670	1298	397	Glycoside Hydrolase Family 16
Aspni_DSM_1157571	supercontig_02:2,616,084-2,617,244	1161	319	Glycoside Hydrolase Family 43	Glycosyl hydrolases family 43
Aspni_DSM_1155532	supercontig_01:1,168,613-1,166,572	2042	656	Glycoside Hydrolase Family 31	PF01055
Aspni_DSM_1168853	supercontig_18:951,530-952,900	1371	417	Glycoside Hydrolase Family 5 / Subf 9	Cellulase (glycosyl hydrolase family 5)
Aspni_DSM_1159646	supercontig_04:2,353,744-2,352,602	1143	381	Glycoside Hydrolase Family 76	PF03663
Aspni_DSM_1161695	supercontig_08:1,044,944-1,045,756	813	271	Glycoside Hydrolase Family 114
Aspni_DSM_1160669	supercontig_07:937,341-933,667	3675	1010	Glycoside Hydrolase Family 35	Glycosyl hydrolases family 35
Aspni_DSM_1159651	supercontig_04:2,362,985-2,364,268	1284	407	Glycoside Hydrolase Family 28	Glycosyl hydrolases family 28
Aspni_DSM_1156586	supercontig_02:136,769-134,497	2273	656	Glycoside Hydrolase Family 2	Glycosyl hydrolases family 2 Glycosyl hydrolases family 2, sugar binding domain
Aspni_DSM_1159670	supercontig_04:2,404,185-2,411,552	7368	2398	Glycoside Hydrolase Family 13 / Subf 22 GlycosylTransferase Family 5	Alpha amylase, catalytic domain Glycosyl transferases group 1 Starch synthase catalytic domain
Aspni_DSM_1160692	supercontig_07:987,912-985,808	2105	663	Glycoside Hydrolase Family 17	Glycosyl hydrolases family 17
Aspni_DSM_1155579	supercontig_01:1,279,269-1,280,626	1358	358	Glycoside Hydrolase Family 18	Glycosyl hydrolases family 18
Aspni_DSM_1161726	supercontig_08:1,120,360-1,119,060	1301	411	Glycoside Hydrolase Family 131
Aspni_DSM_1157631	supercontig_02:2,739,381-2,741,125	1745	444	Glycoside Hydrolase Family 27	Melibiase
Aspni_DSM_1156610	supercontig_02:186,023-183,804	2220	740	Glycoside Hydrolase Family 16
Aspni_DSM_1158660	supercontig_03:1,531,002-1,529,427	1576	439	Glycoside Hydrolase Family 28	Glycosyl hydrolases family 28
Aspni_DSM_1162769	supercontig_09:696,300-688,283	8018	2427	Glycoside Hydrolase Family 13 / Subf 22 GlycosylTransferase Family 5	Alpha amylase, catalytic domain Glycosyl transferases group 1 Starch synthase catalytic domain
Aspni_DSM_1160721	supercontig_07:1,072,089-1,070,212	1878	495	Glycoside Hydrolase Family 43	Glycosyl hydrolases family 43
Aspni_DSM_1157649	supercontig_02:2,773,489-2,774,888	1400	300	Glycoside Hydrolase Family 135
Aspni_DSM_1162772	supercontig_09:701,095-702,819	1725	556	Glycoside Hydrolase Family 13 / Subf 1	Alpha amylase, catalytic domain Alpha-amylase, domain C
Aspni_DSM_1157652	supercontig_02:2,781,214-2,780,243	972	324	Glycoside Hydrolase Family 114
Aspni_DSM_1162773	supercontig_09:703,518-705,667	2150	543	Glycoside Hydrolase Family 13 / Subf 5	Alpha amylase, catalytic domain
Aspni_DSM_1168923	supercontig_18:1,123,914-1,120,221	3694	1132	Glycoside Hydrolase Family 78	Bacterial alpha-L-rhamnosidase concanavalin-like domain
Aspni_DSM_1168924	supercontig_18:1,124,523-1,125,964	1442	424	Glycoside Hydrolase Family 28	Glycosyl hydrolases family 28
Aspni_DSM_1166877	supercontig_15:864,206-863,389	818	252	Glycoside Hydrolase Family 43	Glycosyl hydrolases family 43
Aspni_DSM_1167904	supercontig_16:1,354,329-1,355,426	1098	366	Glycoside Hydrolase Family 128
Aspni_DSM_1162788	supercontig_09:744,964-743,249	1716	496	Glycoside Hydrolase Family 28	Glycosyl hydrolases family 28
Aspni_DSM_1162793	supercontig_09:753,351-755,561	2211	737	Glycoside Hydrolase Family 31	PF01055
Aspni_DSM_1163820	supercontig_11:1,431,565-1,429,554	2012	557	Glycoside Hydrolase Family 18	Glycosyl hydrolases family 18
Aspni_DSM_1156667	supercontig_02:303,641-305,252	1612	438	Glycoside Hydrolase Family 43	Glycosyl hydrolases family 43
Aspni_DSM_1157689	supercontig_02:2,869,866-2,866,366	3501	1090	Glycoside Hydrolase Family 38	Glycosyl hydrolases family 38 N-terminal domain Glycosyl hydrolases family 38 C-terminal domain Alpha mannosidase middle domain
Aspni_DSM_1160781	supercontig_07:1,197,203-1,193,982	3222	916	GlycosylTransferase Family 2	Chitin synthase-like glycosyltransferase domain PF08407
Aspni_DSM_1162863	supercontig_09:907,538-904,461	3078	915	GlycosylTransferase Family 2	Chitin synthase-like glycosyltransferase domain PF08407
Aspni_DSM_1161841	supercontig_08:1,377,392-1,374,268	3125	882	GlycosylTransferase Family 35	Carbohydrate phosphorylase
Aspni_DSM_1169027	supercontig_18:1,351,009-1,352,754	1746	546	GlycosylTransferase Family 4	Glycosyl transferases group 1
Aspni_DSM_1157783	supercontig_02:3,059,290-3,057,410	1881	561	GlycosylTransferase Family 57	ALG6, ALG8 glycosyltransferase family
Aspni_DSM_1166999	supercontig_15:1,138,204-1,136,669	1536	512	GlycosylTransferase Family 71
Aspni_DSM_1156762	supercontig_02:538,422-532,994	5429	1761	GlycosylTransferase Family 2 Glycosyltransferase Family 2	Myosin head (motor domain) Cytochrome b5-like Heme/Steroid binding domain Chitin synthase PF08766
Aspni_DSM_1156764	supercontig_02:542,477-547,418	4942	1614	GlycosylTransferase Family 2 Glycosyltransferase Family 2	Myosin head (motor domain) Cytochrome b5-like Heme/Steroid binding domain Chitin synthase
Aspni_DSM_1167004	supercontig_15:1,151,543-1,153,514	1972	612	GlycosylTransferase Family 1	Glycosyltransferase family 28 N-terminal domain
Aspni_DSM_1158813	supercontig_04:316,094-317,535	1442	412	GlycosylTransferase Family 62	Anp1
Aspni_DSM_1160865	supercontig_07:1,380,989-1,385,705	4717	1496	GlycosylTransferase Family 24	UDP-glucose:Glycoprotein Glucosyltransferase
Aspni_DSM_1166003	supercontig_14:554,225-552,582	1644	473	GlycosylTransferase Family 20	Glycosyltransferase family 20
Aspni_DSM_1160884	supercontig_07:1,424,522-1,420,390	4133	1297	GlycosylTransferase Family 1	PH domain GRAM domain Glycosyltransferase family 28 N-terminal domain
Aspni_DSM_1163969	supercontig_11:1,792,924-1,791,375	1550	445	GlycosylTransferase Family 32	Glycosyltransferase sugar-binding region containing DXD motif
Aspni_DSM_1156806	supercontig_02:649,430-647,895	1536	468	GlycosylTransferase Family 90
Aspni_DSM_1165005	supercontig_12:1,676,629-1,675,364	1266	422	GlycosylTransferase Family 32	Glycosyltransferase sugar-binding region containing DXD motif
Aspni_DSM_1159891	supercontig_05:414,568-413,342	1227	409	GlycosylTransferase Family 32	Glycosyltransferase sugar-binding region containing DXD motif
Aspni_DSM_1156825	supercontig_02:696,681-694,766	1916	567	GlycosylTransferase Family 59	PF04922
Aspni_DSM_1161962	supercontig_08:1,674,366-1,672,387	1980	603	GlycosylTransferase Family 22	PF03901
Aspni_DSM_1157865	supercontig_02:3,239,759-3,236,326	3434	795	GlycosylTransferase Family 69
Aspni_DSM_1168132	supercontig_16:1,923,499-1,921,052	2448	772	GlycosylTransferase Family 39	Dolichyl-phosphate-mannose-protein mannosyltransferase MIR domain
Aspni_DSM_1159946	supercontig_05:521,621-520,092	1530	510	GlycosylTransferase Family 69
Aspni_DSM_1159944	supercontig_05:517,478-516,379	1100	348	GlycosylTransferase Family 32	Glycosyltransferase sugar-binding region containing DXD motif
Aspni_DSM_1159945	supercontig_05:518,547-519,992	1446	407	GlycosylTransferase Family 32	Glycosyltransferase sugar-binding region containing DXD motif
Aspni_DSM_1168140	supercontig_16:1,938,242-1,940,818	2577	742	GlycosylTransferase Family 66	PF02516
Aspni_DSM_1156886	supercontig_02:858,764-860,435	1672	512	GlycosylTransferase Family 1
Aspni_DSM_1167135	supercontig_15:1,456,298-1,454,571	1728	492	GlycosylTransferase Family 62	Anp1
Aspni_DSM_1155886	supercontig_01:1,988,443-1,986,568	1876	583	GlycosylTransferase Family 22	PF03901
Aspni_DSM_1157936	supercontig_02:3,433,004-3,429,028	3977	1088	GlycosylTransferase Family 69
Aspni_DSM_1164112	supercontig_11:2,141,847-2,140,061	1787	556	GlycosylTransferase Family 1	UDP-glucoronosyl and UDP-glucosyl transferase
Aspni_DSM_1166174	supercontig_14:971,296-972,628	1333	393	GlycosylTransferase Family 15	Glycolipid 2-alpha-mannosyltransferase
Aspni_DSM_1155950	supercontig_01:2,183,075-2,182,261	815	211	GlycosylTransferase Family 1	Glycosyltransferase family 28 C-terminal domain
Aspni_DSM_1165172	supercontig_12:2,066,896-2,068,461	1566	522	GlycosylTransferase Family 31
Aspni_DSM_1161090	supercontig_07:1,911,856-1,910,126	1731	481	GlycosylTransferase Family 20	Glycosyltransferase family 20
Aspni_DSM_1161091	supercontig_07:1,913,216-1,916,118	2903	930	GlycosylTransferase Family 20	Glycosyltransferase family 20 Trehalose-phosphatase
Aspni_DSM_1160082	supercontig_06:258,686-260,200	1515	460	GlycosylTransferase Family 33	Glycosyl transferases group 1
Aspni_DSM_1160086	supercontig_06:269,425-270,856	1432	457	GlycosylTransferase Family 1
Aspni_DSM_1155989	supercontig_01:2,274,988-2,276,810	1823	569	GlycosylTransferase Family 31
Aspni_DSM_1164196	supercontig_11:2,375,369-2,372,291	3079	945	GlycosylTransferase Family 39	Dolichyl-phosphate-mannose-protein mannosyltransferase MIR domain
Aspni_DSM_1156019	supercontig_01:2,339,531-2,338,059	1473	441	GlycosylTransferase Family 4	Glycosyl transferases group 1
Aspni_DSM_1160122	supercontig_06:397,588-391,763	5826	1898	GlycosylTransferase Family 48	1,3-beta-glucan synthase component
Aspni_DSM_1162168	supercontig_08:2,165,289-2,163,236	2054	597	GlycosylTransferase Family 1	Glycosyltransferase family 28 N-terminal domain
Aspni_DSM_1159100	supercontig_04:1,037,809-1,035,154	2656	745	GlycosylTransferase Family 22	PF03901
Aspni_DSM_1156029	supercontig_01:2,355,661-2,354,083	1579	450	GlycosylTransferase Family 4	Glycosyl transferases group 1 PIGA (GPI anchor biosynthesis)
Aspni_DSM_1164232	supercontig_11:2,459,019-2,457,764	1256	346	GlycosylTransferase Family 8	Glycosyl transferase family 8
Aspni_DSM_1158122	supercontig_03:212,439-211,024	1416	414	GlycosylTransferase Family 32	Glycosyltransferase sugar-binding region containing DXD motif
Aspni_DSM_1164267	supercontig_11:2,537,781-2,538,891	1111	321	GlycosylTransferase Family 8	Glycosyl transferase family 8
Aspni_DSM_1157096	supercontig_02:1,344,920-1,346,715	1796	516	GlycosylTransferase Family 2	Glycosyl transferase family 2
Aspni_DSM_1159151	supercontig_04:1,149,234-1,147,876	1359	453	GlycosylTransferase Family 69
Aspni_DSM_1159165	supercontig_04:1,185,274-1,183,901	1374	417	GlycosylTransferase Family 69
Aspni_DSM_1162252	supercontig_08:2,372,375-2,370,887	1489	293	GlycosylTransferase Family 2
Aspni_DSM_1164305	supercontig_11:2,632,959-2,630,275	2685	843	GlycosylTransferase Family 20	Glycosyltransferase family 20 Trehalose-phosphatase
Aspni_DSM_1165334	supercontig_12:2,418,780-2,415,814	2967	885	GlycosylTransferase Family 2	Chitin synthase-like glycosyltransferase domain PF08407
Aspni_DSM_1165340	supercontig_12:2,434,536-2,443,432	8897	2818	GlycosylTransferase Family 4	Glycosyl transferases group 1
Aspni_DSM_1161255	supercontig_07:2,321,936-2,319,439	2498	742	GlycosylTransferase Family 39	Dolichyl-phosphate-mannose-protein mannosyltransferase MIR domain
Aspni_DSM_1166373	supercontig_14:1,377,772-1,376,261	1512	467	GlycosylTransferase Family 4	Glycosyl transferases group 1
Aspni_DSM_1159219	supercontig_04:1,311,879-1,310,347	1533	467	GlycosylTransferase Family 76	Mannosyltransferase (PIG-V)
Aspni_DSM_1166388	supercontig_14:1,414,490-1,413,324	1167	389	GlycosylTransferase Family 71
Aspni_DSM_1163321	supercontig_11:181,560-178,655	2906	844	GlycosylTransferase Family 1	Glycosyltransferase family 28 N-terminal domain
Aspni_DSM_1162300	supercontig_08:2,512,543-2,510,717	1827	518	GlycosylTransferase Family 20	Glycosyltransferase family 20
Aspni_DSM_1164348	supercontig_12:24,067-26,510	2444	515	GlycosylTransferase Family 2
Aspni_DSM_1155158	supercontig_01:235,094-233,771	1324	411	GlycosylTransferase Family 25
Aspni_DSM_1159279	supercontig_04:1,480,957-1,479,755	1203	319	GlycosylTransferase Family 34	galactosyl transferase GMA12/MNN10 family
Aspni_DSM_1165430	supercontig_13:102,979-105,798	2820	920	GlycosylTransferase Family 20	Glycosyltransferase family 20 Trehalose-phosphatase
Aspni_DSM_1168526	supercontig_18:155,421-156,713	1293	431	GlycosylTransferase Family 69
Aspni_DSM_1158293	supercontig_03:557,476-556,369	1108	270	GlycosylTransferase Family 32	Glycosyltransferase sugar-binding region containing DXD motif
Aspni_DSM_1160346	supercontig_07:201,965-200,069	1897	520	GlycosylTransferase Family 2	Chitin synthase
Aspni_DSM_1158306	supercontig_03:589,893-591,245	1353	411	GlycosylTransferase Family 8
Aspni_DSM_1166496	supercontig_14:1,675,236-1,676,159	924	308	GlycosylTransferase Family 32	Glycosyltransferase sugar-binding region containing DXD motif
Aspni_DSM_1157297	supercontig_02:1,866,234-1,863,882	2353	689	GlycosylTransferase Family 4	Glycosyl transferases group 1
Aspni_DSM_1159359	supercontig_04:1,657,486-1,655,346	2141	525	GlycosylTransferase Family 71
Aspni_DSM_1157316	supercontig_02:1,927,007-1,923,822	3186	795	GlycosylTransferase Family 1	Glycosyltransferase family 28 N-terminal domain
Aspni_DSM_1159373	supercontig_04:1,691,661-1,693,232	1572	462	GlycosylTransferase Family 31
Aspni_DSM_1160410	supercontig_07:329,516-330,373	858	251	GlycosylTransferase Family 34	galactosyl transferase GMA12/MNN10 family
Aspni_DSM_1168609	supercontig_18:330,077-332,329	2253	665	GlycosylTransferase Family 4
Aspni_DSM_1164523	supercontig_12:489,222-490,921	1700	419	GlycosylTransferase Family 50	Mannosyltransferase (PIG-M)
Aspni_DSM_1162481	supercontig_09:19,178-20,327	1150	303	GlycosylTransferase Family 32	Glycosyltransferase sugar-binding region containing DXD motif
Aspni_DSM_1166586	supercontig_15:178,595-177,395	1201	360	GlycosylTransferase Family 32	Glycosyltransferase sugar-binding region containing DXD motif
Aspni_DSM_1168661	supercontig_18:442,332-440,594	1739	503	GlycosylTransferase Family 15	Glycolipid 2-alpha-mannosyltransferase
Aspni_DSM_1166616	supercontig_15:251,325-252,800	1476	492	GlycosylTransferase Family 71
Aspni_DSM_1158433	supercontig_03:957,993-956,533	1461	419	GlycosylTransferase Family 2	Glycosyl transferase family 2
Aspni_DSM_1168681	supercontig_18:491,763-493,162	1400	410	GlycosylTransferase Family 58	ALG3 protein
Aspni_DSM_1158493	supercontig_03:1,113,633-1,112,455	1179	393	GlycosylTransferase Family 62	Anp1
Aspni_DSM_1159520	supercontig_04:2,041,743-2,043,431	1689	530	GlycosylTransferase Family 1	UDP-glucoronosyl and UDP-glucosyl transferase
Aspni_DSM_1167729	supercontig_16:997,145-996,336	810	246	GlycosylTransferase Family 2	Glycosyl transferase family 2
Aspni_DSM_1160566	supercontig_07:723,607-721,899	1709	521	GlycosylTransferase Family 21
Aspni_DSM_1157509	supercontig_02:2,452,493-2,451,098	1396	399	GlycosylTransferase Family 15	Glycolipid 2-alpha-mannosyltransferase
Aspni_DSM_1159565	supercontig_04:2,146,750-2,144,561	2190	581	GlycosylTransferase Family 57	ALG6, ALG8 glycosyltransferase family
Aspni_DSM_1158564	supercontig_03:1,282,949-1,284,976	2028	609	GlycosylTransferase Family 2	Glycosyl transferase family 2
Aspni_DSM_1157546	supercontig_02:2,563,431-2,565,764	2334	714	GlycosylTransferase Family 3	Glycogen synthase
Aspni_DSM_1155503	supercontig_01:1,084,244-1,080,911	3334	998	GlycosylTransferase Family 90
Aspni_DSM_1162689	supercontig_09:505,264-501,558	3707	1204	GlycosylTransferase Family 2	Cytochrome b5-like Heme/Steroid binding domain Chitin synthase
Aspni_DSM_1155521	supercontig_01:1,131,918-1,137,031	5114	1547	GlycosylTransferase Family 41	Tetratricopeptide repeat
Aspni_DSM_1158622	supercontig_03:1,424,106-1,427,101	2996	874	GlycosylTransferase Family 2	Chitin synthase-like glycosyltransferase domain PF08407
Aspni_DSM_1168887	supercontig_18:1,041,501-1,038,809	2693	768	GlycosylTransferase Family 8	Glycosyl transferase family 8
Aspni_DSM_1168889	supercontig_18:1,046,719-1,044,826	1894	610	GlycosylTransferase Family 90
Aspni_DSM_1166855	supercontig_15:819,700-821,191	1492	462	GlycosylTransferase Family 34	galactosyl transferase GMA12/MNN10 family
Aspni_DSM_1160722	supercontig_07:1,074,321-1,075,463	1143	363	GlycosylTransferase Family 32	Glycosyltransferase sugar-binding region containing DXD motif
Aspni_DSM_1167890	supercontig_16:1,330,293-1,328,601	1693	528	GlycosylTransferase Family 1	UDP-glucoronosyl and UDP-glucosyl transferase
Aspni_DSM_1157656	supercontig_02:2,797,602-2,800,583	2982	994	GlycosylTransferase Family 4	Glycosyl transferases group 1
Aspni_DSM_1165854	supercontig_14:186,076-189,270	3195	1009	GlycosylTransferase Family 2	Chitin synthase-like glycosyltransferase domain PF08407
Aspni_DSM_1159713	supercontig_04:2,512,964-2,515,611	2648	741	GlycosylTransferase Family 1	Glycosyltransferase family 28 N-terminal domain
Aspni_DSM_1161791	supercontig_08:1,269,741-1,272,182	2442	750	GlycosylTransferase Family 2	Chitin synthase
Aspni_DSM_1165900	supercontig_14:311,672-313,905	2234	534	Polysaccharide Lyase Family 4 / Subf 1	Rhamnogalacturonan lyase B, N-terminal
Aspni_DSM_1165925	supercontig_14:375,681-373,627	2055	685	Polysaccharide Lyase Family 27
Aspni_DSM_1169149	supercontig_19:64,874-66,242	1369	374	Polysaccharide Lyase Family 1 / Subf 4	Pectate lyase
Aspni_DSM_1167228	supercontig_15:1,701,879-1,700,335	1545	477	Polysaccharide Lyase Family 1 / Subf 4	Pectate lyase
Aspni_DSM_1166220	supercontig_14:1,059,269-1,057,913	1357	380	Polysaccharide Lyase Family 1 / Subf 4	Pectate lyase
Aspni_DSM_1158037	supercontig_03:42,956-41,589	1368	380	Polysaccharide Lyase Family 1 / Subf 4	Pectate lyase
Aspni_DSM_1163234	supercontig_10:223,194-224,372	1179	324	Polysaccharide Lyase Family 1 / Subf 7	Pectate lyase
Aspni_DSM_1163292	supercontig_11:114,216-116,778	2563	707	Polysaccharide Lyase Family 4 / Subf 3
Aspni_DSM_1163647	supercontig_11:991,759-990,434	1326	374	Polysaccharide Lyase Family 1 / Subf 4	Pectate lyase
