# Supplementary material for: Comparative Genomics Analysis Reveals the Genomic Basis of S8 Proteases, CAZymes, and Secondary Metabolism Associated with Nematode Biocontrol in Purpureocillium lilacinum
Source: Int J Mol Sci. 2026 May 22;27(11):4687. doi: 10.3390/ijms27114687 (PMC13256968; doi:10.3390/ijms27114687)
Supplement: Supplementary file 1 [file ijms-27-04687-s001.zip › Supplementary/Table S4.xlsx]

## Sheet: P. lilacinum PLFJ-1
Protein Id	Location	Gene Length	Protein Length	Merops Annotations	Domains
Purli110270	scaffold_72:582-1,610	1029	343	C108.00	WD domain, G-beta repeat
Purli110291	scaffold_78:14,248-13,130	1119	373	C108.00	WD domain, G-beta repeat
Purli17280	scaffold_48:43,609-44,565	957	319	C108.00	WD domain, G-beta repeat
Purli111378	scaffold_9:693,206-694,345	1140	320	C108.00	WD domain, G-beta repeat
Purli111460	scaffold_9:951,446-952,619	1174	338	C108.00	WD domain, G-beta repeat
Purli111548	scaffold_9:1,222,929-1,224,428	1500	317	C108.00	WD domain, G-beta repeat
Purli11341	scaffold_1:4,556,526-4,555,075	1452	484	C108.00	WD domain, G-beta repeat
Purli12382	scaffold_13:170,867-169,666	1202	349	C108.00	WD domain, G-beta repeat
Purli18582	scaffold_6:526,996-525,668	1329	401	C108.00	WD domain, G-beta repeat
Purli18695	scaffold_6:849,579-850,718	1140	319	C108.00	WD domain, G-beta repeat
Purli15693	scaffold_3:3,111,616-3,110,333	1284	320	C108.00	WD domain, G-beta repeat
Purli17746	scaffold_5:1,407,676-1,406,567	1110	370	C108.00
Purli14906	scaffold_3:782,732-781,472	1261	337	C108.00	WD domain, G-beta repeat
Purli1770	scaffold_1:2,790,967-2,792,459	1493	459	C26.952	Glutamine amidotransferase class-I Carbamoyl-phosphate synthase small chain, CPSase domain
Purli18301	scaffold_5:3,000,141-3,001,073	933	311	U52.UPW	alpha/beta hydrolase fold
Purli19342	scaffold_6:2,899,161-2,897,633	1529	343	U52.UPW	Acyl-coenzyme A:6-aminopenicillanic acid acyl-transferase
Purli13808	scaffold_2:2,433,978-2,432,053	1926	580	U52.UPW	Beta-lactamase
Purli12394	scaffold_13:226,123-224,852	1272	424	M20.974	Peptidase family M20/M25/M40 Peptidase dimerisation domain
Purli111297	scaffold_9:435,600-437,093	1494	478	penicillopepsin	Eukaryotic aspartyl protease
Purli19283	scaffold_6:2,714,279-2,715,855	1577	441	A01.UPA	Eukaryotic aspartyl protease
Purli19313	scaffold_6:2,825,720-2,827,675	1956	603	A01.UNA	Eukaryotic aspartyl protease
Purli111387	scaffold_9:720,093-721,568	1476	432	A01.UNA	Eukaryotic aspartyl protease
Purli12180	scaffold_12:55,558-56,825	1268	402	endothiapepsin	Eukaryotic aspartyl protease
Purli11203	scaffold_1:4,114,599-4,116,098	1500	476	A01.UPA	Eukaryotic aspartyl protease
Purli14329	scaffold_20:113,964-112,689	1276	407	penicillopepsin	Eukaryotic aspartyl protease
Purli13323	scaffold_2:925,098-926,356	1259	352	A01.044	Eukaryotic aspartyl protease
Purli15401	scaffold_3:2,235,403-2,237,097	1695	544	A01.077	Eukaryotic aspartyl protease
Purli16476	scaffold_4:1,320,409-1,319,095	1315	420	endothiapepsin	Eukaryotic aspartyl protease
Purli1429	scaffold_1:1,640,217-1,638,431	1787	527	A01.082	Eukaryotic aspartyl protease
Purli18647	scaffold_6:717,651-719,050	1400	409	A01.UPA	Eukaryotic aspartyl protease
Purli16665	scaffold_4:1,959,482-1,958,026	1457	449	A01.081	Eukaryotic aspartyl protease
Purli17710	scaffold_5:1,329,476-1,330,871	1396	431	A01.044	Eukaryotic aspartyl protease
Purli13687	scaffold_2:2,119,298-2,121,121	1824	534	A01.UPA	Eukaryotic aspartyl protease
Purli17786	scaffold_5:1,539,501-1,541,076	1576	474	A01.UPA	Eukaryotic aspartyl protease
Purli110870	scaffold_8:1,726,248-1,727,762	1515	490	A01.UPA	Eukaryotic aspartyl protease
Purli11677	scaffold_1:5,557,645-5,555,447	2199	656	A01.UPA	Eukaryotic aspartyl protease
Purli1762	scaffold_1:2,774,970-2,776,643	1674	463	A01.UNA	Eukaryotic aspartyl protease
Purli11846	scaffold_10:404,588-402,819	1770	562	A01.UNA
Purli13046	scaffold_2:205,684-204,362	1323	396	saccharopepsin	Eukaryotic aspartyl protease
Purli1217	scaffold_1:932,369-934,208	1840	594	A22.UNB	Signal peptide peptidase
Purli1435	scaffold_1:1,655,201-1,653,917	1285	388	A22.A05	alpha/beta hydrolase fold
Purli16048	scaffold_4:72,264-74,107	1844	576	signal peptide peptidase-like protein 2A	Carboxylesterase family
Purli14180	scaffold_2:3,588,667-3,586,886	1782	571	C19.A60	Ubiquitin family Ubiquitin carboxyl-terminal hydrolase
Purli16234	scaffold_4:550,470-547,712	2759	850	C19.A57	Ubiquitin carboxyl-terminal hydrolase
Purli1163	scaffold_1:784,937-785,795	859	249	C12.UPW	Ubiquitin carboxyl-terminal hydrolase, family 1
Purli15369	scaffold_3:2,164,280-2,165,029	750	250	C12.UNW	Ubiquitin carboxyl-terminal hydrolase, family 1
Purli1251	scaffold_1:1,053,734-1,055,388	1655	512	bleomycin hydrolase (yeast)	Peptidase C1-like family
Purli14473	scaffold_23:143,371-146,787	3417	190	C12.UPW	Ubiquitin carboxyl-terminal hydrolase, family 1
Purli111648	scaffold_9:1,513,590-1,511,064	2527	780	C19.A65	Ubiquitin carboxyl-terminal hydrolase UBA/TS-N domain Zn-finger in ubiquitin-hydrolases and other protein
Purli12483	scaffold_14:125,808-127,370	1563	451	SmCL3 peptidase ({Schistosoma}-type)	Peptidase family M20/M25/M40
Purli13536	scaffold_2:1,592,413-1,590,799	1615	465	ATG4 peptidase	Peptidase C54 catalytic domain
Purli13553	scaffold_2:1,698,726-1,700,607	1882	516	C19.UPW	Ubiquitin carboxyl-terminal hydrolase Zn-finger in ubiquitin-hydrolases and other protein
Purli19711	scaffold_7:843,685-839,184	4502	1147	C19.A59	Ubiquitin carboxyl-terminal hydrolase MATH domain ICP0-binding domain of Ubiquitin-specific protease 7 PF14533
Purli11538	scaffold_1:5,136,828-5,135,194	1635	545	C39.UNW	Amidohydrolase family
Purli11682	scaffold_1:5,566,884-5,568,515	1632	544	C39.UNW	Amidohydrolase family
Purli19911	scaffold_7:1,550,597-1,548,945	1653	551	C19.972	Ubiquitin carboxyl-terminal hydrolase Zn-finger in ubiquitin-hydrolases and other protein
Purli16916	scaffold_4:2,696,927-2,698,819	1893	631	C19.UNW	Ubiquitin carboxyl-terminal hydrolase
Purli110003	scaffold_7:1,832,280-1,834,433	2154	718	C19.UNW	Ubiquitin carboxyl-terminal hydrolase
Purli111123	scaffold_81:6,031-5,277	755	223	C12.UPW	Ubiquitin carboxyl-terminal hydrolase, family 1
Purli14980	scaffold_3:1,021,000-1,018,479	2522	750	C19.008	Ubiquitin carboxyl-terminal hydrolase
Purli13484	scaffold_2:1,436,881-1,434,782	2100	437	C14.045	Caspase domain
Purli14542	scaffold_25:31,394-33,983	2590	501	C14.UPB	Caspase domain
Purli17965	scaffold_5:2,033,901-2,032,328	1574	470	C14.045	Caspase domain
Purli17007	scaffold_4:2,985,181-2,983,390	1792	284	C15.UPW	Pyroglutamyl peptidase
Purli16497	scaffold_4:1,381,624-1,382,247	624	168	YddH peptidase	NlpC/P60 family
Purli14765	scaffold_3:315,450-314,635	816	250	C97.A04	PPPDE putative peptidase domain
Purli110419	scaffold_8:361,553-359,581	1973	638	G01.UPW	alpha/beta hydrolase fold PF08386
Purli17356	scaffold_5:238,779-238,072	708	236	G01.UNW	Peptidase A4 family
Purli12359	scaffold_13:113,441-115,273	1833	591	G01.UPW	alpha/beta hydrolase fold PF08386
Purli17573	scaffold_5:881,989-881,237	753	251	aspergilloglutamic peptidase	Peptidase A4 family
Purli11567	scaffold_1:5,221,366-5,223,378	2013	671	G01.UPW	alpha/beta hydrolase fold PF08386
Purli12641	scaffold_15:170,138-170,951	814	247	aspergilloglutamic peptidase	Peptidase A4 family
Purli12732	scaffold_16:90,213-89,581	633	211	G01.UNW	Peptidase A4 family
Purli16069	scaffold_4:121,192-120,413	780	260	aspergilloglutamic peptidase	Peptidase A4 family
Purli18184	scaffold_5:2,681,485-2,682,422	938	240	G01.UNW	Peptidase A4 family
Purli15123	scaffold_3:1,438,885-1,439,971	1087	311	I87.UPW	PF01145
Purli16220	scaffold_4:518,834-517,929	906	282	I87.UPW	PF01145
Purli15656	scaffold_3:3,004,662-3,003,361	1302	409	I87.UPW	PF01145
Purli18531	scaffold_6:368,670-369,029	360	100	I09.UPW
Purli1660	scaffold_1:2,441,436-2,441,853	418	72	I09.UPW	Peptidase inhibitor I9
Purli12278	scaffold_12:359,599-360,601	1003	221	I51.UPW	Phosphatidylethanolamine-binding protein
Purli19305	scaffold_6:2,800,447-2,802,039	1593	477	M77.UPW	PF11991
Purli16587	scaffold_4:1,638,805-1,637,734	1072	317	M79.UPW	PF02517
Purli11900	scaffold_10:567,332-568,431	1100	342	chloride channel accessory protein 4	Prolyl oligopeptidase family alpha/beta hydrolase fold
Purli12633	scaffold_15:151,656-153,178	1523	422	carboxypeptidase MeCPA	Zinc carboxypeptidase PF02244
Purli1590	scaffold_1:2,168,241-2,169,902	1662	554	M14.UNA	Zinc carboxypeptidase
Purli12860	scaffold_17:139,855-138,512	1344	448	M14.A14	Zinc carboxypeptidase
Purli18446	scaffold_6:35,048-32,028	3021	1007	M16.UPC	Insulinase (Peptidase family M16) Peptidase M16 inactive domain Peptidase M16C associated
Purli18966	scaffold_6:1,696,718-1,698,268	1551	469	M16.UNB	Insulinase (Peptidase family M16) Peptidase M16 inactive domain
Purli170	scaffold_1:493,329-491,626	1704	466	M24.A09	Metallopeptidase family M24 Aminopeptidase P, N-terminal domain
Purli12153	scaffold_11:447,120-448,813	1694	473	methionyl aminopeptidase 2	Metallopeptidase family M24
Purli17295	scaffold_5:14,483-16,117	1635	417	M24.UNW	Metallopeptidase family M24
Purli16281	scaffold_4:688,509-687,012	1498	441	methionyl aminopeptidase 2	Metallopeptidase family M24
Purli16386	scaffold_4:990,441-991,160	720	240	M24.UNB	Metallopeptidase family M24
Purli18507	scaffold_6:240,265-242,357	2093	620	M24.A10M24.UNB	Metallopeptidase family M24 PF01321
Purli16536	scaffold_4:1,482,708-1,484,598	1891	514	M24.UPB	Metallopeptidase family M24 Aminopeptidase P, N-terminal domain
Purli111706	scaffold_9:1,738,018-1,736,633	1386	462	M24.UNB	Metallopeptidase family M24 PF01321
Purli110875	scaffold_8:1,741,011-1,742,550	1540	406	M24.017	Metallopeptidase family M24 MYND finger
Purli13864	scaffold_2:2,613,053-2,614,570	1518	485	M24.UPB	Metallopeptidase family M24 PF01321
Purli111174	scaffold_9:86,621-88,204	1584	463	M24.UNW	Metallopeptidase family M24
Purli18205	scaffold_5:2,739,893-2,738,577	1317	401	Mername-AA063 peptidase	Peptidase family M28
Purli11045	scaffold_1:3,612,890-3,614,815	1926	445	M28.UPE	Peptidase family M28
Purli110342	scaffold_8:139,578-141,012	1435	440	M20.UND	Peptidase family M20/M25/M40
Purli12167	scaffold_117:1,471-125	1347	449	M20.UPD	Peptidase family M20/M25/M40 Peptidase dimerisation domain
Purli110367	scaffold_8:208,733-210,205	1473	375	Mername-AA063 peptidase	Peptidase family M28
Purli111427	scaffold_9:852,497-853,981	1485	477	Dug1 peptidase	Peptidase family M20/M25/M40 Peptidase dimerisation domain
Purli12225	scaffold_12:209,901-208,436	1466	467	M20.UND	Peptidase family M20/M25/M40
Purli14298	scaffold_20:24,374-22,856	1519	439	M20.UND	Peptidase family M20/M25/M40 Peptidase dimerisation domain
Purli12285	scaffold_12:389,186-387,726	1461	460	M20.A16	Peptidase family M20/M25/M40 Peptidase dimerisation domain
Purli12313	scaffold_12:443,425-441,950	1476	406	M28.UNE	Peptidase dimerisation domain
Purli12368	scaffold_13:136,731-138,289	1559	463	M20.UNW	Peptidase family M20/M25/M40 Peptidase dimerisation domain
Purli111704	scaffold_9:1,734,383-1,732,650	1734	578	Gly-Xaa carboxypeptidase	Peptidase family M20/M25/M40 Peptidase dimerisation domain
Purli17626	scaffold_5:1,052,609-1,054,213	1605	498	M18.A01	Aminopeptidase I zinc metalloprotease (M18)
Purli111726	scaffold_9:1,803,344-1,801,665	1680	491	aminopeptidase Y	PF02225 Peptidase family M28
Purli12591	scaffold_15:39,688-37,835	1854	576	Gly-Xaa carboxypeptidase	Peptidase family M20/M25/M40 Peptidase dimerisation domain
Purli11664	scaffold_1:5,527,721-5,525,898	1824	569	M20.UPA	Peptidase family M20/M25/M40 Peptidase dimerisation domain
Purli15805	scaffold_3:3,431,909-3,434,646	2738	893	M20.UNF	WD domain, G-beta repeat Peptidase family M20/M25/M40
Purli17907	scaffold_5:1,904,386-1,905,722	1337	426	M20.UND	Peptidase family M20/M25/M40 Peptidase dimerisation domain
Purli110985	scaffold_8:2,073,439-2,070,682	2758	802	M28.UNB	PF02225 Transferrin receptor-like dimerisation domain Peptidase family M28
Purli110030	scaffold_7:1,904,779-1,906,702	1924	598	M18.UPW	Aminopeptidase I zinc metalloprotease (M18)
Purli11986	scaffold_11:23,182-21,979	1204	384	M28.UPA	Peptidase family M28
Purli16087	scaffold_4:163,233-164,534	1302	434	M20.UPD	Peptidase family M20/M25/M40 Peptidase dimerisation domain
Purli12148	scaffold_11:438,353-437,088	1266	422	M38.UPW	PF13147 PF13594
Purli14232	scaffold_2:3,770,591-3,769,473	1119	373	M38.UPW	PF13147
Purli16353	scaffold_4:896,561-894,906	1656	552	M38.UNW	Amidohydrolase family
Purli13297	scaffold_2:853,223-854,893	1671	532	M38.UNW	PF01979
Purli1228	scaffold_1:974,960-973,569	1392	447	M38.UNW	PF01979
Purli14391	scaffold_22:5,665-8,176	2512	603	M19.A01	Membrane dipeptidase (Peptidase family M19)
Purli12345	scaffold_13:80,388-76,164	4225	556	M38.UNW	PF07908 Amidohydrolase family
Purli19655	scaffold_7:680,292-678,729	1564	460	M19.A01	Membrane dipeptidase (Peptidase family M19)
Purli110691	scaffold_8:1,187,831-1,189,010	1180	355	M38.UPW	PF04909
Purli14754	scaffold_3:268,753-270,638	1886	615	M38.UNW	PF01979
Purli15812	scaffold_3:3,453,489-3,455,036	1548	516	M38.UNW	PF01979
Purli1700	scaffold_1:2,560,056-2,558,484	1573	500	M38.981	PF01979
Purli11784	scaffold_10:237,125-234,217	2909	836	M38.982	Urease alpha-subunit, N-terminal domain Urease, gamma subunit Urease beta subunit PF01979
Purli13995	scaffold_2:3,053,765-3,052,262	1504	438	M38.UNW
Purli13024	scaffold_2:147,675-149,138	1464	488	M38.UNW	PF01979
Purli16137	scaffold_4:284,841-286,001	1161	387	M38.UPW	PF13147
Purli16450	scaffold_4:1,215,556-1,214,457	1100	347	M67.A02	JAB1/Mov34/MPN/PAD-1 ubiquitin protease
Purli110589	scaffold_8:874,218-875,418	1201	369	M67.UNW	JAB1/Mov34/MPN/PAD-1 ubiquitin protease Maintenance of mitochondrial structure and function
Purli11393	scaffold_1:4,695,822-4,694,620	1203	361	M67.UNW	JAB1/Mov34/MPN/PAD-1 ubiquitin protease
Purli11833	scaffold_10:360,359-361,474	1116	333	M67.A11	JAB1/Mov34/MPN/PAD-1 ubiquitin protease Maintenance of mitochondrial structure and function
Purli15519	scaffold_3:2,569,203-2,567,989	1215	405	M81.UPW	PF07171 PF07364
Purli17227	scaffold_43:4,189-5,208	1020	286	N08.001	Peptidase family M28
Purli12497	scaffold_14:160,527-164,554	4028	773	N08.001	PF02225 Peptidase family M28 PF05368
Purli18325	scaffold_5:3,061,790-3,060,882	909	303	N06.A01	Beta-lactamase
Purli111278	scaffold_9:387,982-389,736	1755	568	T03.011	Gamma-glutamyltranspeptidase
Purli111334	scaffold_9:542,157-539,861	2297	580	C44.976	Asparagine synthase Glutamine amidotransferase domain
Purli111377	scaffold_9:691,625-692,673	1049	254	T01.971	Proteasome subunit Proteasome subunit A N-terminal signature
Purli15326	scaffold_3:2,031,165-2,032,985	1821	552	C44.UPW	Asparagine synthase Glutamine amidotransferase domain
Purli14356	scaffold_21:12,923-14,709	1787	569	T03.011	Gamma-glutamyltranspeptidase
Purli17445	scaffold_5:482,343-483,355	1013	269	T01.974	Proteasome subunit Proteasome subunit A N-terminal signature
Purli15413	scaffold_3:2,268,507-2,267,429	1079	276	T01.A11	Proteasome subunit Proteasome subunit A N-terminal signature
Purli12350	scaffold_13:92,552-93,299	748	206	T03.UPW	Gamma-glutamyltranspeptidase
Purli12351	scaffold_13:93,386-94,543	1158	386	T03.UPW	Gamma-glutamyltranspeptidase
Purli11412	scaffold_1:4,760,387-4,759,430	958	230	proteasome catalytic subunit 1	Proteasome subunit
Purli18595	scaffold_6:560,802-558,603	2200	577	T03.UPW	Gamma-glutamyltranspeptidase
Purli16694	scaffold_4:2,056,934-2,055,931	1004	293	T01.977	Proteasome subunit Proteasome subunit A N-terminal signature
Purli15758	scaffold_3:3,301,478-3,299,621	1858	567	T02.A02	Asparaginase
Purli19896	scaffold_7:1,498,334-1,497,321	1014	253	T01.984	Proteasome subunit
Purli15814	scaffold_3:3,461,289-3,460,153	1137	379	glycosylasparaginase precursor	Asparaginase
Purli15868	scaffold_3:3,617,181-3,618,147	967	275	T01.973	Proteasome subunit
Purli16936	scaffold_4:2,754,409-2,753,490	920	272	proteasome catalytic subunit 2	Proteasome subunit Proteasome beta subunits C terminal
Purli14936	scaffold_3:886,942-886,025	918	232	T01.P02	Proteasome subunit
Purli15978	scaffold_33:66,980-65,194	1787	558	T03.011	Gamma-glutamyltranspeptidase
Purli110113	scaffold_7:2,149,884-2,150,829	946	264	T01.976	Proteasome subunit Proteasome subunit A N-terminal signature
Purli15021	scaffold_3:1,143,611-1,144,631	1021	268	T01.987	Proteasome subunit
Purli15022	scaffold_3:1,147,924-1,145,338	2587	704	C44.975	Glutamine amidotransferases class-II SIS domain Glutamine amidotransferase domain
Purli1949	scaffold_1:3,341,275-3,339,708	1568	239	T01.995	Proteasome subunit Proteasome subunit A N-terminal signature
Purli16074	scaffold_4:136,955-139,068	2114	608	T03.UPW	Gamma-glutamyltranspeptidase
Purli17115	scaffold_4:3,350,780-3,351,717	938	284	proteasome catalytic subunit 3	Proteasome subunit
Purli15081	scaffold_3:1,327,319-1,328,172	854	265	T01.A12	Proteasome subunit
Purli17281	scaffold_49:1,768-3,456	1689	563	S01.434	PDZ-like domain
Purli19501	scaffold_7:193,001-192,258	744	248	S01.UPW	Trypsin
Purli110652	scaffold_8:1,070,365-1,071,231	867	264	trypsin (fungal)	Trypsin
Purli13637	scaffold_2:1,970,882-1,969,764	1119	373	S01.UPB	Trypsin-like peptidase domain
Purli111125	scaffold_81:11,984-12,474	491	150	S01.434
Purli14299	scaffold_20:26,040-25,197	844	239	C26.A05	Glutamine amidotransferase class-I
Purli16435	scaffold_4:1,167,119-1,166,238	882	294	Hsp31 peptidase	DJ-1/PfpI family
Purli11548	scaffold_1:5,168,828-5,167,864	965	240	C56.004	DJ-1/PfpI family PF13587
Purli12656	scaffold_15:210,334-209,524	811	229	C56.UNW	DJ-1/PfpI family PF13587
Purli11689	scaffold_1:5,584,796-5,583,871	926	258	C26.A32	PF01174
Purli15736	scaffold_3:3,219,392-3,220,567	1176	392	BapF peptidase ({Pseudomonas} sp.)	Peptidase family S58
Purli19986	scaffold_7:1,791,592-1,790,166	1427	446	ornithine acetyltransferase precursor	ArgJ family
Purli18011	scaffold_5:2,175,702-2,176,946	1245	415	BapF peptidase ({Pseudomonas} sp.)	Peptidase family S58
Purli19241	scaffold_6:2,571,359-2,574,172	2814	891	S08.139	Subtilase family Fn3-like domain
Purli16169	scaffold_4:380,323-377,970	2354	640	aorsin	Subtilase family Pro-kumamolisin, activation domain
Purli111293	scaffold_9:424,742-426,478	1737	579	S53.UPW	Subtilase family Pro-kumamolisin, activation domain
Purli11097	scaffold_1:3,782,170-3,784,966	2797	894	S08.139	Subtilase family PF02225 Fn3-like domain
Purli177	scaffold_1:516,628-513,789	2840	879	S08.139	Subtilase family PF02225 Fn3-like domain
Purli12130	scaffold_11:390,673-392,727	2055	685	aorsin	Subtilase family Pro-kumamolisin, activation domain
Purli110333	scaffold_8:108,291-109,595	1305	399	oryzin	Subtilase family Peptidase inhibitor I9
Purli19315	scaffold_6:2,833,356-2,832,060	1297	410	oryzin	Subtilase family Peptidase inhibitor I9
Purli13192	scaffold_2:563,164-565,957	2794	884	S08.139	Subtilase family Fn3-like domain
Purli19353	scaffold_6:2,920,055-2,921,377	1323	388	S08.UNA	Subtilase family Peptidase inhibitor I9
Purli16357	scaffold_4:904,973-907,777	2805	884	S08.139	Subtilase family PF02225 Fn3-like domain
Purli14336	scaffold_20:143,015-141,291	1725	575	S53.UPW	Subtilase family Pro-kumamolisin, activation domain
Purli16400	scaffold_4:1,028,844-1,026,310	2535	724	S08.139	Subtilase family PF02225 Fn3-like domain
Purli12362	scaffold_13:124,909-123,542	1368	390	S08.056	Subtilase family Peptidase inhibitor I9
Purli17528	scaffold_5:745,135-747,840	2706	902	S08.139	Subtilase family PF02225 Fn3-like domain
Purli12413	scaffold_13:278,967-277,579	1389	397	S08.056	Subtilase family Peptidase inhibitor I9
Purli12458	scaffold_14:53,932-55,862	1931	570	aorsin	Subtilase family Pro-kumamolisin, activation domain
Purli12587	scaffold_15:21,693-22,980	1288	392	peptidase T	Subtilase family Peptidase inhibitor I9
Purli14655	scaffold_29:94,344-95,627	1284	391	peptidase T	Subtilase family Peptidase inhibitor I9
Purli19792	scaffold_7:1,128,357-1,126,955	1403	394	S08.UNA	Subtilase family Peptidase inhibitor I9
Purli15716	scaffold_3:3,174,255-3,175,669	1415	421	S08.056	Subtilase family Peptidase inhibitor I9
Purli11628	scaffold_1:5,405,405-5,407,179	1775	552	KP-43 peptidase	Subtilase family
Purli12659	scaffold_15:217,018-215,654	1365	393	S08.056	Subtilase family Peptidase inhibitor I9
Purli12782	scaffold_16:265,360-267,241	1882	571	grifolisin	Subtilase family Pro-kumamolisin, activation domain
Purli16892	scaffold_4:2,630,304-2,627,723	2582	661	aorsin	Subtilase family Pro-kumamolisin, activation domain
Purli12816	scaffold_17:24,579-22,260	2320	678	aorsin	Subtilase family Pro-kumamolisin, activation domain
Purli18001	scaffold_5:2,147,020-2,145,344	1677	543	cerevisin	Subtilase family Peptidase inhibitor I9
Purli19038	scaffold_6:1,918,262-1,916,892	1371	379	S08.056	Subtilase family Peptidase inhibitor I9
Purli14944	scaffold_3:918,075-915,292	2784	888	S08.139	Subtilase family PF02225 Fn3-like domain
Purli11872	scaffold_10:487,459-486,131	1329	421	oryzin	Subtilase family Peptidase inhibitor I9
Purli15996	scaffold_35:62,119-61,115	1005	316	S08.UPA	Subtilase family
Purli12941	scaffold_19:54,510-55,794	1285	390	peptidase T	Subtilase family Peptidase inhibitor I9
Purli17038	scaffold_4:3,107,894-3,106,604	1291	391	S08.056	Subtilase family Peptidase inhibitor I9
Purli11961	scaffold_10:740,397-739,006	1392	419	S08.056	Subtilase family
Purli17151	scaffold_4:3,434,613-3,437,400	2788	891	S08.139	Subtilase family PF02225 Fn3-like domain
Purli12065	scaffold_11:241,944-243,519	1576	510	S12.UNW	Beta-lactamase
Purli19256	scaffold_6:2,632,815-2,634,563	1749	550	S12.UPW	Beta-lactamase
Purli16185	scaffold_4:423,314-421,959	1356	402	S12.UPW	Beta-lactamase
Purli110393	scaffold_8:284,834-286,003	1170	390	S12.UPW	Beta-lactamase
Purli110396	scaffold_8:300,031-297,780	2252	694	S12.UPW	Beta-lactamase
Purli12260	scaffold_12:310,818-308,879	1940	587	S12.UPW	Beta-lactamase
Purli16373	scaffold_4:953,197-951,460	1738	546	S12.UPW	Beta-lactamase
Purli16406	scaffold_4:1,044,005-1,042,642	1364	412	S12.UPW	Beta-lactamase
Purli15428	scaffold_3:2,311,944-2,311,185	760	217	S12.UPW	Beta-lactamase
Purli15443	scaffold_3:2,349,067-2,350,627	1561	505	S12.UPW	Beta-lactamase Domain of unknown function (DUF3471)
Purli1386	scaffold_1:1,534,991-1,536,803	1813	547	S12.UPW	Beta-lactamase
Purli1390	scaffold_1:1,541,768-1,543,162	1395	396	S12.UPW	Beta-lactamase
Purli18702	scaffold_6:868,708-870,013	1306	374	S12.UPW	Beta-lactamase
Purli12585	scaffold_15:17,104-15,404	1701	527	S12.UPW	Beta-lactamase
Purli13654	scaffold_2:2,025,885-2,024,509	1377	459	S12.UPW	Beta-lactamase
Purli18008	scaffold_5:2,167,519-2,169,414	1896	572	S12.UPW	Beta-lactamase
Purli111251	scaffold_9:317,482-315,858	1625	527	S12.UPW	Beta-lactamase Domain of unknown function (DUF3471)
Purli14086	scaffold_2:3,311,265-3,312,725	1461	487	S12.UPW	Beta-lactamase
Purli12507	scaffold_14:192,862-193,545	684	173	signalase (animal) 21 kDa component	Peptidase S24-like
Purli12623	scaffold_15:123,783-124,464	682	171	S26.UPA	Peptidase S24-like
Purli18138	scaffold_5:2,548,304-2,547,627	678	189	mitochondrial inner membrane peptidase 2
Purli111150	scaffold_9:23,258-22,273	986	257	S14.A02	Clp protease
Purli18508	scaffold_6:246,230-247,042	813	250	S54.UNW	Der1-like family
Purli19824	scaffold_7:1,236,188-1,234,942	1247	262	S54.UNW	Der1-like family
Purli16249	scaffold_4:595,041-595,871	831	277	U62.002	Alpha/beta hydrolase family
Purli14104	scaffold_2:3,363,111-3,363,983	873	291	S33.UNW	Alpha/beta hydrolase family
Purli110255	scaffold_7:2,577,722-2,579,248	1527	509	S33.UPW	alpha/beta hydrolase fold
Purli16187	scaffold_4:428,369-429,666	1298	322	S09.UPW
Purli145	scaffold_1:406,660-405,530	1131	273	S09.UNW	Dienelactone hydrolase family
Purli11076	scaffold_1:3,706,011-3,707,766	1756	567	S33.UPW	Alpha/beta hydrolase family
Purli111317	scaffold_9:491,322-492,416	1095	365	S33.UPW	Alpha/beta hydrolase family
Purli111325	scaffold_9:513,154-511,997	1158	335	S09.UPW	Alpha/beta hydrolase family
Purli17236	scaffold_44:2,891-3,928	1038	346	S09.UPW	alpha/beta hydrolase fold
Purli18263	scaffold_5:2,896,958-2,898,298	1341	447	prolyl endopeptidase ({Myxococcus xanthus})	Prolyl oligopeptidase family
Purli13145	scaffold_2:430,312-431,969	1658	537	S09.UPW	Carboxylesterase family
Purli19293	scaffold_6:2,757,120-2,758,492	1373	399	S09.UNC	Carboxylesterase family
Purli19302	scaffold_6:2,790,968-2,793,072	2105	584	S28.004	Serine carboxypeptidase S28
Purli12139	scaffold_11:414,763-413,069	1695	565	S09.UPC	Carboxylesterase family
Purli12140	scaffold_11:417,172-415,754	1419	473	S09.957	Carboxylesterase family
Purli19322	scaffold_6:2,849,755-2,851,206	1452	484	S09.UNW	alpha/beta hydrolase fold
Purli19338	scaffold_6:2,887,742-2,886,825	918	306	S09.UNW	Alpha/beta hydrolase family
Purli110373	scaffold_8:224,703-226,036	1334	343	S09.UPC	alpha/beta hydrolase fold
Purli14229	scaffold_2:3,763,006-3,764,211	1206	402	S09.UPC	Alpha/beta hydrolase family
Purli12182	scaffold_12:64,938-64,093	846	282	SCO7095-type peptidase	Alpha/beta hydrolase family
Purli110376	scaffold_8:233,431-234,811	1381	420	S09.UNW	Carboxylesterase family
Purli15283	scaffold_3:1,881,192-1,882,235	1044	348	S33.UPW	Alpha/beta hydrolase family
Purli13252	scaffold_2:737,859-736,458	1402	385	S33.UNW	Alpha/beta hydrolase family
Purli12230	scaffold_12:220,370-218,360	2011	591	S33.UNW	alpha/beta hydrolase fold PF08386
Purli14283	scaffold_2:3,904,634-3,905,823	1190	365	S33.UNW	Alpha/beta hydrolase family
Purli13260	scaffold_2:757,837-756,047	1791	597	S33.UPW	alpha/beta hydrolase fold PF08386
Purli19411	scaffold_61:12,184-13,341	1158	386	S33.UPW	Alpha/beta hydrolase family
Purli13268	scaffold_2:785,660-784,596	1065	355	S09.UPW	alpha/beta hydrolase fold
Purli1199	scaffold_1:890,620-889,588	1033	296	S33.UPW	Alpha/beta hydrolase family
Purli17377	scaffold_5:295,257-296,282	1026	342	S33.UNW	Alpha/beta hydrolase family
Purli12261	scaffold_12:312,280-314,002	1723	552	S09.UNW	Carboxylesterase family
Purli111481	scaffold_9:1,021,839-1,022,824	986	309	S33.973	Haloacid dehalogenase-like hydrolase
Purli1219	scaffold_1:937,861-936,873	989	256	S09.UNW	Dienelactone hydrolase family
Purli12271	scaffold_12:340,376-341,219	844	261	S33.UPW	Alpha/beta hydrolase family
Purli17396	scaffold_5:347,428-345,599	1830	531	S09.UPW	Carboxylesterase family
Purli17418	scaffold_5:400,415-399,576	840	196	S33.UPW
Purli12305	scaffold_12:428,020-427,004	1017	339	S33.UPW	Alpha/beta hydrolase family
Purli110502	scaffold_8:647,279-645,458	1822	563	Mername-AA083 peptidase	Serine carboxypeptidase
Purli110506	scaffold_8:653,399-654,581	1183	333	S09.UNW	Dienelactone hydrolase family
Purli15394	scaffold_3:2,220,980-2,220,075	906	302	S33.UNW	Alpha/beta hydrolase family
Purli15397	scaffold_3:2,225,719-2,224,306	1414	416	S33.UNW	Alpha/beta hydrolase family
Purli12335	scaffold_13:28,938-30,512	1575	525	S33.UNW	Alpha/beta hydrolase family
Purli12336	scaffold_13:32,051-30,758	1294	351	S33.UPW	Alpha/beta hydrolase family
Purli12339	scaffold_13:50,717-51,814	1098	366	S33.UPW	Alpha/beta hydrolase family
Purli110538	scaffold_8:744,283-742,251	2033	638	kex carboxypeptidase	Serine carboxypeptidase
Purli12356	scaffold_13:103,870-104,877	1008	336	S33.UPW	alpha/beta hydrolase fold
Purli12365	scaffold_13:128,184-129,675	1492	478	carboxypeptidase Y	Serine carboxypeptidase
Purli12369	scaffold_13:139,058-140,032	975	325	S33.UNW	Alpha/beta hydrolase family
Purli111600	scaffold_9:1,385,219-1,383,847	1373	411	S33.UNW	Epoxide hydrolase N terminus
Purli16483	scaffold_4:1,349,945-1,348,723	1223	360	S09.UNW	alpha/beta hydrolase fold
Purli11365	scaffold_1:4,632,147-4,633,556	1410	450	S09.UNW	alpha/beta hydrolase fold
Purli16489	scaffold_4:1,360,768-1,361,697	930	310	S09.UNW	Alpha/beta hydrolase family
Purli111611	scaffold_9:1,405,983-1,410,068	4086	794	S09.UPW	Carboxylesterase family
Purli19565	scaffold_7:364,482-363,559	924	308	S09.UNW	Alpha/beta hydrolase family
Purli16503	scaffold_4:1,393,133-1,395,004	1872	551	Mername-AA083 peptidase	Serine carboxypeptidase
Purli16510	scaffold_4:1,409,898-1,410,653	756	252	S33.UPW	Alpha/beta hydrolase family
Purli15491	scaffold_3:2,478,155-2,476,449	1707	532	S09.948	Carboxylesterase family
Purli17540	scaffold_5:784,109-783,104	1006	315	S33.UPW	alpha/beta hydrolase fold
Purli16517	scaffold_4:1,422,134-1,423,160	1027	306	S09.UNW	Esterase PHB depolymerase
Purli111677	scaffold_9:1,631,930-1,630,725	1206	354	S09.UNW	WD domain, G-beta repeat
Purli1423	scaffold_1:1,618,636-1,619,592	957	319	S09.025	PF02230
Purli12475	scaffold_14:103,399-101,540	1860	576	Mername-AA083 peptidase	Serine carboxypeptidase
Purli17600	scaffold_5:942,588-943,589	1002	286	S09.A38	Putative esterase
Purli11460	scaffold_1:4,904,222-4,905,758	1537	495	S33.A41	alpha/beta hydrolase fold
Purli12501	scaffold_14:181,453-182,679	1227	409	S09.UNW	Esterase FrsA-like
Purli111721	scaffold_9:1,787,020-1,788,440	1421	421	S33.UNW	alpha/beta hydrolase fold Epoxide hydrolase N terminus
Purli11498	scaffold_1:5,010,539-5,008,914	1626	542	S09.960	Carboxylesterase family
Purli12523	scaffold_14:251,880-250,792	1089	363	S33.UPW	Alpha/beta hydrolase family
Purli11521	scaffold_1:5,079,788-5,081,269	1482	494	S09.UPW	Carboxylesterase family
Purli14595	scaffold_27:63,492-64,442	951	317	S09.UPW	alpha/beta hydrolase fold
Purli11527	scaffold_1:5,100,544-5,101,601	1058	273	S09.UNW	Dienelactone hydrolase family
Purli13578	scaffold_2:1,791,077-1,789,155	1923	641	S33.UPW	Dual specificity phosphatase, catalytic domain Alpha/beta hydrolase family
Purli18703	scaffold_6:872,985-874,527	1543	494	carboxypeptidase Y	Serine carboxypeptidase
Purli1521	scaffold_1:1,918,173-1,919,135	963	299	S33.UPW	Alpha/beta hydrolase family
Purli16666	scaffold_4:1,961,676-1,962,626	951	317	S09.A57	Eukaryotic protein of unknown function (DUF829)
Purli19741	scaffold_7:945,017-944,079	939	290	S09.UNW
Purli16670	scaffold_4:1,969,855-1,968,501	1355	400	S33.A38	Alpha/beta hydrolase family
Purli11559	scaffold_1:5,195,240-5,194,481	760	228	S09.UNW	Dienelactone hydrolase family
Purli15668	scaffold_3:3,035,828-3,034,851	978	326	S09.A57	Eukaryotic protein of unknown function (DUF829)
Purli17718	scaffold_5:1,345,037-1,346,325	1289	382	S33.UPW	Alpha/beta hydrolase family
Purli14646	scaffold_29:66,657-67,505	849	263	S33.974	Alpha/beta hydrolase family
Purli16705	scaffold_4:2,077,308-2,078,491	1184	332	S09.B01	alpha/beta hydrolase fold
Purli12616	scaffold_15:109,259-110,322	1064	272	S09.UNW	Dienelactone hydrolase family
Purli1577	scaffold_1:2,134,061-2,133,046	1016	315	S33.UPW	Alpha/beta hydrolase family
Purli15706	scaffold_3:3,148,023-3,146,415	1609	518	S09.UNW	alpha/beta hydrolase fold
Purli15717	scaffold_3:3,177,876-3,175,867	2010	670	S33.UPW	PF08386
Purli15719	scaffold_3:3,181,696-3,180,758	939	313	S09.UPW	PF02230
Purli1607	scaffold_1:2,229,506-2,230,784	1279	307	S33.UNW	Alpha/beta hydrolase family
Purli14716	scaffold_3:169,072-167,254	1819	540	S09.UNW	Carboxylesterase family
Purli14734	scaffold_3:213,614-212,670	945	315	S09.UNW	Alpha/beta hydrolase family
Purli14760	scaffold_3:301,349-302,620	1272	424	S09.UPC	Alpha/beta hydrolase family
Purli110908	scaffold_8:1,841,691-1,840,620	1072	336	S09.UPW	Alpha/beta hydrolase family
Purli15792	scaffold_3:3,399,657-3,398,593	1065	254	S09.UNW	Dienelactone hydrolase family
Purli1686	scaffold_1:2,508,548-2,509,771	1224	408	S09.UNW	alpha/beta hydrolase fold
Purli19908	scaffold_7:1,542,179-1,543,723	1545	424	S33.UPW	Alpha/beta hydrolase family
Purli15826	scaffold_3:3,508,302-3,509,485	1184	318	S09.B01	alpha/beta hydrolase fold
Purli15827	scaffold_3:3,511,440-3,509,681	1760	564	S28.UPW	Serine carboxypeptidase S28
Purli15833	scaffold_3:3,533,477-3,532,557	921	307	S33.UNW	Alpha/beta hydrolase family
Purli12763	scaffold_16:187,565-189,425	1861	556	S09.UNW	Carboxylesterase family
Purli13791	scaffold_2:2,386,747-2,388,051	1305	359	S09.UPW	alpha/beta hydrolase fold
Purli12770	scaffold_16:201,601-200,453	1149	383	S33.UPW	Alpha/beta hydrolase family
Purli18930	scaffold_6:1,584,559-1,585,545	987	329	S33.UPW	Alpha/beta hydrolase family
Purli18933	scaffold_6:1,600,060-1,598,759	1302	284	S09.UNW	Dienelactone hydrolase family
Purli19965	scaffold_7:1,719,887-1,721,721	1835	567	S33.UNW	Epoxide hydrolase N terminus
Purli13845	scaffold_2:2,538,304-2,537,233	1072	299	S33.UPW	Alpha/beta hydrolase family
Purli15909	scaffold_3:3,742,741-3,741,488	1254	375	S33.UPW	Alpha/beta hydrolase family
Purli12843	scaffold_17:96,001-93,939	2063	548	S15.UNW	X-Pro dipeptidyl-peptidase (S15 family) PF08530
Purli17971	scaffold_5:2,049,714-2,051,016	1303	407	S09.UNW	WD domain, G-beta repeat
Purli11849	scaffold_10:411,364-413,418	2055	685	S33.UPW	alpha/beta hydrolase fold PF08386
Purli16975	scaffold_4:2,872,939-2,874,326	1388	324	S09.A35	Alpha/beta hydrolase family
Purli15976	scaffold_33:60,528-59,619	910	262	S33.974	Alpha/beta hydrolase family
Purli13935	scaffold_2:2,865,196-2,867,257	2062	669	S10.016	Serine carboxypeptidase
Purli17011	scaffold_4:3,000,402-3,001,846	1445	438	S09.986	Carboxylesterase family
Purli110084	scaffold_7:2,066,303-2,067,010	708	236	S33.UPW	Alpha/beta hydrolase family
Purli19109	scaffold_6:2,149,378-2,147,115	2264	696	S09.UNW	Carboxylesterase family
Purli17064	scaffold_4:3,186,387-3,184,966	1422	474	S33.UPW	Alpha/beta hydrolase family
Purli110138	scaffold_7:2,229,480-2,230,457	978	326	S33.UPW	Alpha/beta hydrolase family
Purli17085	scaffold_4:3,242,001-3,241,153	849	259	S33.UPW	Alpha/beta hydrolase family
Purli19134	scaffold_6:2,220,984-2,221,976	993	331	S09.UNW	Alpha/beta hydrolase family
Purli16064	scaffold_4:108,547-107,601	947	295	S09.UNW	Putative esterase
Purli19147	scaffold_6:2,262,135-2,263,904	1770	590	S09.UPW	Carboxylesterase family
Purli14031	scaffold_2:3,152,848-3,154,338	1491	437	S33.UPW	Alpha/beta hydrolase family
Purli17109	scaffold_4:3,330,431-3,329,031	1401	419	S33.UPW	Alpha/beta hydrolase family
Purli19160	scaffold_6:2,301,909-2,300,239	1671	557	S33.UPW	Alpha/beta hydrolase family
Purli111212	scaffold_9:199,892-201,508	1617	522	S09.UPW	Carboxylesterase family
Purli110195	scaffold_7:2,378,395-2,377,264	1132	295	S09.UPC	Alpha/beta hydrolase family
Purli17135	scaffold_4:3,397,016-3,398,733	1718	555	carboxypeptidase Y	Serine carboxypeptidase Carboxypeptidase Y pro-peptide
Purli18177	scaffold_5:2,665,260-2,665,964	705	235	S33.UPW	Alpha/beta hydrolase family
Purli19217	scaffold_6:2,508,880-2,506,819	2062	634	M03.UPA	Peptidase family M3
Purli14110	scaffold_2:3,382,367-3,382,958	592	177	M03.UNB	Phosphatidylethanolamine-binding protein
Purli158	scaffold_1:452,838-453,939	1102	348	penicillolysin	Deuterolysin metalloprotease (M35) family
Purli110306	scaffold_8:29,883-27,487	2397	737	oligopeptidase MepB	Peptidase family M3
Purli19317	scaffold_6:2,836,335-2,837,516	1182	394	M80.A04	WLM domain
Purli18316	scaffold_5:3,040,471-3,038,235	2237	644	M03.UPA	Peptidase family M3
Purli18321	scaffold_5:3,051,594-3,050,672	923	283	Mername-AA293 peptidase	Pregnancy-associated plasma protein-A
Purli17302	scaffold_5:45,085-45,937	853	263	M76.002	PF09768
Purli14238	scaffold_2:3,786,222-3,788,422	2201	617	fungalysin	Fungalysin metallopeptidase (M36) Fungalysin/Thermolysin Propeptide Motif
Purli18448	scaffold_6:38,833-40,470	1638	509	M48.A08	Peptidase family M48
Purli19543	scaffold_7:312,369-311,441	929	292	Kell blood-group peptidase	Ankyrin repeat Ankyrin repeats (3 copies)
Purli16518	scaffold_4:1,424,462-1,423,516	947	280	Mername-AA293 peptidase	Pregnancy-associated plasma protein-A
Purli12422	scaffold_13:310,322-311,426	1105	351	penicillolysin	Deuterolysin metalloprotease (M35) family
Purli110635	scaffold_8:1,013,354-1,012,064	1291	382	M48.UPC	Peptidase family M48
Purli16611	scaffold_4:1,786,270-1,787,263	994	288	Mername-AA293 peptidase	Pregnancy-associated plasma protein-A
Purli17641	scaffold_5:1,111,652-1,110,462	1191	377	penicillolysin	Deuterolysin metalloprotease (M35) family
Purli15653	scaffold_3:2,998,201-2,996,817	1385	384	stearolysin	Thermolysin metallopeptidase, catalytic domain Thermolysin metallopeptidase, alpha-helical domain
Purli12603	scaffold_15:79,145-78,067	1079	342	penicillolysin	Deuterolysin metalloprotease (M35) family
Purli13733	scaffold_2:2,242,678-2,240,660	2019	673	M06.UPW
Purli15797	scaffold_3:3,411,843-3,413,882	2040	639	fungalysin	Fungalysin metallopeptidase (M36) Fungalysin/Thermolysin Propeptide Motif
Purli11739	scaffold_10:56,072-56,884	813	271	M10.UPA	Matrixin
Purli110963	scaffold_8:1,998,198-1,999,433	1236	375	M80.A01	WLM domain
Purli15893	scaffold_3:3,697,800-3,696,680	1121	353	penicillolysin	Deuterolysin metalloprotease (M35) family
Purli11922	scaffold_10:634,013-634,895	883	219	endothelin-converting enzyme 2	PF08241
Purli18101	scaffold_5:2,446,246-2,444,020	2227	703	oligopeptidase MepB	Peptidase family M3
Purli17094	scaffold_4:3,263,909-3,266,293	2385	795	M03.UPA	Peptidase family M3
Purli15051	scaffold_3:1,232,646-1,231,405	1242	414	M03.UPA	Beta-lactamase

## Sheet: T. harzianum CBS 226.9
Protein Id	Location	Gene Length	Protein Length	Merops Annotations	Domains
Triha198330	scaffold_20:274,286-275,648	1363	359	C108.00	WD domain, G-beta repeat
Triha176848	scaffold_2:3,702,497-3,701,093	1405	337	C108.00	WD domain, G-beta repeat
Triha1503891	scaffold_2:1,336,189-1,337,607	1419	319	C108.00	WD domain, G-beta repeat
Triha1505979	scaffold_4:100,107-101,895	1789	306	C108.00	WD domain, G-beta repeat
Triha1497786	scaffold_11:21,061-22,389	1329	443	C108.00	WD domain, G-beta repeat
Triha113476	scaffold_2:1,785,842-1,783,324	2519	373	C108.00	WD domain, G-beta repeat
Triha1175	scaffold_1:492,674-493,534	861	287	C108.00
Triha162794	scaffold_6:383,071-384,144	1074	358	C108.00	WD domain, G-beta repeat
Triha1100842	scaffold_29:100,120-100,746	627	209	C108.00	WD domain, G-beta repeat
Triha1156231	scaffold_29:31,633-29,753	1881	317	C108.00	WD domain, G-beta repeat
Triha198904	scaffold_22:184,043-183,675	369	123	C108.00	WD domain, G-beta repeat
Triha1173840	scaffold_1:867,772-866,406	1367	347	C108.00	WD domain, G-beta repeat
Triha197060	scaffold_17:351,304-350,474	831	277	C108.00	WD domain, G-beta repeat
Triha1504626	scaffold_2:3,360,343-3,358,661	1683	321	C108.00	WD domain, G-beta repeat
Triha192004	scaffold_11:805,955-804,429	1527	509	C108.00	WD domain, G-beta repeat
Triha1504691	scaffold_2:3,538,332-3,540,127	1796	339	C108.00	WD domain, G-beta repeat
Triha17128	scaffold_9:284,188-283,052	1137	355	C108.00	WD domain, G-beta repeat
Triha178816	scaffold_3:120,311-118,999	1313	395	C108.00	WD domain, G-beta repeat
Triha1477553	scaffold_1:3,730,939-3,732,397	1459	460	C26.952	Glutamine amidotransferase class-I Carbamoyl-phosphate synthase small chain, CPSase domain
Triha14098	scaffold_4:2,239,464-2,236,528	2937	609	U52.UPW	Carboxylesterase family
Triha1485406	scaffold_13:163,668-165,268	1601	508	U52.UPW	Eukaryotic aspartyl protease
Triha1490506	scaffold_2:1,205,645-1,207,060	1416	412	A01.UPA	Eukaryotic aspartyl protease
Triha1155725	scaffold_25:322,608-324,096	1489	356	A01.UPA	Eukaryotic aspartyl protease
Triha1495734	scaffold_7:708,089-706,815	1275	425	A01.081	Eukaryotic aspartyl protease
Triha1210061	scaffold_10:202,973-204,420	1448	373	A01.UNA	Eukaryotic aspartyl protease
Triha1153773	scaffold_19:45,729-47,909	2181	490	A01.UPA	Eukaryotic aspartyl protease
Triha179064	scaffold_3:10,336-11,892	1557	474	A01.UNA	Eukaryotic aspartyl protease
Triha172967	scaffold_1:384,028-383,330	699	233	A01.UNA
Triha19497	scaffold_15:695,607-697,193	1587	505	A01.UPA	Eukaryotic aspartyl protease
Triha1507284	scaffold_5:967,966-969,729	1764	396	saccharopepsin	Eukaryotic aspartyl protease
Triha19628	scaffold_16:219,867-221,960	2094	665	A01.UNA
Triha1145824	scaffold_8:146,078-144,874	1205	356	A01.UNA	Eukaryotic aspartyl protease
Triha1500159	scaffold_18:56,612-58,615	2004	622	A01.UPA	Eukaryotic aspartyl protease
Triha16629	scaffold_8:119,840-121,045	1206	402	endothiapepsin	Eukaryotic aspartyl protease
Triha16702	scaffold_8:341,319-339,654	1666	516	A01.077	Eukaryotic aspartyl protease
Triha120028	scaffold_15:128,464-126,792	1673	460	A01.081	Eukaryotic aspartyl protease
Triha118037	scaffold_8:1,367,608-1,368,925	1318	384	A01.UPA	Eukaryotic aspartyl protease
Triha1103277	scaffold_1:552,946-555,014	2069	455	A01.080	Eukaryotic aspartyl protease
Triha186893	scaffold_7:3,712-4,931	1220	387	polyporopepsin	Eukaryotic aspartyl protease
Triha1502634	scaffold_1:1,729,021-1,730,911	1891	531	A01.082	Eukaryotic aspartyl protease
Triha174616	scaffold_2:1,936,910-1,935,496	1415	419	A01.044	Eukaryotic aspartyl protease
Triha1495501	scaffold_7:59,945-61,383	1439	467	A01.082	Eukaryotic aspartyl protease
Triha1493562	scaffold_4:2,452,644-2,453,858	1215	405	trichodermapepsin	Eukaryotic aspartyl protease
Triha174923	scaffold_2:3,035,204-3,037,080	1877	576	signal peptide peptidase-like protein 2A	Carboxylesterase family
Triha1508644	scaffold_6:2,329,460-2,326,151	3310	837	A22.A12	Urease alpha-subunit, N-terminal domain Urease, gamma subunit Urease beta subunit PF01979
Triha191917	scaffold_11:221,985-220,200	1786	575	A22.UNB	Signal peptide peptidase
Triha1507934	scaffold_6:265,205-267,124	1920	555	C39.UNW	Amidohydrolase family
Triha1506959	scaffold_5:28,822-26,642	2181	450	C54.UPW	Peptidase C54 catalytic domain
Triha19365	scaffold_15:225,590-224,832	759	253	C12.UNW	Ubiquitin carboxyl-terminal hydrolase, family 1
Triha190288	scaffold_9:248,894-244,842	4053	1156	C19.A59	Ubiquitin carboxyl-terminal hydrolase MATH domain
Triha1499916	scaffold_16:552,700-550,119	2582	780	C19.A65	Ubiquitin carboxyl-terminal hydrolase UBA/TS-N domain Zn-finger in ubiquitin-hydrolases and other protein
Triha1511211	scaffold_12:230,187-231,751	1565	320	ubiquitinyl hydrolase-L5	Ubiquitin carboxyl-terminal hydrolase, family 1
Triha192408	scaffold_11:338,985-338,171	815	249	ubiquitinyl hydrolase-L3	Ubiquitin carboxyl-terminal hydrolase, family 1
Triha1126229	scaffold_18:217,670-219,307	1638	546	C39.UNW	Amidohydrolase family
Triha1513394	scaffold_22:261,793-264,565	2773	603	C01.107	Carboxylesterase family
Triha1344490	scaffold_3:926,276-929,230	2955	742	C19.008	Ubiquitin carboxyl-terminal hydrolase
Triha1493049	scaffold_4:1,054,865-1,059,529	4665	1461	C19.UNW	Ubiquitin carboxyl-terminal hydrolase
Triha1494090	scaffold_5:1,061,757-1,057,622	4136	1303	C19.UPW	Ubiquitin carboxyl-terminal hydrolase
Triha1477766	scaffold_2:300,919-303,540	2622	817	C19.UNW	Ubiquitin carboxyl-terminal hydrolase
Triha1181829	scaffold_1:1,596,134-1,598,500	2367	561	C19.A60	Ubiquitin family Ubiquitin carboxyl-terminal hydrolase
Triha197885	scaffold_19:359,949-361,855	1907	517	C19.UPW	Ubiquitin carboxyl-terminal hydrolase
Triha189786	scaffold_9:932,918-934,573	1656	552	C19.972	Ubiquitin carboxyl-terminal hydrolase
Triha191927	scaffold_11:118,278-116,679	1600	510	bleomycin hydrolase (animal)	Peptidase C1-like family
Triha1546732	scaffold_25:41,140-39,464	1677	559	cathepsin S	Carboxylesterase family
Triha178830	scaffold_3:2,182,464-2,180,272	2193	731	C19.UNW	Ubiquitin carboxyl-terminal hydrolase
Triha171311	scaffold_1:3,403,552-3,404,785	1234	389	C13.005	Peptidase C13 family
Triha1511734	scaffold_13:545,382-546,341	960	170	C14.UPB
Triha198146	scaffold_19:241,468-240,311	1158	346	C14.045	Caspase domain
Triha1148421	scaffold_10:1,050,551-1,052,415	1865	488	C14.045	Caspase domain
Triha186929	scaffold_7:948,089-949,079	991	251	SENP8 peptidase (fungus-type)	Ulp1 protease family, C-terminal catalytic domain
Triha1503668	scaffold_2:692,592-691,175	1418	246	C15.UPW	Pyroglutamyl peptidase
Triha194913	scaffold_13:490,465-491,326	862	248	C97.A08	PPPDE putative peptidase domain
Triha178900	scaffold_3:863,179-863,913	735	245	aspergilloglutamic peptidase	Peptidase A4 family
Triha1506969	scaffold_5:71,287-68,847	2441	637	G01.UPW	PF08386
Triha191534	scaffold_10:119,253-119,951	699	215	scytalidoglutamic peptidase	Peptidase A4 family
Triha198848	scaffold_22:147,128-146,421	708	236	aspergilloglutamic peptidase	Peptidase A4 family
Triha188629	scaffold_8:559,261-560,055	795	265	aspergilloglutamic peptidase	Peptidase A4 family
Triha1518894	scaffold_4:2,782,127-2,783,998	1872	579	G01.UPW	PF08386
Triha1129902	scaffold_42:6,568-7,317	750	222	G01.UPW	Peptidase A4 family
Triha1100261	scaffold_26:219,394-221,320	1927	614	G01.UPW	PF08386
Triha1490519	scaffold_2:1,224,861-1,226,104	1244	353	I87.UPW	PF01145
Triha1481871	scaffold_6:685,945-685,030	916	282	I87.UPW	PF01145
Triha181594	scaffold_4:2,336,293-2,335,907	387	82	I78.UPW
Triha181683	scaffold_4:218,135-219,423	1289	406	I87.UPW	PF01145
Triha1156425	scaffold_30:55,515-54,944	572	97	I09.UPW
Triha188229	scaffold_7:1,139,298-1,140,358	1061	204	I51.UPW	Phosphatidylethanolamine-binding protein
Triha1501417	scaffold_28:150,324-149,207	1118	309	M79.UPW	PF02517
Triha199093	scaffold_22:141,922-140,802	1121	317	chloride channel accessory protein 2
Triha1555819	scaffold_7:2,370,902-2,372,803	1902	437	M96.UNW	Serine carboxypeptidase
Triha1105686	scaffold_2:99,077-100,519	1443	443	carboxypeptidase MeCPA	Zinc carboxypeptidase
Triha1494007	scaffold_5:844,517-845,909	1393	423	carboxypeptidase MeCPA	Zinc carboxypeptidase PF02244
Triha194049	scaffold_12:117,908-116,355	1554	518	M14.UNA	Zinc carboxypeptidase
Triha1499221	scaffold_14:267,643-269,247	1605	456	M16.UNB	Insulinase (Peptidase family M16) Peptidase M16 inactive domain
Triha1525314	scaffold_24:184,082-181,965	2118	450	methionyl aminopeptidase 2	Metallopeptidase family M24
Triha1508048	scaffold_6:616,302-614,279	2024	441	methionyl aminopeptidase 2	Metallopeptidase family M24
Triha1506036	scaffold_4:257,374-259,476	2103	503	Icp55 peptidase	Metallopeptidase family M24 Aminopeptidase P, N-terminal domain
Triha1364942	scaffold_31:4,282-7,037	2756	652	M24.UNB	Metallopeptidase family M24 PF01321
Triha1114144	scaffold_5:1,553,255-1,551,282	1974	429	M24.UPB	Metallopeptidase family M24
Triha1493102	scaffold_4:1,216,423-1,217,997	1575	412	M24.UNW	Metallopeptidase family M24
Triha1477756	scaffold_2:257,716-259,407	1692	464	M24.A09	Metallopeptidase family M24 Aminopeptidase P, N-terminal domain
Triha1496303	scaffold_7:2,329,551-2,331,390	1840	514	M24.UPB	Metallopeptidase family M24 Aminopeptidase P, N-terminal domain
Triha174484	scaffold_2:31,295-32,703	1409	445	M24.A11	Metallopeptidase family M24
Triha1512973	scaffold_19:60,801-62,573	1773	385	M24.017	Metallopeptidase family M24
Triha1486427	scaffold_16:510,658-512,075	1418	448	M20.UND	Peptidase family M20/M25/M40
Triha1531589	scaffold_7:1,234,712-1,232,971	1742	399	Mername-AA063 peptidase	Peptidase family M28
Triha1482470	scaffold_7:241,197-239,844	1354	435	M20.UPD	Peptidase family M20/M25/M40 Peptidase dimerisation domain
Triha1549085	scaffold_3:3,067,398-3,068,357	960	298	M28.UPA	Acetyl xylan esterase (AXE1)
Triha1501003	scaffold_24:126,512-127,917	1406	370	Mername-AA063 peptidase	Peptidase family M28
Triha194491	scaffold_13:645,515-648,289	2775	898	M20.UNF	WD domain, G-beta repeat Peptidase family M20/M25/M40 Peptidase dimerisation domain
Triha1513493	scaffold_23:229,090-231,161	2072	585	M20.UPA	Peptidase family M20/M25/M40 Peptidase dimerisation domain
Triha1101863	scaffold_38:35,791-34,484	1308	436	M28.UNE	alpha/beta hydrolase fold Epoxide hydrolase N terminus
Triha199871	scaffold_25:288,943-290,542	1600	428	M28.UPE	Peptidase family M28
Triha1296496	scaffold_2:2,116,042-2,118,075	2034	523	aminopeptidase Y	PF02225 Peptidase family M28
Triha178394	scaffold_3:2,094,273-2,095,867	1595	507	M18.UPW	Aminopeptidase I zinc metalloprotease (M18)
Triha1531014	scaffold_6:1,451,573-1,453,193	1621	380	M28.UPA	Peptidase family M28
Triha175372	scaffold_2:3,443,460-3,444,957	1498	477	Dug1 peptidase	Peptidase family M20/M25/M40 Peptidase dimerisation domain
Triha1120443	scaffold_10:91,150-89,985	1166	328	M28.UNC	alpha/beta hydrolase fold
Triha1508539	scaffold_6:1,986,459-1,983,401	3059	791	M28.UNB	PF02225 Peptidase family M28
Triha1497300	scaffold_9:1,377,819-1,378,802	984	274	M28.UPA
Triha184687	scaffold_6:242,399-243,763	1365	417	M20.UND	Peptidase family M20/M25/M40 Peptidase dimerisation domain
Triha171448	scaffold_1:467,258-465,774	1485	495	M28.UNE	PF08386
Triha1520003	scaffold_6:791,390-792,860	1471	413	M20.UND	Peptidase family M20/M25/M40 Peptidase dimerisation domain
Triha187896	scaffold_7:1,159,420-1,158,112	1309	419	M20.A16	Peptidase family M20/M25/M40 Peptidase dimerisation domain
Triha11889	scaffold_2:2,253,887-2,252,168	1720	492	aminopeptidase Y	PF02225 Peptidase family M28
Triha186974	scaffold_7:985,321-983,542	1780	555	M20.UPA	Peptidase family M20/M25/M40 Peptidase dimerisation domain
Triha1503773	scaffold_2:1,028,507-1,030,686	2180	493	M18.A01	Aminopeptidase I zinc metalloprotease (M18)
Triha1103406	scaffold_1:778,565-780,660	2096	457	M20.UNW	Peptidase family M20/M25/M40 Peptidase dimerisation domain
Triha190168	scaffold_9:58,566-57,028	1539	450	M19.A01	Membrane dipeptidase (Peptidase family M19)
Triha1530513	scaffold_5:2,327,758-2,325,831	1928	457	M38.UNW	Amidohydrolase family
Triha1478310	scaffold_2:2,107,788-2,106,469	1320	440	M38.UPW	PF01979
Triha11128	scaffold_1:3,820,449-3,818,968	1482	472	M38.981	PF01979
Triha1510099	scaffold_9:963,007-960,618	2390	592	M38.UNW	Amidohydrolase family
Triha198544	scaffold_21:87,366-86,158	1209	403	M38.UPW	PF01979
Triha1530831	scaffold_6:771,035-772,719	1685	501	M38.UNW	PF01979
Triha1503180	scaffold_1:3,233,150-3,231,321	1830	455	M38.UNW	PF01979
Triha1511377	scaffold_12:751,345-749,646	1700	470	M38.UNW	PF01979
Triha1150077	scaffold_12:633,930-632,449	1482	454	Pro-Hyp dipeptidase	PF01979
Triha191801	scaffold_10:182,927-185,006	2080	559	M38.UNW	PF07908 Amidohydrolase family
Triha119117	scaffold_11:1,266,340-1,265,057	1284	428	M38.UNW	PF01979
Triha1507692	scaffold_5:2,197,244-2,199,353	2110	526	M38.UNW	PF01979
Triha1427832	scaffold_6:953,119-955,326	2208	363	M38.UPW	PF04909
Triha1555948	scaffold_8:21,296-19,917	1380	356	M19.A01	Membrane dipeptidase (Peptidase family M19)
Triha188032	scaffold_7:787,465-788,883	1419	473	M38.UPW	PF01979
Triha1525297	scaffold_24:129,834-128,308	1527	509	M38.UNW	PF01979
Triha1510093	scaffold_9:941,138-939,973	1166	256	M67.UNW	JAB1/Mov34/MPN/PAD-1 ubiquitin protease
Triha183626	scaffold_5:115,328-116,543	1216	338	M67.A11	JAB1/Mov34/MPN/PAD-1 ubiquitin protease
Triha186878	scaffold_7:2,084,317-2,083,195	1123	350	M67.A02	JAB1/Mov34/MPN/PAD-1 ubiquitin protease
Triha18152	scaffold_11:920,331-919,099	1233	360	M67.UNW	JAB1/Mov34/MPN/PAD-1 ubiquitin protease
Triha1509603	scaffold_8:873,186-875,239	2054	511	M81.UPW	PF07171 PF07364
Triha1523270	scaffold_12:1,047,586-1,049,370	1785	573	T03.011	Gamma-glutamyltranspeptidase
Triha12074	scaffold_2:2,803,477-2,804,545	1069	270	T01.974	Proteasome subunit
Triha1502882	scaffold_1:2,399,989-2,398,778	1212	246	T01.995	Proteasome subunit
Triha1510080	scaffold_9:887,898-886,549	1350	204	T01.984	Proteasome subunit
Triha176997	scaffold_2:1,565,987-1,565,043	945	286	proteasome catalytic subunit 3	Proteasome subunit
Triha185201	scaffold_6:258,688-256,664	2025	607	T03.UPW	Gamma-glutamyltranspeptidase
Triha192409	scaffold_11:944,704-945,703	1000	230	proteasome catalytic subunit 1	Proteasome subunit
Triha1505094	scaffold_3:765,820-764,519	1302	262	T01.987	Proteasome subunit
Triha1505093	scaffold_3:761,173-764,473	3301	703	C44.975	Glutamine amidotransferases class-II SIS domain
Triha1136509	scaffold_3:1,114,815-1,111,989	2827	581	C44.976	Glutamine amidotransferases class-II Asparagine synthase
Triha11357	scaffold_2:439,722-438,770	953	272	proteasome catalytic subunit 2	Proteasome subunit
Triha1504152	scaffold_2:2,101,575-2,103,529	1955	594	T03.A09	Gamma-glutamyltranspeptidase
Triha1352623	scaffold_3:1,836,497-1,837,863	1367	270	T01.976	Proteasome subunit
Triha12580	scaffold_3:595,589-594,738	852	265	T01.A12	Proteasome subunit
Triha1135839	scaffold_3:145,643-143,053	2591	583	T03.UPW	Gamma-glutamyltranspeptidase
Triha194909	scaffold_13:674,737-673,658	1080	360	glycosylasparaginase precursor	Asparaginase
Triha186744	scaffold_7:1,580,853-1,579,011	1843	549	C44.UPW	Glutamine amidotransferases class-II Asparagine synthase
Triha1511725	scaffold_13:501,119-499,378	1742	460	T02.UPW	Asparaginase
Triha1504589	scaffold_2:3,247,374-3,246,028	1347	206	T01.P02	Proteasome subunit
Triha1504620	scaffold_2:3,345,689-3,347,164	1476	254	T01.971	Proteasome subunit
Triha188905	scaffold_8:425,436-424,279	1158	278	T01.A11	Proteasome subunit
Triha1511826	scaffold_13:867,705-869,172	1468	252	T01.973	Proteasome subunit
Triha1480080	scaffold_4:553,427-552,394	1034	293	T01.977	Proteasome subunit
Triha1506423	scaffold_4:1,321,440-1,320,242	1199	255	trypsin (fungal)	Trypsin
Triha1526221	scaffold_1:155,767-156,838	1072	259	trypsin (fungal)	Trypsin
Triha1549893	scaffold_35:69,686-68,934	753	223	C56.UPW	DJ-1/PfpI family
Triha1541724	scaffold_15:253,192-254,146	955	236	C56.UNW	DJ-1/PfpI family
Triha16171	scaffold_7:1,014,643-1,013,865	779	238	C26.A32	PF01174
Triha1506924	scaffold_4:2,754,998-2,753,942	1057	287	S51.UPW	Peptidase family S51
Triha1506936	scaffold_4:2,797,848-2,799,193	1346	240	C56.004	DJ-1/PfpI family
Triha1494719	scaffold_6:240,707-239,848	860	249	C26.UNW	Glutamine amidotransferase class-I
Triha13304	scaffold_3:2,928,954-2,929,779	826	235	C56.UPW	DJ-1/PfpI family
Triha1502117	scaffold_1:105,093-103,981	1113	229	C56.UNW	DJ-1/PfpI family
Triha1527730	scaffold_2:2,019,119-2,018,354	766	233	C56.UNW	DJ-1/PfpI family
Triha1505337	scaffold_3:1,454,338-1,455,717	1380	229	C56.UNW	DJ-1/PfpI family
Triha1456293	scaffold_8:5,194-6,339	1146	241	C56.004	DJ-1/PfpI family
Triha1494633	scaffold_6:14,143-12,664	1480	399	BapF peptidase ({Pseudomonas} sp.)	Peptidase family S58
Triha1504124	scaffold_2:2,027,145-2,025,447	1699	395	BapF peptidase ({Pseudomonas} sp.)	Peptidase family S58
Triha177127	scaffold_3:2,647,480-2,646,075	1406	448	ornithine acetyltransferase precursor	ArgJ family
Triha1532208	scaffold_8:1,227,454-1,225,719	1736	402	BapF peptidase ({Pseudomonas} sp.)	Peptidase family S58
Triha1509809	scaffold_9:114,380-116,169	1790	409	BapF peptidase ({Pseudomonas} sp.)	Peptidase family S58
Triha1509808	scaffold_9:114,127-112,748	1380	402	BapF peptidase ({Pseudomonas} sp.)	Peptidase family S58
Triha1116744	scaffold_7:77,215-80,390	3176	919	S08.139	Subtilase family
Triha1149523	scaffold_11:1,164,822-1,166,952	2131	540	cerevisin	Subtilase family Peptidase inhibitor I9
Triha1511032	scaffold_11:1,032,060-1,033,521	1462	381	S08.056	Subtilase family Peptidase inhibitor I9
Triha1528472	scaffold_3:866,124-868,457	2334	632	aorsin	Pro-kumamolisin, activation domain
Triha1479338	scaffold_3:1,467,976-1,465,922	2055	650	aorsin	Pro-kumamolisin, activation domain
Triha1541862	scaffold_15:605,918-606,838	921	282	S08.UNA	Subtilase family
Triha1110777	scaffold_3:3,071,034-3,072,619	1586	410	S08.066	Subtilase family Peptidase inhibitor I9
Triha1494847	scaffold_6:605,221-607,221	2001	579	grifolisin	Subtilase family Pro-kumamolisin, activation domain
Triha157616	scaffold_1:1,052,499-1,051,682	818	250	S08.UNA
Triha1510269	scaffold_10:145,731-143,846	1886	603	aorsin	Pro-kumamolisin, activation domain
Triha198670	scaffold_21:247,980-250,002	2023	619	grifolisin	Pro-kumamolisin, activation domain
Triha1548213	scaffold_3:1,469,071-1,471,005	1935	588	aorsin	Pro-kumamolisin, activation domain
Triha161850	scaffold_1:3,368,261-3,368,936	676	194	S08.UNA
Triha15561	scaffold_6:1,492,679-1,494,156	1478	434	S08.056	Subtilase family
Triha1491981	scaffold_3:1,384,968-1,382,796	2173	627	aorsin	Pro-kumamolisin, activation domain
Triha1129576	scaffold_35:12,969-10,144	2826	921	S08.UPA	Subtilase family
Triha1489009	scaffold_1:1,032,017-1,029,430	2588	842	S08.139	Subtilase family Fn3-like domain
Triha171227	scaffold_1:1,060,540-1,061,482	943	295	S08.UPA	Subtilase family
Triha1477752	scaffold_2:240,477-243,251	2775	879	S08.139	Subtilase family PF02225 Fn3-like domain
Triha112059	scaffold_1:284,437-287,295	2859	712	aorsin	Pro-kumamolisin, activation domain
Triha199104	scaffold_22:29,781-31,816	2036	622	aorsin	Pro-kumamolisin, activation domain
Triha1522070	scaffold_9:1,350,792-1,349,423	1370	409	oryzin	Subtilase family Peptidase inhibitor I9
Triha120377	scaffold_16:556,544-556,178	367	93	S08.UPA	Subtilase family
Triha1154554	scaffold_21:254,832-257,057	2226	638	aorsin	Pro-kumamolisin, activation domain
Triha193113	scaffold_12:643,678-645,804	2127	673	aorsin	Pro-kumamolisin, activation domain
Triha1497622	scaffold_10:905,662-906,332	671	202	S08.UPA	Subtilase family
Triha1133093	scaffold_2:372,890-370,032	2859	841	S08.139	Subtilase family Fn3-like domain
Triha1150549	scaffold_12:1,239,039-1,237,029	2011	589	S12.UPW	Beta-lactamase
Triha194247	scaffold_13:211,746-213,350	1605	517	S12.UPW	Beta-lactamase
Triha1112783	scaffold_4:2,575,552-2,573,319	2234	584	S12.UPW	Beta-lactamase
Triha1242868	scaffold_13:23,276-23,945	670	108	S12.UPW
Triha184156	scaffold_5:1,737,141-1,735,324	1818	557	S12.UPW	Beta-lactamase
Triha12300	scaffold_2:3,612,991-3,611,351	1641	547	S12.UPW	Beta-lactamase
Triha189351	scaffold_8:510,919-512,145	1227	353	S12.UPW	Beta-lactamase
Triha1513359	scaffold_22:127,347-129,490	2144	551	S12.UPW	Beta-lactamase
Triha121834	scaffold_35:45,242-43,572	1671	525	S12.UPW	Beta-lactamase
Triha199751	scaffold_24:153,011-154,419	1409	414	S12.UPW	Beta-lactamase
Triha1525868	scaffold_32:77,775-79,199	1425	420	S12.UPW	Beta-lactamase
Triha1512708	scaffold_16:710,073-708,448	1626	412	S12.UPW	Beta-lactamase
Triha168318	scaffold_6:1,575,699-1,574,731	969	323	S12.UPW	Beta-lactamase
Triha1487193	scaffold_21:287,007-285,376	1632	425	S12.UPW	Beta-lactamase
Triha1121683	scaffold_11:456,909-455,000	1910	502	S12.UPW	Beta-lactamase
Triha119365	scaffold_12:885,998-887,506	1509	487	S12.UPW	Beta-lactamase
Triha1102385	scaffold_63:14,022-12,675	1348	408	S12.UPW	Beta-lactamase
Triha1138478	scaffold_4:458,591-459,531	941	187	mitochondrial inner membrane peptidase 2
Triha1480680	scaffold_4:2,437,298-2,436,653	646	173	signalase (animal) 21 kDa component	Peptidase S24-like
Triha178257	scaffold_3:2,853,461-2,852,866	596	166	S26.UPA	Peptidase S24-like
Triha1511362	scaffold_12:695,966-697,387	1422	254	S14.A02	Clp protease
Triha1119865	scaffold_9:661,950-660,485	1466	261	S54.UNW	Der1-like family
Triha1524815	scaffold_19:378,690-380,125	1436	261	S54.UPW	Rhomboid domain
Triha1156541	scaffold_31:17,805-16,588	1218	245	S54.UNW	Der1-like family
Triha1552971	scaffold_5:2,408,107-2,409,944	1838	510	S09.UPW	Carboxylesterase family
Triha191140	scaffold_10:56,018-54,645	1374	405	S33.UNW	alpha/beta hydrolase fold Epoxide hydrolase N terminus
Triha1495617	scaffold_7:380,378-379,367	1012	280	S09.UPW	alpha/beta hydrolase fold
Triha119462	scaffold_12:1,219,455-1,220,534	1080	290	S33.971	alpha/beta hydrolase fold Epoxide hydrolase N terminus
Triha1506895	scaffold_4:2,657,713-2,656,379	1335	278	S33.UPW	alpha/beta hydrolase fold
Triha1499721	scaffold_15:861,812-862,834	1023	299	S33.UNW	alpha/beta hydrolase fold
Triha175793	scaffold_2:570,057-571,439	1383	316	S09.A35
Triha171712	scaffold_1:165,836-164,590	1247	354	S09.975	Carboxylesterase family
Triha1545835	scaffold_21:72,679-74,243	1565	465	S09.UPW	alpha/beta hydrolase fold
Triha19252	scaffold_14:805,485-807,197	1713	571	S09.UPW	Carboxylesterase family
Triha1539682	scaffold_11:1,120,746-1,118,380	2367	518	S33.UPW	alpha/beta hydrolase fold
Triha1499770	scaffold_16:141,530-142,758	1229	355	S09.UNW	WD domain, G-beta repeat
Triha18253	scaffold_11:1,262,890-1,264,725	1836	346	family S10 unassigned peptidases	Serine carboxypeptidase
Triha1103497	scaffold_1:950,123-949,185	939	313	S33.UNW	alpha/beta hydrolase fold
Triha1493640	scaffold_4:2,661,635-2,662,738	1104	253	S09.UNW	Dienelactone hydrolase family
Triha170743	scaffold_1:215,478-217,262	1785	503	S33.UNW	PF08386
Triha11117	scaffold_1:3,774,719-3,775,867	1149	383	S09.UNW	alpha/beta hydrolase fold
Triha1514137	scaffold_32:43,094-41,864	1231	257	S09.962	Carboxylesterase family
Triha199422	scaffold_23:14,108-13,140	969	304	S09.UNW
Triha189188	scaffold_8:367,958-366,988	971	289	S33.UPW	alpha/beta hydrolase fold
Triha1114793	scaffold_5:2,457,342-2,459,540	2199	436	S33.UPW
Triha1102504	scaffold_84:4,738-3,647	1092	345	S09.UNW	Fungal cellulose binding domain PF03664
Triha1514166	scaffold_33:69,730-70,769	1040	300	S33.UPW	alpha/beta hydrolase fold
Triha116501	scaffold_6:328,638-327,188	1451	251	S09.UNW	Dienelactone hydrolase family
Triha1513150	scaffold_20:115,956-117,373	1418	301	S09.A57	Eukaryotic protein of unknown function (DUF829)
Triha1507011	scaffold_5:182,359-185,068	2710	680	S33.UPW	PF08386
Triha14231	scaffold_4:2,654,939-2,655,999	1061	335	S33.UNW	alpha/beta hydrolase fold
Triha1325771	scaffold_24:236,033-237,247	1215	301	S33.UNW	alpha/beta hydrolase fold
Triha1499859	scaffold_16:400,095-399,052	1044	348	S09.UNW	alpha/beta hydrolase fold
Triha1523431	scaffold_13:261,541-260,497	1045	325	S09.UPC
Triha1533676	scaffold_12:1,257,695-1,258,648	954	267	S33.UPW
Triha1112808	scaffold_4:2,604,403-2,605,644	1242	345	S09.UPW	alpha/beta hydrolase fold
Triha1478377	scaffold_2:2,302,159-2,303,361	1203	257	S33.UPW	alpha/beta hydrolase fold
Triha192334	scaffold_11:895,996-897,313	1318	401	S09.UNW	WD domain, G-beta repeat
Triha1495799	scaffold_7:864,992-866,130	1139	306	S09.UNW
Triha1499892	scaffold_16:491,255-490,042	1214	364	S33.UPW	alpha/beta hydrolase fold
Triha1179	scaffold_1:501,866-500,415	1452	409	S33.UNW	alpha/beta hydrolase fold Epoxide hydrolase N terminus
Triha171861	scaffold_1:90,811-92,376	1566	522	S09.986	Carboxylesterase family
Triha1103604	scaffold_1:1,108,607-1,106,507	2101	527	S09.UPW	Carboxylesterase family
Triha1478385	scaffold_2:2,320,165-2,318,969	1197	399	S09.UNW
Triha1499911	scaffold_16:538,842-537,920	923	299	S33.UNW	alpha/beta hydrolase fold
Triha1421061	scaffold_6:77,682-79,213	1532	326	S09.UPC
Triha1487619	scaffold_25:3,736-4,614	879	293	S33.UNW	alpha/beta hydrolase fold
Triha1483522	scaffold_8:1,058,442-1,059,948	1507	409	S33.UNW	alpha/beta hydrolase fold Epoxide hydrolase N terminus
Triha113512	scaffold_2:1,905,059-1,906,033	975	325	S33.UPW
Triha1511179	scaffold_12:152,256-153,471	1216	295	S33.UPW	alpha/beta hydrolase fold
Triha1170190	scaffold_1:138,300-136,428	1873	567	S09.UPW	Carboxylesterase family
Triha1110796	scaffold_3:3,087,992-3,086,592	1401	254	S09.UNW	Dienelactone hydrolase family
Triha189300	scaffold_8:634,451-633,678	774	239	S33.UNW	Epoxide hydrolase N terminus
Triha1487644	scaffold_25:84,948-83,077	1872	556	S09.UNC	Carboxylesterase family
Triha1111871	scaffold_4:1,363,638-1,364,762	1125	375	S33.UPW	alpha/beta hydrolase fold
Triha1105726	scaffold_2:162,627-163,747	1121	351	S33.UNW	alpha/beta hydrolase fold
Triha187297	scaffold_7:2,081,564-2,080,197	1368	420	S33.UNW	alpha/beta hydrolase fold Epoxide hydrolase N terminus
Triha1499974	scaffold_16:643,498-644,423	926	291	S33.UNW	alpha/beta hydrolase fold
Triha1513284	scaffold_21:176,178-177,277	1100	314	S09.UPC	alpha/beta hydrolase fold
Triha1101637	scaffold_35:16,555-15,597	959	274	S33.UPW
Triha1490754	scaffold_2:1,923,185-1,921,935	1251	377	S33.UPW
Triha192423	scaffold_11:316,020-317,968	1949	553	S33.UPW	alpha/beta hydrolase fold Partial alpha/beta-hydrolase lipase region
Triha110506	scaffold_22:115,868-117,541	1674	515	S09.UNW	Carboxylesterase family
Triha1502033	scaffold_54:9,971-8,897	1075	320	S09.UPW	alpha/beta hydrolase fold
Triha1494872	scaffold_6:658,583-659,515	933	311	S09.UNW
Triha183232	scaffold_5:872,173-870,511	1663	534	S09.UPW	Carboxylesterase family
Triha1485666	scaffold_13:943,039-944,023	985	304	S33.UPW	alpha/beta hydrolase fold
Triha198599	scaffold_21:31,498-30,132	1367	407	S33.UPW
Triha1488736	scaffold_1:200,498-202,187	1690	518	S09.960	Carboxylesterase family
Triha1286011	scaffold_2:936,436-937,973	1538	287	S09.A38	Putative esterase
Triha1536904	scaffold_1:741,727-739,432	2296	563	S09.UPW	Carboxylesterase family
Triha1493891	scaffold_5:509,165-510,431	1267	404	S09.UPW
Triha1128325	scaffold_25:291,371-292,517	1147	319	S09.UNW
Triha1488777	scaffold_1:314,907-313,865	1043	329	S33.UNW	alpha/beta hydrolase fold
Triha17502	scaffold_10:130,504-129,650	855	285	S33.UPW	alpha/beta hydrolase fold
Triha1489815	scaffold_1:3,292,471-3,293,457	987	281	S09.UNW	Dienelactone hydrolase family
Triha1541016	scaffold_13:965,778-966,870	1093	297	S33.UNW	alpha/beta hydrolase fold
Triha1127315	scaffold_22:45,951-44,521	1431	394	S33.UPW
Triha1128340	scaffold_25:305,703-306,895	1193	319	S33.UNW	alpha/beta hydrolase fold
Triha198652	scaffold_21:284,671-283,171	1501	414	S33.UNW	alpha/beta hydrolase fold Epoxide hydrolase N terminus
Triha1500071	scaffold_17:199,495-198,211	1285	369	S33.UPW
Triha115716	scaffold_4:2,879,449-2,880,389	941	121	S09.UNW	Carboxylesterase family
Triha1502113	scaffold_1:72,192-69,928	2265	562	S15.UPW	X-Pro dipeptidyl-peptidase (S15 family) PF08530
Triha1144745	scaffold_7:1,049,527-1,051,119	1593	284	S09.UNW	Dienelactone hydrolase family
Triha111629	scaffold_39:65,354-65,752	399	95	tripeptidyl-peptidase A
Triha1486761	scaffold_18:265,986-264,100	1887	629	S33.UPW	alpha/beta hydrolase fold Dual specificity phosphatase, catalytic domain
Triha186387	scaffold_7:56,469-57,776	1308	436	S33.UPW	alpha/beta hydrolase fold
Triha1502129	scaffold_1:146,798-145,416	1383	432	S09.UNW	Esterase FrsA-like
Triha1385421	scaffold_4:1,495,696-1,497,282	1587	341	S33.UNW	alpha/beta hydrolase fold
Triha1507275	scaffold_5:930,226-931,292	1067	320	S33.UPW
Triha120889	scaffold_21:19,332-21,421	2090	628	S09.UNW	Carboxylesterase family
Triha110658	scaffold_23:200,313-197,574	2740	461	S33.UPW	alpha/beta hydrolase fold
Triha1502179	scaffold_1:401,108-402,376	1269	246	S09.UNW	Dienelactone hydrolase family
Triha1557473	scaffold_9:1,181,041-1,182,204	1164	317	S09.UNW	Dienelactone hydrolase family
Triha1430	scaffold_1:1,284,224-1,283,295	930	310	S33.UNW	alpha/beta hydrolase fold
Triha1510391	scaffold_10:617,671-616,667	1005	300	S09.UNW	Dienelactone hydrolase family
Triha1155061	scaffold_23:177,838-176,944	895	287	S33.UNW	alpha/beta hydrolase fold
Triha1510393	scaffold_10:622,482-621,354	1129	333	S09.UNW
Triha1491973	scaffold_3:1,362,735-1,361,402	1334	388	S33.UNW	alpha/beta hydrolase fold Epoxide hydrolase N terminus
Triha121954	scaffold_42:44,151-42,833	1319	280	S33.UPW
Triha1508363	scaffold_6:1,461,504-1,459,339	2166	392	S09.061	alpha/beta hydrolase fold
Triha14557	scaffold_5:834,637-832,928	1710	545	S09.UNW	Carboxylesterase family
Triha1242130	scaffold_12:1,111,822-1,110,906	917	252	S33.UPW
Triha1513490	scaffold_23:219,316-221,255	1940	591	S33.UPW	alpha/beta hydrolase fold PF08386
Triha173177	scaffold_1:684,952-686,658	1707	569	S09.UPW	Carboxylesterase family
Triha1540112	scaffold_12:578,578-580,483	1906	576	Mername-AA083 peptidase	Serine carboxypeptidase
Triha182392	scaffold_5:2,350,571-2,349,675	897	262	S33.UPW
Triha1145884	scaffold_8:216,220-214,790	1431	397	S33.UNW	alpha/beta hydrolase fold Epoxide hydrolase N terminus
Triha1423398	scaffold_6:474,214-472,534	1681	339	S09.UPW
Triha1100838	scaffold_29:106,446-107,981	1536	473	S09.UNW	alpha/beta hydrolase fold
Triha1496107	scaffold_7:1,734,776-1,733,751	1026	342	S33.UPW	alpha/beta hydrolase fold
Triha1553467	scaffold_6:295,199-294,273	927	309	S33.UPW	alpha/beta hydrolase fold
Triha13575	scaffold_4:570,745-571,949	1205	333	S09.B01	alpha/beta hydrolase fold
Triha1294397	scaffold_2:1,744,138-1,746,172	2035	480	S33.UPW	alpha/beta hydrolase fold
Triha18701	scaffold_13:6,067-7,817	1751	431	S33.UNW	alpha/beta hydrolase fold Epoxide hydrolase N terminus
Triha1510477	scaffold_10:840,140-842,354	2215	493	S33.A41	alpha/beta hydrolase fold
Triha1488987	scaffold_1:971,556-972,638	1083	361	S33.UNW	alpha/beta hydrolase fold
Triha187580	scaffold_7:292,150-293,934	1785	558	S09.980	Carboxylesterase family
Triha17711	scaffold_10:789,096-788,239	858	286	S09.UNW	Dienelactone hydrolase family
Triha1551464	scaffold_4:2,737,172-2,738,479	1308	436	S33.UPW	alpha/beta hydrolase fold
Triha184512	scaffold_6:270,438-269,196	1243	299	S33.UPW	alpha/beta hydrolase fold
Triha1512547	scaffold_16:215,206-214,269	938	282	S33.UPW	alpha/beta hydrolase fold
Triha1492079	scaffold_3:1,662,915-1,661,379	1537	465	S33.UNW
Triha191698	scaffold_10:745,281-746,216	936	312	S09.UNW	alpha/beta hydrolase fold
Triha1506417	scaffold_4:1,292,944-1,290,935	2010	570	S09.UPW	Carboxylesterase family
Triha1507452	scaffold_5:1,467,964-1,465,844	2121	521	family S10 unassigned peptidases	Serine carboxypeptidase
Triha1497209	scaffold_9:1,146,906-1,148,943	2038	633	kex carboxypeptidase	Serine carboxypeptidase
Triha1495171	scaffold_6:1,454,765-1,456,481	1717	362	S33.UPW	alpha/beta hydrolase fold
Triha1551488	scaffold_4:2,770,158-2,771,035	878	259	S33.UPW
Triha196844	scaffold_16:529,824-528,334	1491	421	S33.UNW	alpha/beta hydrolase fold Epoxide hydrolase N terminus
Triha110841	scaffold_25:44,914-43,694	1221	343	S09.968	alpha/beta hydrolase fold
Triha1153183	scaffold_17:37,789-36,212	1578	329	S09.UPW
Triha1101984	scaffold_40:23,147-22,069	1079	267	S09.UPW	alpha/beta hydrolase fold
Triha1153185	scaffold_17:39,349-38,270	1080	328	S09.UNW
Triha13712	scaffold_4:985,095-983,182	1914	553	S09.UPW	Carboxylesterase family
Triha191786	scaffold_10:127,825-128,730	906	302	S33.UNW	alpha/beta hydrolase fold
Triha1499347	scaffold_14:639,031-637,203	1829	571	S09.UNW	Carboxylesterase family
Triha1535199	scaffold_21:263,010-262,058	953	253	S33.UPW
Triha1510619	scaffold_10:1,273,278-1,275,143	1866	488	S09.UNW	WD domain, G-beta repeat
Triha178495	scaffold_3:298,184-299,140	957	286	S33.973	haloacid dehalogenase-like hydrolase
Triha1183965	scaffold_1:1,725,128-1,726,866	1739	379	S09.UNW	alpha/beta hydrolase fold
Triha1479909	scaffold_3:3,198,088-3,197,031	1058	180	S09.UPW
Triha1102057	scaffold_41:45,133-43,612	1522	375	S33.UPW
Triha1540344	scaffold_12:1,091,886-1,090,183	1704	532	S09.UNC	Carboxylesterase family
Triha1102067	scaffold_42:12,211-19,380	7170	355	S09.UPC	alpha/beta hydrolase fold
Triha1496317	scaffold_7:2,383,678-2,384,847	1170	390	S33.UPW
Triha110938	scaffold_25:325,140-324,184	957	319	S33.UNW
Triha196957	scaffold_16:83,851-81,905	1947	632	S33.UPW	PF08386
Triha110940	scaffold_25:329,442-332,569	3128	235	S28.UPW	Serine carboxypeptidase S28
Triha18894	scaffold_13:599,940-598,868	1073	251	S09.UNW	Dienelactone hydrolase family
Triha1145085	scaffold_7:1,536,355-1,538,274	1920	397	S33.A38	alpha/beta hydrolase fold
Triha188766	scaffold_8:1,098,312-1,096,543	1770	555	S09.UPW	Carboxylesterase family
Triha1532169	scaffold_8:1,069,352-1,070,386	1035	345	S33.UNW	alpha/beta hydrolase fold
Triha179569	scaffold_3:3,060,818-3,059,862	957	319	S33.UPW	alpha/beta hydrolase fold
Triha110964	scaffold_26:70,851-72,727	1877	586	S15.UNW	X-Pro dipeptidyl-peptidase (S15 family) PF08530
Triha1490194	scaffold_2:342,084-343,016	933	311	S09.UNW
Triha119161	scaffold_12:71,446-73,012	1567	304	S33.UNW	alpha/beta hydrolase fold
Triha1499420	scaffold_14:896,791-895,178	1614	538	S33.UPW	alpha/beta hydrolase fold
Triha171394	scaffold_1:3,179,934-3,180,788	855	285	S33.UPW	alpha/beta hydrolase fold
Triha1551653	scaffold_40:32,453-34,329	1877	587	S15.UNW	X-Pro dipeptidyl-peptidase (S15 family) PF08530
Triha1492264	scaffold_3:2,165,075-2,163,834	1242	414	S09.UPC
Triha199056	scaffold_22:253,702-254,624	923	285	S09.948	Carboxylesterase family
Triha192928	scaffold_11:1,042,070-1,040,712	1359	406	S33.UNW	alpha/beta hydrolase fold Epoxide hydrolase N terminus
Triha1535296	scaffold_22:249,845-251,047	1203	348	S33.UNW	alpha/beta hydrolase fold
Triha1511756	scaffold_13:610,147-611,384	1238	279	S33.UNW	alpha/beta hydrolase fold
Triha1510732	scaffold_11:216,487-218,261	1775	328	S09.UNW	Dienelactone hydrolase family
Triha1526084	scaffold_41:49,226-48,003	1224	354	S09.UNW
Triha172463	scaffold_1:3,203,435-3,202,558	878	255	S33.UPW
Triha1556827	scaffold_85:5,064-5,980	917	262	S33.UNW	alpha/beta hydrolase fold
Triha1133914	scaffold_2:1,528,721-1,526,445	2277	549	carboxypeptidase Y	Serine carboxypeptidase
Triha1508701	scaffold_7:197,526-198,828	1303	289	S33.UPW	alpha/beta hydrolase fold
Triha117178	scaffold_7:449,154-450,575	1422	356	S09.UNW	alpha/beta hydrolase fold
Triha1508700	scaffold_7:196,765-195,536	1230	329	S33.UNW	alpha/beta hydrolase fold
Triha1508706	scaffold_7:237,399-236,117	1283	325	S33.UNW
Triha1510753	scaffold_11:257,083-258,457	1375	264	S33.UPW	alpha/beta hydrolase fold
Triha1102189	scaffold_48:13,808-15,589	1782	571	S09.UPW	Carboxylesterase family
Triha173520	scaffold_1:2,592,221-2,590,723	1499	474	S33.UPW	alpha/beta hydrolase fold
Triha1511796	scaffold_13:758,393-757,342	1052	290	S33.UPW	alpha/beta hydrolase fold
Triha1546620	scaffold_24:203,755-201,076	2680	521	S09.UPW	Carboxylesterase family
Triha196063	scaffold_15:130,888-131,868	981	327	S09.A57	Eukaryotic protein of unknown function (DUF829)
Triha1102208	scaffold_48:18,088-16,180	1909	568	S09.UPW	Carboxylesterase family
Triha185838	scaffold_6:858,720-859,900	1181	355	S09.UPC	alpha/beta hydrolase fold
Triha1501584	scaffold_30:173,939-172,884	1056	352	S09.UNW	alpha/beta hydrolase fold
Triha15991	scaffold_7:480,915-482,648	1734	539	S09.UPW	Carboxylesterase family
Triha185865	scaffold_6:148,791-149,749	959	249	S33.UPW	alpha/beta hydrolase fold
Triha197128	scaffold_17:246,335-244,641	1695	507	S28.004	Serine carboxypeptidase S28
Triha198165	scaffold_20:41,053-38,918	2136	712	S15.UNW	X-Pro dipeptidyl-peptidase (S15 family) PF08530
Triha1100214	scaffold_26:107,091-105,893	1199	259	S09.UNW	Dienelactone hydrolase family
Triha1477055	scaffold_1:1,997,069-1,999,226	2158	671	S15.UNW	X-Pro dipeptidyl-peptidase (S15 family) PF08530
Triha1522109	scaffold_10:148,585-147,095	1491	382	S33.UNW
Triha1506748	scaffold_4:2,254,937-2,253,908	1030	292	S09.A57	Eukaryotic protein of unknown function (DUF829)
Triha118299	scaffold_9:925,299-926,966	1668	422	S33.UPW	alpha/beta hydrolase fold
Triha1542600	scaffold_16:752,034-753,380	1347	430	S33.UNW	alpha/beta hydrolase fold Epoxide hydrolase N terminus
Triha1496512	scaffold_8:565,160-566,011	852	284	S09.UPC	alpha/beta hydrolase fold
Triha1495504	scaffold_7:70,008-67,953	2056	523	S15.UNW	X-Pro dipeptidyl-peptidase (S15 family) PF08530
Triha1100257	scaffold_26:49,730-51,550	1821	607	S15.UNW	X-Pro dipeptidyl-peptidase (S15 family) PF08530
Triha1525225	scaffold_23:224,370-223,016	1355	377	S09.UPW
Triha194116	scaffold_13:950,921-952,639	1719	551	S28.UPW	Serine carboxypeptidase S28
Triha175691	scaffold_2:2,297,079-2,296,165	915	305	S33.UNW	alpha/beta hydrolase fold
Triha1508861	scaffold_7:748,859-747,342	1518	303	S09.UPC	alpha/beta hydrolase fold
Triha1508859	scaffold_7:743,330-742,337	994	300	S33.UNW	alpha/beta hydrolase fold
Triha1120795	scaffold_10:604,882-605,859	978	288	S09.A38	Putative esterase
Triha1494556	scaffold_5:2,473,267-2,471,021	2247	622	S10.016	Serine carboxypeptidase
Triha17143	scaffold_9:348,615-347,666	950	295	S09.UNW
Triha1508910	scaffold_7:885,165-883,863	1303	399	S33.UPW
Triha1500718	scaffold_22:17,345-18,199	855	285	S33.UNW	alpha/beta hydrolase fold
Triha16125	scaffold_7:864,131-863,217	915	305	S33.UNW	alpha/beta hydrolase fold
Triha1100339	scaffold_27:270,183-269,001	1183	332	S28.UPW
Triha1523251	scaffold_12:993,985-994,988	1004	283	S33.UNW	alpha/beta hydrolase fold
Triha115355	scaffold_4:1,595,725-1,594,232	1494	414	S33.UNW
Triha1492537	scaffold_3:2,897,200-2,898,093	894	298	S09.A57	Eukaryotic protein of unknown function (DUF829)
Triha1155645	scaffold_25:245,914-244,434	1481	275	S33.UNW	alpha/beta hydrolase fold
Triha1536623	scaffold_1:415,192-413,538	1655	418	stearolysin	Thermolysin metallopeptidase, catalytic domain Thermolysin metallopeptidase, alpha-helical domain
Triha1511094	scaffold_11:1,252,728-1,253,944	1217	369	M61.UPW
Triha1488615	scaffold_65:6,363-5,522	842	239	ulilysin
Triha1524464	scaffold_17:55,926-53,583	2344	712	oligopeptidase MepB	Peptidase family M3
Triha1514267	scaffold_37:29,371-27,618	1754	439	ERAP2 aminopeptidase	Zinc carboxypeptidase
Triha1546004	scaffold_21:390,696-388,502	2195	697	oligopeptidase MepB	Peptidase family M3
Triha1518381	scaffold_4:1,244,259-1,245,303	1045	259	M76.002
Triha1502104	scaffold_1:39,440-37,038	2403	770	oligopeptidase A	Prolyl oligopeptidase family Dipeptidyl peptidase IV (DPP IV) N-terminal region
Triha171077	scaffold_1:1,635,451-1,634,466	986	268	Mername-AA293 peptidase
Triha166012	scaffold_5:243,270-243,887	618	206	M10.UPA	Matrixin
Triha1507454	scaffold_5:1,473,872-1,472,061	1812	348	penicillolysin	Deuterolysin metalloprotease (M35) family
Triha197866	scaffold_19:11,250-11,918	669	223	M10.UPA	Matrixin
Triha192805	scaffold_11:1,056,092-1,054,071	2022	674	M06.UPW
Triha1136884	scaffold_3:1,615,349-1,613,693	1657	456	M48.A08	Peptidase family M48
Triha1511763	scaffold_13:630,102-632,735	2634	639	fungalysin	Fungalysin metallopeptidase (M36) Fungalysin/Thermolysin Propeptide Motif
Triha1480024	scaffold_4:337,715-335,472	2244	704	oligopeptidase MepB	Peptidase family M3
Triha1505671	scaffold_3:2,391,098-2,389,247	1852	383	M48.UPC	Peptidase family M48
Triha1478167	scaffold_2:1,663,345-1,660,303	3043	890	M03.UPA	Peptidase family M3
Triha187002	scaffold_7:1,113,009-1,111,071	1939	625	oligopeptidase MepB	Peptidase family M3

## Sheet: P. chlamydosporia 170
Protein Id	Location	Gene Length	Protein Length	Merops Annotations	Domains
Pocchl12147	scaffold_1:6,405,939-6,404,707	1233	305	C108.00	WD domain, G-beta repeat
Pocchl1200	scaffold_1:738,408-737,134	1275	338	C108.00	WD domain, G-beta repeat
Pocchl11249	scaffold_1:3,819,219-3,818,056	1164	319	C108.00	WD domain, G-beta repeat
Pocchl13406	scaffold_13:191,011-192,486	1476	398	C108.00	WD domain, G-beta repeat
Pocchl15494	scaffold_2:4,725,987-4,724,563	1425	475	C108.00	WD domain, G-beta repeat
Pocchl111701	scaffold_6:864,854-863,703	1152	355	C108.00	WD domain, G-beta repeat
Pocchl16796	scaffold_3:1,276,230-1,277,684	1455	485	C108.00	WD domain, G-beta repeat
Pocchl15051	scaffold_2:3,380,036-3,381,207	1172	320	C108.00	WD domain, G-beta repeat
Pocchl19157	scaffold_4:2,797,569-2,796,086	1484	360	C108.00	WD domain, G-beta repeat
Pocchl110215	scaffold_5:852,338-851,038	1301	335	C108.00	WD domain, G-beta repeat
Pocchl15752	scaffold_2:5,570,575-5,572,009	1435	458	C26.952	Glutamine amidotransferase class-I Carbamoyl-phosphate synthase small chain, CPSase domain
Pocchl111431	scaffold_5:4,359,774-4,358,043	1732	533	U52.UPW	Carboxylesterase family
Pocchl15291	scaffold_2:4,129,797-4,131,544	1748	527	S09.UNW U52.UPW	Carboxylesterase family
Pocchl11608	scaffold_1:4,812,544-4,814,453	1910	582	U52.UPW	Beta-lactamase
Pocchl112172	scaffold_6:2,304,466-2,305,743	1278	426	M20.974	Peptidase family M20/M25/M40 Peptidase dimerisation domain
Pocchl15146	scaffold_2:3,671,215-3,669,619	1597	505	penicillopepsin	Eukaryotic aspartyl protease
Pocchl13108	scaffold_11:253,230-254,514	1285	406	trichodermapepsin	Eukaryotic aspartyl protease
Pocchl111316	scaffold_5:4,011,537-4,012,819	1283	388	A01.UPA	Eukaryotic aspartyl protease
Pocchl112445	scaffold_6:3,088,523-3,089,746	1224	408	A01.UNA	Eukaryotic aspartyl protease
Pocchl18386	scaffold_4:485,445-483,706	1740	554	A01.UNA
Pocchl112502	scaffold_7:45,703-46,748	1046	331	A01.044	Eukaryotic aspartyl protease
Pocchl112525	scaffold_7:149,045-147,215	1831	574	A01.UNA	Eukaryotic aspartyl protease
Pocchl14346	scaffold_2:1,163,484-1,162,103	1382	419	A01.044	Eukaryotic aspartyl protease
Pocchl15397	scaffold_2:4,422,908-4,424,606	1699	541	A01.UPA	Eukaryotic aspartyl protease
Pocchl11302	scaffold_1:3,954,539-3,953,128	1412	413	A01.UPA	Eukaryotic aspartyl protease
Pocchl19544	scaffold_4:4,004,633-4,006,402	1770	480	A01.UPA	Eukaryotic aspartyl protease
Pocchl15455	scaffold_2:4,589,219-4,590,731	1513	451	A01.081	Eukaryotic aspartyl protease
Pocchl13407	scaffold_13:194,264-195,514	1251	399	endothiapepsin	Eukaryotic aspartyl protease
Pocchl18604	scaffold_4:1,152,227-1,153,566	1340	396	saccharopepsin	Eukaryotic aspartyl protease
Pocchl110707	scaffold_5:2,288,530-2,286,566	1965	655	A01.UPA	Eukaryotic aspartyl protease
Pocchl113786	scaffold_8:782,142-783,716	1575	459	A01.UPA	Eukaryotic aspartyl protease
Pocchl11550	scaffold_1:4,665,678-4,667,437	1760	541	A01.UPA	Eukaryotic aspartyl protease
Pocchl15651	scaffold_2:5,252,752-5,254,060	1309	418	trichodermapepsin	Eukaryotic aspartyl protease
Pocchl12685	scaffold_1:8,216,317-8,217,471	1155	355	A01.UPA	Eukaryotic aspartyl protease
Pocchl16970	scaffold_3:1,782,911-1,781,435	1477	475	A01.UPA	Eukaryotic aspartyl protease
Pocchl111069	scaffold_5:3,323,404-3,322,115	1290	407	endothiapepsin	Eukaryotic aspartyl protease
Pocchl15043	scaffold_2:3,357,920-3,356,142	1779	502	A01.UPW	Eukaryotic aspartyl protease
Pocchl19452	scaffold_4:3,745,609-3,743,827	1783	575	A22.UNB	Signal peptide peptidase
Pocchl113662	scaffold_8:373,030-373,840	811	231	A22.002	DJ-1/PfpI family
Pocchl15184	scaffold_2:3,781,691-3,783,313	1623	541	C39.UNW	Amidohydrolase family
Pocchl112353	scaffold_6:2,845,416-2,846,366	951	317	C01.107	alpha/beta hydrolase fold
Pocchl14179	scaffold_2:705,231-706,314	1084	344	C01.A04	alpha/beta hydrolase fold
Pocchl19424	scaffold_4:3,633,410-3,631,849	1562	502	bleomycin hydrolase (animal)	Peptidase C1-like family
Pocchl14357	scaffold_2:1,206,574-1,208,168	1595	501	bleomycin hydrolase (yeast)	Peptidase C1-like family
Pocchl19502	scaffold_4:3,868,800-3,867,951	850	242	ubiquitinyl hydrolase-L3	Ubiquitin carboxyl-terminal hydrolase, family 1
Pocchl15421	scaffold_2:4,490,248-4,489,490	759	253	C12.UNW	Ubiquitin carboxyl-terminal hydrolase, family 1
Pocchl110598	scaffold_5:1,993,621-1,995,267	1647	549	C19.972	Ubiquitin carboxyl-terminal hydrolase Zn-finger in ubiquitin-hydrolases and other protein
Pocchl1363	scaffold_1:1,245,771-1,243,912	1860	620	C19.UNW	Ubiquitin carboxyl-terminal hydrolase
Pocchl113704	scaffold_8:519,159-520,912	1754	565	C19.A60	Ubiquitin family Ubiquitin carboxyl-terminal hydrolase
Pocchl110704	scaffold_5:2,275,977-2,273,773	2205	735	C19.UNW	Ubiquitin carboxyl-terminal hydrolase
Pocchl16608	scaffold_3:694,257-692,083	2175	725	C01.107	Carboxylesterase family
Pocchl19891	scaffold_4:5,162,703-5,164,525	1823	498	C65.UPW	Peptidase C65 Otubain
Pocchl18875	scaffold_4:1,888,190-1,884,126	4065	1288	C19.UPW	Ubiquitin carboxyl-terminal hydrolase A repeated domain in UCH-protein
Pocchl19022	scaffold_4:2,347,935-2,349,490	1556	459	C12.UPW	Ubiquitin carboxyl-terminal hydrolase, family 1
Pocchl19075	scaffold_4:2,510,352-2,508,792	1561	462	ATG4 peptidase	Peptidase C54 catalytic domain
Pocchl19089	scaffold_4:2,547,104-2,548,969	1866	516	C19.UPW	Ubiquitin carboxyl-terminal hydrolase
Pocchl14005	scaffold_2:112,781-115,407	2627	784	C19.A65	Ubiquitin carboxyl-terminal hydrolase UBA/TS-N domain Zn-finger in ubiquitin-hydrolases and other protein
Pocchl113260	scaffold_7:2,235,674-2,238,519	2846	875	C19.A57	Ubiquitin carboxyl-terminal hydrolase
Pocchl17146	scaffold_3:2,324,354-2,325,418	1065	316	ubiquitinyl hydrolase-L5	Ubiquitin carboxyl-terminal hydrolase, family 1
Pocchl111247	scaffold_5:3,849,585-3,848,623	963	321	C01.107	alpha/beta hydrolase fold
Pocchl19839	scaffold_4:5,002,551-5,004,158	1608	468	C14.045	Caspase domain
Pocchl112027	scaffold_6:1,847,542-1,846,305	1238	394	C13.005	Peptidase C13 family
Pocchl19024	scaffold_4:2,359,739-2,357,841	1899	436	C14.045	Caspase domain
Pocchl1254	scaffold_1:904,527-905,386	860	248	C15.UPW	Pyroglutamyl peptidase
Pocchl110668	scaffold_5:2,191,880-2,192,500	621	166	C40.UNW	NlpC/P60 family
Pocchl113823	scaffold_8:875,638-876,583	946	275	C40.UNW	NlpC/P60 family
Pocchl12814	scaffold_10:55,474-56,141	668	166	C40.UNW	NlpC/P60 family
Pocchl12056	scaffold_1:6,136,649-6,137,311	663	221	G01.UPW	Peptidase A4 family
Pocchl11210	scaffold_1:3,724,011-3,723,211	801	229	aspergilloglutamic peptidase	Peptidase A4 family
Pocchl113527	scaffold_7:2,956,444-2,955,617	828	248	aspergilloglutamic peptidase	Peptidase A4 family
Pocchl111512	scaffold_6:310,860-311,600	741	247	G01.UNW	Peptidase A4 family
Pocchl14378	scaffold_2:1,285,935-1,284,078	1858	603	G01.UPW S33.UPW	PF08386
Pocchl17465	scaffold_3:3,404,437-3,403,439	999	272	aspergilloglutamic peptidase	Peptidase A4 family
Pocchl112606	scaffold_7:390,924-390,036	889	243	aspergilloglutamic peptidase	Peptidase A4 family
Pocchl16563	scaffold_3:545,139-543,277	1863	588	G01.UPW	PF08386
Pocchl19849	scaffold_4:5,032,918-5,031,031	1888	607	G01.UPW	alpha/beta hydrolase fold PF08386
Pocchl16789	scaffold_3:1,257,838-1,259,645	1808	564	G01.UPW	PF08386
Pocchl12091	scaffold_1:6,242,533-6,241,210	1324	398	I87.UPW	PF01145
Pocchl11293	scaffold_1:3,933,499-3,932,314	1186	347	I87.UPW	PF01145
Pocchl113280	scaffold_7:2,279,287-2,280,183	897	281	I87.UPW	PF01145
Pocchl13109	scaffold_11:255,452-256,549	1098	366	I04.UPW	Serpin (serine protease inhibitor)
Pocchl18884	scaffold_4:1,920,442-1,921,572	1131	377	I04.UPW	Serpin (serine protease inhibitor)
Pocchl15558	scaffold_2:4,954,466-4,954,960	495	72	I09.UPW	Peptidase inhibitor I9
Pocchl15676	scaffold_2:5,319,478-5,320,230	753	198	I51.UPW	Phosphatidylethanolamine-binding protein
Pocchl112701	scaffold_7:654,295-653,561	735	220	M79.UPW	PF02517
Pocchl13072	scaffold_11:138,023-136,457	1567	419	carboxypeptidase MeCPA	Zinc carboxypeptidase PF02244
Pocchl111266	scaffold_5:3,895,115-3,896,663	1549	403	carboxypeptidase MeCPA	Zinc carboxypeptidase PF02244
Pocchl12632	scaffold_1:8,021,366-8,020,020	1347	449	M14.A14	Zinc carboxypeptidase
Pocchl17111	scaffold_3:2,215,248-2,213,602	1647	549	M14.UNA	Zinc carboxypeptidase
Pocchl12352	scaffold_1:7,036,166-7,037,744	1579	449	M16.UNB	Insulinase (Peptidase family M16) Peptidase M16 inactive domain
Pocchl110901	scaffold_5:2,829,159-2,826,145	3015	1005	M16.UPC	Insulinase (Peptidase family M16) Peptidase M16 inactive domain Peptidase M16C associated
Pocchl112430	scaffold_6:3,052,210-3,050,672	1539	454	methionyl aminopeptidase 2	Metallopeptidase family M24
Pocchl112431	scaffold_6:3,052,594-3,053,996	1403	413	M24.017	Metallopeptidase family M24
Pocchl112652	scaffold_7:508,061-509,870	1810	512	M24.UPB	Metallopeptidase family M24 Aminopeptidase P, N-terminal domain
Pocchl11450	scaffold_1:4,367,994-4,369,512	1519	406	M24.017	Metallopeptidase family M24
Pocchl18746	scaffold_4:1,558,310-1,556,814	1497	443	M24.UNW	Metallopeptidase family M24
Pocchl110851	scaffold_5:2,686,643-2,685,232	1412	453	M24.UNB	Metallopeptidase family M24 PF01321
Pocchl14791	scaffold_2:2,554,251-2,552,586	1666	416	M24.UNW	Metallopeptidase family M24
Pocchl12759	scaffold_1:8,471,363-8,473,031	1669	463	M24.A09	Metallopeptidase family M24 Aminopeptidase P, N-terminal domain
Pocchl15965	scaffold_2:6,169,048-6,170,711	1664	467	methionyl aminopeptidase 2	Metallopeptidase family M24
Pocchl17089	scaffold_3:2,139,043-2,141,137	2095	619	M24.UNB	Metallopeptidase family M24 PF01321
Pocchl113238	scaffold_7:2,174,326-2,175,850	1525	447	methionyl aminopeptidase 2	Metallopeptidase family M24
Pocchl12080	scaffold_1:6,215,061-6,213,794	1268	406	M20.UND	Peptidase family M20/M25/M40 Peptidase dimerisation domain
Pocchl19266	scaffold_4:3,111,201-3,108,660	2542	790	M28.UNB	PF02225 Transferrin receptor-like dimerisation domain Peptidase family M28
Pocchl112386	scaffold_6:2,934,214-2,935,326	1113	336	M28.UPD	Alpha/beta hydrolase family
Pocchl199	scaffold_1:365,321-367,060	1740	580	Gly-Xaa carboxypeptidase	Peptidase family M20/M25/M40 Peptidase dimerisation domain
Pocchl1137	scaffold_1:539,458-537,769	1690	542	M28.UNE	Carboxylesterase family
Pocchl16289	scaffold_27:23,536-21,994	1543	430	M28.UPE	Peptidase family M28
Pocchl112486	scaffold_6:3,194,285-3,193,112	1174	374	M28.UPA	Peptidase family M28
Pocchl12251	scaffold_1:6,702,837-6,706,326	3490	955	M20.UNF	WD domain, G-beta repeat Peptidase family M20/M25/M40
Pocchl16377	scaffold_29:36,845-38,573	1729	428	M20.UND
Pocchl14393	scaffold_2:1,322,383-1,320,662	1722	505	aminopeptidase Y	PF02225 Peptidase family M28
Pocchl13391	scaffold_13:152,403-151,086	1318	400	M20.UNW	Peptidase family M20/M25/M40
Pocchl14481	scaffold_2:1,573,531-1,571,965	1567	490	M18.A01	Aminopeptidase I zinc metalloprotease (M18)
Pocchl17574	scaffold_3:3,697,959-3,696,152	1808	563	M20.UPA	Peptidase family M20/M25/M40 Peptidase dimerisation domain
Pocchl110658	scaffold_5:2,168,355-2,166,584	1772	558	M18.UPW	Aminopeptidase I zinc metalloprotease (M18)
Pocchl19731	scaffold_4:4,648,671-4,647,375	1297	416	M20.UND	Peptidase family M20/M25/M40 Peptidase dimerisation domain
Pocchl17684	scaffold_3:3,978,817-3,980,165	1349	394	Mername-AA063 peptidase	Peptidase family M28
Pocchl15680	scaffold_2:5,338,528-5,337,255	1274	408	M20.A16	Peptidase family M20/M25/M40 Peptidase dimerisation domain
Pocchl12681	scaffold_1:8,206,442-8,208,143	1702	490	secreted aminopeptidase ({Pseudomonas}-type)	PF02225 Peptidase family M28
Pocchl113946	scaffold_9:27,140-25,688	1453	445	M20.UND	Peptidase family M20/M25/M40 Peptidase dimerisation domain
Pocchl112936	scaffold_7:1,316,728-1,318,023	1296	432	M20.UPD	Peptidase family M20/M25/M40 Peptidase dimerisation domain
Pocchl19935	scaffold_4:5,292,860-5,294,220	1361	374	Mername-AA063 peptidase	Peptidase family M28
Pocchl13820	scaffold_17:18,826-20,125	1300	409	M20.UND	Peptidase family M20/M25/M40 Peptidase dimerisation domain
Pocchl15000	scaffold_2:3,214,632-3,213,143	1490	477	Dug1 peptidase	Peptidase family M20/M25/M40 Peptidase dimerisation domain
Pocchl19443	scaffold_4:3,705,430-3,706,781	1352	429	M38.UPW	PF01979
Pocchl112553	scaffold_7:226,301-227,959	1659	553	M38.UNW	Amidohydrolase family
Pocchl113580	scaffold_8:110,409-111,372	964	303	M38.UNW	PF01979
Pocchl18473	scaffold_4:758,119-759,369	1251	417	M38.UPW	PF13147
Pocchl110535	scaffold_5:1,813,657-1,814,739	1083	361	M38.UPW	PF13147
Pocchl111622	scaffold_6:619,932-618,268	1665	466	M19.A01	Membrane dipeptidase (Peptidase family M19)
Pocchl16523	scaffold_3:411,967-413,686	1720	500	M38.UNW	PF01979 PF13594
Pocchl15594	scaffold_2:5,077,163-5,075,619	1545	484	M38.981	PF01979
Pocchl18671	scaffold_4:1,335,068-1,333,611	1458	486	M38.UNW	PF01979
Pocchl15628	scaffold_2:5,180,858-5,183,619	2762	553	M38.UNW	PF07908 Amidohydrolase family
Pocchl113830	scaffold_8:899,445-900,899	1455	485	M38.UNW	PF01979
Pocchl18735	scaffold_4:1,506,609-1,508,241	1633	503	M38.UNW	PF01979 PF13594
Pocchl16695	scaffold_3:970,835-969,176	1660	531	M38.UNW	PF01979
Pocchl18748	scaffold_4:1,562,148-1,560,727	1422	474	Pro-Hyp dipeptidase	PF01979
Pocchl12655	scaffold_1:8,122,885-8,121,462	1424	388	M19.A01	Membrane dipeptidase (Peptidase family M19)
Pocchl15790	scaffold_2:5,672,166-5,673,326	1161	387	M38.UPW	PF13147
Pocchl11708	scaffold_1:5,081,503-5,083,125	1623	362	M38.UPW	PF04909
Pocchl111982	scaffold_6:1,722,382-1,723,731	1350	450	M38.UNW	PF01979
Pocchl12911	scaffold_10:344,104-345,474	1371	457	M38.UNW	PF01979
Pocchl11895	scaffold_1:5,630,764-5,629,002	1763	441	M38.UNW	Amidohydrolase family
Pocchl16746	scaffold_3:1,129,625-1,128,374	1252	361	M67.UNW	JAB1/Mov34/MPN/PAD-1 ubiquitin protease
Pocchl112987	scaffold_7:1,465,722-1,464,470	1253	370	M67.UNW	JAB1/Mov34/MPN/PAD-1 ubiquitin protease Maintenance of mitochondrial structure and function
Pocchl112222	scaffold_6:2,467,492-2,466,339	1154	335	M67.A11	JAB1/Mov34/MPN/PAD-1 ubiquitin protease Maintenance of mitochondrial structure and function
Pocchl15274	scaffold_2:4,086,173-4,087,705	1533	511	M81.UPW	PF07171 PF07364
Pocchl13110	scaffold_11:256,983-258,243	1261	353	C45.UPW	Acyl-coenzyme A:6-aminopenicillanic acid acyl-transferase
Pocchl15162	scaffold_2:3,718,504-3,716,723	1782	568	T03.011	Gamma-glutamyltranspeptidase
Pocchl12202	scaffold_1:6,573,973-6,572,508	1466	464	T02.UPW	Asparaginase
Pocchl113513	scaffold_7:2,921,906-2,919,863	2044	602	T03.UPW	Gamma-glutamyltranspeptidase
Pocchl12260	scaffold_1:6,732,183-6,731,134	1050	350	T02.UPW	Asparaginase
Pocchl15381	scaffold_2:4,393,856-4,394,990	1135	277	T01.A11	Proteasome subunit Proteasome subunit A N-terminal signature
Pocchl12311	scaffold_1:6,871,284-6,872,217	934	252	T01.973	Proteasome subunit Proteasome subunit A N-terminal signature
Pocchl110557	scaffold_5:1,869,607-1,868,909	699	183	T01.984	Proteasome subunit
Pocchl11352	scaffold_1:4,099,851-4,102,037	2187	572	T03.UPW	Gamma-glutamyltranspeptidase
Pocchl1344	scaffold_1:1,195,778-1,196,670	893	272	proteasome catalytic subunit 2	Proteasome subunit Proteasome beta subunits C terminal
Pocchl111768	scaffold_6:1,073,986-1,073,191	796	206	T01.P02	Proteasome subunit
Pocchl14634	scaffold_2:2,072,424-2,071,706	719	210	T01.974	Proteasome subunit
Pocchl16715	scaffold_3:1,028,494-1,029,500	1007	230	proteasome catalytic subunit 1	Proteasome subunit
Pocchl1581	scaffold_1:1,870,353-1,871,405	1053	293	T01.977	Proteasome subunit Proteasome subunit A N-terminal signature
Pocchl111856	scaffold_6:1,337,893-1,338,791	899	262	T01.987	Proteasome subunit
Pocchl110832	scaffold_5:2,643,391-2,644,328	938	249	T01.976	Proteasome subunit Proteasome subunit A N-terminal signature
Pocchl111857	scaffold_6:1,342,122-1,339,509	2614	703	C44.975	Glutamine amidotransferases class-II SIS domain Glutamine amidotransferase domain
Pocchl1625	scaffold_1:2,006,278-2,004,376	1903	550	C44.UPW	Asparagine synthase Glutamine amidotransferase domain
Pocchl111906	scaffold_6:1,487,953-1,488,883	931	259	T01.995	Proteasome subunit Proteasome subunit A N-terminal signature
Pocchl11718	scaffold_1:5,106,466-5,107,817	1352	432	C45.UPW	Acyl-coenzyme A:6-aminopenicillanic acid acyl-transferase
Pocchl112040	scaffold_6:1,885,613-1,883,865	1749	564	T03.011	Gamma-glutamyltranspeptidase
Pocchl14878	scaffold_2:2,814,622-2,813,674	949	284	proteasome catalytic subunit 3	Proteasome subunit
Pocchl111100	scaffold_5:3,425,899-3,427,087	1189	381	C89.UPW	PF15508
Pocchl1889	scaffold_1:2,753,458-2,752,598	861	264	T01.A12	Proteasome subunit
Pocchl15057	scaffold_2:3,394,784-3,393,730	1055	254	T01.971	Proteasome subunit Proteasome subunit A N-terminal signature
Pocchl15114	scaffold_2:3,571,711-3,569,308	2404	582	C44.976	Asparagine synthase Glutamine amidotransferase domain
Pocchl11117	scaffold_1:3,422,679-3,423,593	915	253	trypsin (fungal)	Trypsin
Pocchl113828	scaffold_8:893,069-892,320	750	250	S01.UPW	Trypsin
Pocchl13605	scaffold_15:116,365-115,490	876	292	subfamily S1A unassigned peptidases	Trypsin
Pocchl112921	scaffold_7:1,267,637-1,268,533	897	299	venom serine peptidase (Hymenoptera)	Trypsin
Pocchl15785	scaffold_2:5,661,317-5,660,462	856	263	trypsin (fungal)	Trypsin
Pocchl113130	scaffold_7:1,872,136-1,872,939	804	268	S01.117	Trypsin
Pocchl19164	scaffold_4:2,819,715-2,818,804	912	304	S01.UPB	Trypsin-like peptidase domain
Pocchl14132	scaffold_2:535,695-535,027	669	223	S51.UPW	Peptidase family S51
Pocchl16303	scaffold_27:61,182-60,234	949	237	C56.004	DJ-1/PfpI family
Pocchl111516	scaffold_6:323,682-322,819	864	248	C26.UPW	Glutamine amidotransferase class-I
Pocchl17535	scaffold_3:3,599,100-3,599,850	751	229	C26.A32	PF01174
Pocchl16595	scaffold_3:664,300-663,563	738	209	C56.UNW	PF13278
Pocchl13841	scaffold_17:87,543-88,284	742	220	C56.UNW	PF13278
Pocchl111199	scaffold_5:3,706,233-3,705,445	789	229	C56.UNW	DJ-1/PfpI family PF13587
Pocchl166	scaffold_1:274,386-275,877	1492	401	BapF peptidase ({Pseudomonas} sp.)	Peptidase family S58
Pocchl12179	scaffold_1:6,488,070-6,489,245	1176	392	BapF peptidase ({Pseudomonas} sp.)	Peptidase family S58
Pocchl110732	scaffold_5:2,364,667-2,366,061	1395	444	ornithine acetyltransferase precursor	ArgJ family
Pocchl19726	scaffold_4:4,641,314-4,640,121	1194	398	BapF peptidase ({Pseudomonas} sp.)	Peptidase family S58
Pocchl114174	scaffold_9:754,578-755,741	1164	388	BapF peptidase ({Pseudomonas} sp.)	Peptidase family S58
Pocchl13098	scaffold_11:226,317-224,954	1364	390	S08.UPA	Subtilase family Peptidase inhibitor I9
Pocchl15152	scaffold_2:3,689,130-3,687,391	1740	580	S53.UPW	Subtilase family Pro-kumamolisin, activation domain
Pocchl147	scaffold_1:196,999-195,658	1342	388	S08.056	Subtilase family Peptidase inhibitor I9
Pocchl111337	scaffold_5:4,086,884-4,085,578	1307	415	oryzin	Subtilase family Peptidase inhibitor I9
Pocchl14172	scaffold_2:679,655-676,963	2693	874	S08.139	Subtilase family PF02225 Fn3-like domain
Pocchl111343	scaffold_5:4,100,238-4,098,873	1366	392	peptidase T	Subtilase family Peptidase inhibitor I9
Pocchl14190	scaffold_2:734,432-733,161	1272	390	S08.056	Subtilase family Peptidase inhibitor I9
Pocchl112416	scaffold_6:3,008,040-3,009,332	1293	386	S08.UNA	Subtilase family Peptidase inhibitor I9
Pocchl110396	scaffold_5:1,372,672-1,373,961	1290	410	oryzin	Subtilase family Peptidase inhibitor I9
Pocchl112450	scaffold_6:3,104,454-3,102,999	1456	423	S08.056	Subtilase family
Pocchl18376	scaffold_4:448,224-446,869	1356	390	S08.056	Subtilase family Peptidase inhibitor I9
Pocchl110471	scaffold_5:1,579,356-1,580,729	1374	391	S08.056	Subtilase family Peptidase inhibitor I9
Pocchl112543	scaffold_7:199,366-196,583	2784	865	S08.139	Subtilase family Fn3-like domain
Pocchl113568	scaffold_8:45,130-46,597	1468	388	S08.056	Subtilase family Peptidase inhibitor I9
Pocchl13504	scaffold_14:170,362-168,940	1423	377	S08.056	Subtilase family Peptidase inhibitor I9
Pocchl111783	scaffold_6:1,124,350-1,126,230	1881	570	grifolisin	Subtilase family Pro-kumamolisin, activation domain
Pocchl16673	scaffold_3:910,033-907,911	2123	629	S08.UNA	Subtilase family Pro-kumamolisin, activation domain
Pocchl113863	scaffold_8:998,769-1,000,124	1356	394	oryzin	Subtilase family
Pocchl19781	scaffold_4:4,808,411-4,810,106	1696	531	cerevisin	Subtilase family Peptidase inhibitor I9
Pocchl11590	scaffold_1:4,761,098-4,762,490	1393	414	oryzin	Subtilase family Peptidase inhibitor I9
Pocchl113989	scaffold_9:152,430-149,672	2759	871	S08.UPA	Subtilase family PF02225 Fn3-like domain
Pocchl110019	scaffold_5:163,658-160,902	2757	871	S08.UPA	Subtilase family PF02225 Fn3-like domain
Pocchl17975	scaffold_3:4,867,324-4,869,363	2040	680	aorsin	Subtilase family Pro-kumamolisin, activation domain
Pocchl13922	scaffold_18:100,837-103,524	2688	872	S08.139	Subtilase family PF02225 Fn3-like domain
Pocchl111116	scaffold_5:3,465,358-3,463,625	1734	578	S53.UPW	Pro-kumamolisin, activation domain
Pocchl14976	scaffold_2:3,130,045-3,128,701	1345	388	S08.056	Subtilase family Peptidase inhibitor I9
Pocchl114194	scaffold_9:807,388-806,942	447	149	peptidase T	Subtilase family
Pocchl113305	scaffold_7:2,362,679-2,360,656	2024	600	S53.UNW	Subtilase family Pro-kumamolisin, activation domain
Pocchl113	scaffold_1:54,744-54,083	662	176	S12.UPW	Beta-lactamase
Pocchl115	scaffold_1:65,149-67,310	2162	496	S12.UPW	Beta-lactamase Domain of unknown function (DUF3471)
Pocchl117	scaffold_1:74,655-75,687	1033	326	S12.UPW	Beta-lactamase
Pocchl113368	scaffold_7:2,528,379-2,526,641	1739	544	S12.UPW	Beta-lactamase
Pocchl110298	scaffold_5:1,091,189-1,092,022	834	278	S12.UPW	Beta-lactamase
Pocchl14170	scaffold_2:661,154-659,372	1783	550	S12.UPW	Beta-lactamase
Pocchl1156	scaffold_1:592,142-593,451	1310	401	S12.UPW	Beta-lactamase
Pocchl18383	scaffold_4:479,977-478,339	1639	527	S12.UPW	Beta-lactamase
Pocchl15346	scaffold_2:4,290,982-4,289,401	1582	510	S12.UPW	Beta-lactamase Domain of unknown function (DUF3471)
Pocchl15369	scaffold_2:4,353,296-4,354,620	1325	420	S12.UPW	Beta-lactamase
Pocchl14355	scaffold_2:1,192,326-1,193,483	1158	386	S12.UPW	Beta-lactamase
Pocchl14417	scaffold_2:1,396,934-1,395,309	1626	542	S12.UPW	Beta-lactamase
Pocchl17514	scaffold_3:3,516,926-3,515,857	1070	321	S12.UPW	Beta-lactamase
Pocchl110618	scaffold_5:2,044,847-2,043,693	1155	385	S12.UPW	Beta-lactamase
Pocchl16576	scaffold_3:580,671-582,411	1741	531	S12.UPW	Beta-lactamase
Pocchl113962	scaffold_9:67,145-68,489	1345	414	S12.UPW	Beta-lactamase
Pocchl15862	scaffold_2:5,877,703-5,879,112	1410	470	S12.UPW	Beta-lactamase
Pocchl112008	scaffold_6:1,798,054-1,799,763	1710	533	S12.UPW	Beta-lactamase
Pocchl114078	scaffold_9:482,776-480,775	2002	620	S12.UPW	Beta-lactamase
Pocchl11795	scaffold_1:5,334,197-5,332,524	1674	523	S12.UPW	Beta-lactamase
Pocchl13872	scaffold_17:152,425-154,089	1665	555	S12.UPW	Beta-lactamase
Pocchl110032	scaffold_5:263,863-265,775	1913	580	S12.UPW	Beta-lactamase
Pocchl15954	scaffold_2:6,130,491-6,132,252	1762	538	S12.UPW	Beta-lactamase
Pocchl15972	scaffold_2:6,194,707-6,196,380	1674	515	S12.UPW	Beta-lactamase Domain of unknown function (DUF3471)
Pocchl18038	scaffold_3:5,032,999-5,034,159	1161	387	S12.UPW	Beta-lactamase
Pocchl114198	scaffold_9:815,687-817,399	1713	571	S12.UPW	Beta-lactamase Domain of unknown function (DUF3471)
Pocchl113205	scaffold_7:2,095,879-2,094,803	1077	359	S12.UPW	Beta-lactamase
Pocchl19182	scaffold_4:2,869,640-2,868,318	1323	441	S12.UPW	Beta-lactamase
Pocchl14065	scaffold_2:321,139-322,774	1636	522	S12.UPW	Beta-lactamase
Pocchl17722	scaffold_3:4,086,936-4,086,586	351	117	mitochondrial inner membrane peptidase 2
Pocchl12932	scaffold_10:396,755-396,082	674	173	signalase (animal) 21 kDa component	Peptidase S24-like
Pocchl111261	scaffold_5:3,878,627-3,879,190	564	167	S26.UPA	Peptidase S24-like
Pocchl18729	scaffold_4:1,492,877-1,491,996	882	217	S14.A02	Clp protease
Pocchl112464	scaffold_6:3,128,459-3,127,383	1077	359	S66.003	PF02016
Pocchl15756	scaffold_2:5,579,770-5,578,697	1074	358	S66.UPW	PF02016
Pocchl111258	scaffold_5:3,875,763-3,874,708	1056	352	S66.UPW	PF02016
Pocchl110371	scaffold_5:1,306,627-1,305,391	1237	264	S54.UNW	Der1-like family
Pocchl110204	scaffold_5:816,736-815,906	831	277	U62.002	Alpha/beta hydrolase family
Pocchl15123	scaffold_2:3,593,300-3,594,386	1087	326	S09.UPW	alpha/beta hydrolase fold
Pocchl17184	scaffold_3:2,470,783-2,469,594	1190	374	S33.UPW	Alpha/beta hydrolase family
Pocchl14112	scaffold_2:461,635-459,890	1746	582	S09.UPW	Carboxylesterase family
Pocchl110257	scaffold_5:973,942-972,962	981	327	S33.UPW	Alpha/beta hydrolase family
Pocchl18230	scaffold_4:14,783-13,870	914	260	S09.UNW	Dienelactone hydrolase family
Pocchl17242	scaffold_3:2,707,693-2,708,490	798	266	S33.UPW	Alpha/beta hydrolase family
Pocchl12126	scaffold_1:6,344,632-6,343,443	1190	362	S09.UNW	alpha/beta hydrolase fold
Pocchl12128	scaffold_1:6,347,306-6,348,139	834	278	S33.UNW	Alpha/beta hydrolase family
Pocchl112373	scaffold_6:2,898,332-2,897,253	1080	360	S33.UPW	Alpha/beta hydrolase family
Pocchl113400	scaffold_7:2,616,080-2,615,037	1044	333	S09.UPW	Alpha/beta hydrolase family
Pocchl19321	scaffold_4:3,302,159-3,303,100	942	314	S09.UNW	Alpha/beta hydrolase family
Pocchl13179	scaffold_11:521,741-523,308	1568	434	S09.UPW	Carboxylesterase family
Pocchl12157	scaffold_1:6,435,430-6,433,840	1591	499	S09.UNW	alpha/beta hydrolase fold
Pocchl14214	scaffold_2:793,484-791,720	1765	540	S28.004	Serine carboxypeptidase S28
Pocchl12170	scaffold_1:6,469,016-6,469,912	897	299	S09.UPW	PF02230
Pocchl1124	scaffold_1:499,800-497,615	2186	558	S33.UNW	PF08386
Pocchl12175	scaffold_1:6,481,978-6,480,659	1320	440	S09.962	Carboxylesterase family
Pocchl14224	scaffold_2:824,947-825,972	1026	342	S09.UPW	alpha/beta hydrolase fold
Pocchl11154	scaffold_1:3,527,309-3,526,067	1243	380	S33.UNW
Pocchl15257	scaffold_2:4,041,017-4,039,986	1032	344	S09.UNW	alpha/beta hydrolase fold
Pocchl112426	scaffold_6:3,030,595-3,029,237	1359	453	S09.UNW	Alpha/beta hydrolase family
Pocchl110382	scaffold_5:1,340,191-1,339,292	900	300	S33.UNW	Alpha/beta hydrolase family
Pocchl112441	scaffold_6:3,076,454-3,077,703	1250	366	S09.UNW	alpha/beta hydrolase fold
Pocchl12208	scaffold_1:6,601,224-6,599,572	1653	551	S33.UPW	PF08386
Pocchl17333	scaffold_3:3,027,073-3,028,363	1291	394	S33.UNW	Epoxide hydrolase N terminus
Pocchl11195	scaffold_1:3,676,200-3,677,918	1719	536	S09.UPW	Carboxylesterase family
Pocchl15294	scaffold_2:4,138,260-4,140,326	2067	689	S33.UPW	PF08386
Pocchl1177	scaffold_1:666,221-665,252	970	304	S33.973	Haloacid dehalogenase-like hydrolase
Pocchl12228	scaffold_1:6,649,616-6,650,857	1242	414	S09.UNW	Esterase FrsA-like
Pocchl12235	scaffold_1:6,665,827-6,664,835	993	254	S09.UNW	Dienelactone hydrolase family
Pocchl11211	scaffold_1:3,725,656-3,726,585	930	290	S09.UPW	alpha/beta hydrolase fold
Pocchl112484	scaffold_6:3,190,281-3,189,142	1140	349	S33.UPW	Alpha/beta hydrolase family
Pocchl110436	scaffold_5:1,489,801-1,488,914	888	296	S33.UNW	Alpha/beta hydrolase family
Pocchl111474	scaffold_6:191,604-192,731	1128	331	S09.UNW
Pocchl18406	scaffold_4:532,697-531,801	897	299	S33.UNW	Alpha/beta hydrolase family
Pocchl12266	scaffold_1:6,745,172-6,746,898	1727	555	S28.UPW	Serine carboxypeptidase S28
Pocchl12267	scaffold_1:6,748,131-6,747,017	1115	318	S09.B01	alpha/beta hydrolase fold
Pocchl16375	scaffold_29:32,363-34,405	2043	588	S09.UPW	Carboxylesterase family
Pocchl19451	scaffold_4:3,741,222-3,742,165	944	256	S09.UNW	Dienelactone hydrolase family
Pocchl18427	scaffold_4:594,886-595,837	952	260	S09.UNW	Dienelactone hydrolase family
Pocchl112528	scaffold_7:160,527-158,652	1876	553	S09.UPW	Carboxylesterase family
Pocchl14338	scaffold_2:1,149,969-1,151,219	1251	375	S33.UPW	Alpha/beta hydrolase family
Pocchl19468	scaffold_4:3,786,173-3,787,279	1107	296	S33.UPW	Alpha/beta hydrolase family
Pocchl18445	scaffold_4:668,280-667,269	1012	310	S09.UNW	Putative esterase
Pocchl18447	scaffold_4:677,857-679,583	1727	494	S33.A41	alpha/beta hydrolase fold
Pocchl16422	scaffold_3:129,413-131,091	1679	509	S09.UNW	Carboxylesterase family
Pocchl19497	scaffold_4:3,849,498-3,851,397	1900	558	S33.UPW	alpha/beta hydrolase fold Partial alpha/beta-hydrolase lipase region
Pocchl18475	scaffold_4:762,294-763,892	1599	533	S09.957	Carboxylesterase family
Pocchl17457	scaffold_3:3,376,477-3,377,872	1396	407	S09.UNW	alpha/beta hydrolase fold
Pocchl1303	scaffold_1:1,065,514-1,064,093	1422	324	S09.A35	Alpha/beta hydrolase family
Pocchl1306	scaffold_1:1,077,385-1,078,185	801	252	S33.UPW	Alpha/beta hydrolase family
Pocchl15431	scaffold_2:4,520,872-4,520,111	762	254	S33.UPW	Alpha/beta hydrolase family
Pocchl110555	scaffold_5:1,862,935-1,861,005	1931	609	S15.UNW	X-Pro dipeptidyl-peptidase (S15 family) PF08530
Pocchl113628	scaffold_8:284,000-285,010	1011	337	S33.UPW	Alpha/beta hydrolase family
Pocchl13393	scaffold_13:154,632-155,621	990	330	S33.UNW	Alpha/beta hydrolase family
Pocchl16472	scaffold_3:292,974-291,858	1117	354	S33.UPW	PF08386
Pocchl18521	scaffold_4:898,161-897,166	996	271	S33.UNW	Alpha/beta hydrolase family
Pocchl12377	scaffold_1:7,109,935-7,110,978	1044	348	S33.UPW	Alpha/beta hydrolase family
Pocchl112619	scaffold_7:418,264-419,055	792	249	S33.UPW	Alpha/beta hydrolase family
Pocchl16477	scaffold_3:302,371-303,352	982	277	S09.UNW	Dienelactone hydrolase family
Pocchl15454	scaffold_2:4,587,182-4,586,283	900	300	S09.A57	Eukaryotic protein of unknown function (DUF829)
Pocchl112623	scaffold_7:425,470-426,219	750	250	S33.UPW	Alpha/beta hydrolase family
Pocchl112624	scaffold_7:427,861-426,331	1531	489	carboxypeptidase Y	Serine carboxypeptidase
Pocchl112625	scaffold_7:430,769-429,794	976	306	S09.UNW	Esterase PHB depolymerase
Pocchl18530	scaffold_4:915,916-914,123	1794	598	S33.UPW	alpha/beta hydrolase fold
Pocchl16488	scaffold_3:320,865-321,705	841	256	S33.UPW	Alpha/beta hydrolase family
Pocchl18545	scaffold_4:973,590-972,532	1059	353	S09.UPW	alpha/beta hydrolase fold
Pocchl14452	scaffold_2:1,482,535-1,483,493	959	285	S09.A38	Putative esterase
Pocchl16501	scaffold_3:364,213-362,064	2150	500	family S10 unassigned peptidases	Serine carboxypeptidase
Pocchl113671	scaffold_8:404,278-403,031	1248	416	S33.UNW	Alpha/beta hydrolase family
Pocchl110601	scaffold_5:2,002,106-2,000,513	1594	423	S33.UPW	Alpha/beta hydrolase family
Pocchl113682	scaffold_8:448,624-447,801	824	228	S09.UPW
Pocchl19611	scaffold_4:4,220,139-4,219,218	922	291	S09.UNW	Putative esterase
Pocchl110651	scaffold_5:2,141,855-2,143,158	1304	393	S33.UPW	Alpha/beta hydrolase family
Pocchl110661	scaffold_5:2,176,476-2,177,462	987	329	S09.UPW	Alpha/beta hydrolase family
Pocchl17589	scaffold_3:3,735,672-3,734,032	1641	525	S09.UNW	Carboxylesterase family
Pocchl17593	scaffold_3:3,747,622-3,748,479	858	286	S33.UNW	Alpha/beta hydrolase family
Pocchl17603	scaffold_3:3,771,265-3,770,360	906	302	S09.UPC	alpha/beta hydrolase fold
Pocchl19655	scaffold_4:4,404,625-4,402,780	1846	522	S33.UNW	PF08386
Pocchl18635	scaffold_4:1,240,622-1,242,403	1782	534	S09.UPW	Carboxylesterase family
Pocchl16590	scaffold_3:644,167-642,833	1335	445	S09.979	Carboxylesterase family
Pocchl16592	scaffold_3:647,305-648,126	822	274	S33.UNW	Alpha/beta hydrolase family
Pocchl15578	scaffold_2:5,020,855-5,022,120	1266	422	S09.UNW	alpha/beta hydrolase fold
Pocchl11482	scaffold_1:4,457,865-4,456,813	1053	325	S09.UPW	Alpha/beta hydrolase family
Pocchl19688	scaffold_4:4,501,410-4,499,944	1467	489	S09.UNW	WD domain, G-beta repeat
Pocchl110749	scaffold_5:2,416,638-2,414,855	1784	554	S33.UNW	Epoxide hydrolase N terminus
Pocchl13582	scaffold_15:29,021-30,204	1184	337	S09.986	Carboxylesterase family
Pocchl112814	scaffold_7:971,300-972,809	1510	484	carboxypeptidase Y	Serine carboxypeptidase
Pocchl16671	scaffold_3:904,684-903,812	873	291	S33.UNW	Alpha/beta hydrolase family
Pocchl13624	scaffold_15:201,560-200,011	1550	491	carboxypeptidase Y	Serine carboxypeptidase
Pocchl19770	scaffold_4:4,758,861-4,757,344	1518	506	S33.UPW	alpha/beta hydrolase fold
Pocchl1571	scaffold_1:1,850,739-1,849,545	1195	354	S09.B01	alpha/beta hydrolase fold
Pocchl15694	scaffold_2:5,383,211-5,384,402	1192	380	S09.UNW	alpha/beta hydrolase fold
Pocchl11599	scaffold_1:4,787,380-4,785,715	1666	538	S09.960	Carboxylesterase family
Pocchl12626	scaffold_1:8,002,295-8,003,905	1611	537	S33.UPW	Alpha/beta hydrolase family
Pocchl19803	scaffold_4:4,877,788-4,879,463	1676	542	S09.960	Carboxylesterase family
Pocchl16734	scaffold_3:1,088,979-1,087,911	1069	298	S33.UPW	Alpha/beta hydrolase family
Pocchl14703	scaffold_2:2,274,189-2,273,131	1059	353	S33.UNW	Alpha/beta hydrolase family
Pocchl1611	scaffold_1:1,963,911-1,965,279	1369	403	S33.A38	Alpha/beta hydrolase family
Pocchl15764	scaffold_2:5,602,681-5,600,990	1692	564	S09.UPW	Carboxylesterase family
Pocchl1670	scaffold_1:2,154,747-2,153,722	1026	342	S33.UPW	Alpha/beta hydrolase family
Pocchl15791	scaffold_2:5,675,385-5,673,611	1775	571	S09.UPW	Carboxylesterase family
Pocchl112967	scaffold_7:1,412,612-1,414,151	1540	481	family S10 unassigned peptidases	Serine carboxypeptidase
Pocchl14785	scaffold_2:2,526,158-2,524,956	1203	401	S09.UNW	Alpha/beta hydrolase family
Pocchl17860	scaffold_3:4,525,832-4,524,367	1466	466	S33.UPW	Alpha/beta hydrolase family
Pocchl114010	scaffold_9:226,821-228,406	1586	423	S33.UPW	Alpha/beta hydrolase family
Pocchl1698	scaffold_1:2,224,428-2,223,562	867	289	S09.A57	Eukaryotic protein of unknown function (DUF829)
Pocchl11727	scaffold_1:5,127,221-5,125,942	1280	356	S09.UPW	alpha/beta hydrolase fold
Pocchl110950	scaffold_5:2,982,495-2,984,336	1842	576	S09.UPW	Carboxylesterase family
Pocchl19929	scaffold_4:5,273,657-5,275,381	1725	514	S09.UPW	Carboxylesterase family
Pocchl12772	scaffold_1:8,514,009-8,515,103	1095	365	S33.UPW	Alpha/beta hydrolase family
Pocchl19948	scaffold_4:5,325,578-5,324,070	1509	483	S09.UPW	Carboxylesterase family
Pocchl12786	scaffold_1:8,550,835-8,548,880	1956	567	S09.986	Carboxylesterase family
Pocchl12791	scaffold_1:8,566,836-8,568,488	1653	551	S09.UPW	Carboxylesterase family
Pocchl113041	scaffold_7:1,596,495-1,598,538	2044	626	S10.A67	Serine carboxypeptidase
Pocchl14862	scaffold_2:2,771,566-2,769,802	1765	555	carboxypeptidase Y	Serine carboxypeptidase Carboxypeptidase Y pro-peptide
Pocchl19983	scaffold_5:69,953-71,167	1215	355	S09.UNW	WD domain, G-beta repeat
Pocchl113069	scaffold_7:1,695,528-1,694,374	1155	331	S09.UNW	Alpha/beta hydrolase family
Pocchl14882	scaffold_2:2,829,742-2,831,019	1278	372	S09.968	alpha/beta hydrolase fold
Pocchl14887	scaffold_2:2,842,874-2,844,097	1224	376	S33.UPW	Alpha/beta hydrolase family
Pocchl13870	scaffold_17:148,304-147,472	833	258	S33.UPW	Alpha/beta hydrolase family
Pocchl18998	scaffold_4:2,262,058-2,260,185	1874	562	Mername-AA083 peptidase	Serine carboxypeptidase
Pocchl11832	scaffold_1:5,435,670-5,437,754	2085	670	S10.016	Serine carboxypeptidase
Pocchl17979	scaffold_3:4,882,382-4,883,619	1238	365	S33.UPW	Alpha/beta hydrolase family
Pocchl110030	scaffold_5:261,629-260,397	1233	411	S09.UPC	Alpha/beta hydrolase family
Pocchl13886	scaffold_17:198,645-199,850	1206	402	S09.UPC	Alpha/beta hydrolase family
Pocchl113113	scaffold_7:1,816,532-1,817,934	1403	346	S33.UPW	Alpha/beta hydrolase family
Pocchl113114	scaffold_7:1,819,248-1,818,325	924	308	S09.UPW	Carboxylesterase family
Pocchl110047	scaffold_5:303,383-301,550	1834	543	S28.004	Serine carboxypeptidase S28
Pocchl1842	scaffold_1:2,633,714-2,631,910	1805	533	S33.UNW	alpha/beta hydrolase fold PF08386
Pocchl14942	scaffold_2:3,008,383-3,009,798	1416	472	S33.UPW	alpha/beta hydrolase fold
Pocchl15968	scaffold_2:6,176,763-6,175,898	866	267	S33.UPW	Alpha/beta hydrolase family
Pocchl18023	scaffold_3:4,990,625-4,991,968	1344	357	S09.UNW	alpha/beta hydrolase fold
Pocchl15976	scaffold_2:6,202,749-6,200,972	1778	509	S09.UPW	Carboxylesterase family
Pocchl111111	scaffold_5:3,454,674-3,453,780	895	282	S09.UNW	Dienelactone hydrolase family
Pocchl12919	scaffold_10:362,224-363,705	1482	414	S33.UNW	Epoxide hydrolase N terminus
Pocchl18051	scaffold_3:5,067,603-5,068,508	906	302	S33.UNW	Alpha/beta hydrolase family
Pocchl111127	scaffold_5:3,508,460-3,507,472	989	294	S33.UPW	Alpha/beta hydrolase family
Pocchl111133	scaffold_5:3,520,753-3,522,657	1905	635	S28.UPW	Serine carboxypeptidase S28
Pocchl11922	scaffold_1:5,708,559-5,710,408	1850	575	Mername-AA083 peptidase	Serine carboxypeptidase
Pocchl111145	scaffold_5:3,552,530-3,550,881	1650	513	S09.UNW	Carboxylesterase family
Pocchl11938	scaffold_1:5,752,220-5,753,630	1411	418	S33.UPW	Alpha/beta hydrolase family
Pocchl19114	scaffold_4:2,634,248-2,632,392	1857	619	S33.UPW	Dual specificity phosphatase, catalytic domain Alpha/beta hydrolase family
Pocchl15029	scaffold_2:3,297,754-3,296,116	1639	510	Mername-AA083 peptidase	Serine carboxypeptidase
Pocchl111174	scaffold_5:3,637,097-3,637,789	693	231	S33.UPW	Alpha/beta hydrolase family
Pocchl1938	scaffold_1:2,912,760-2,912,155	606	202	S33.UPW	Alpha/beta hydrolase family
Pocchl112212	scaffold_6:2,438,882-2,436,651	2232	744	S33.UPW	alpha/beta hydrolase fold PF08386
Pocchl111190	scaffold_5:3,684,528-3,686,329	1802	548	S09.UNW	Carboxylesterase family
Pocchl17097	scaffold_3:2,158,795-2,157,521	1275	311	S33.UNW	Alpha/beta hydrolase family
Pocchl14032	scaffold_2:237,471-236,139	1333	404	S33.UNW	alpha/beta hydrolase fold Epoxide hydrolase N terminus
Pocchl13010	scaffold_10:602,660-601,623	1038	346	S33.UNW	Alpha/beta hydrolase family
Pocchl16097	scaffold_20:48,911-47,362	1550	491	carboxypeptidase Y	Serine carboxypeptidase
Pocchl17124	scaffold_3:2,249,360-2,250,360	1001	309	S33.UPW	Serine aminopeptidase, S33
Pocchl111238	scaffold_5:3,829,743-3,828,877	867	289	S33.UNW	Alpha/beta hydrolase family
Pocchl13058	scaffold_11:90,031-90,953	923	290	S09.UNW
Pocchl13066	scaffold_11:119,135-117,474	1662	554	S15.UPW	X-Pro dipeptidyl-peptidase (S15 family) PF08530
Pocchl132	scaffold_1:132,975-133,842	868	267	Mername-AA293 peptidase	Pregnancy-associated plasma protein-A
Pocchl12088	scaffold_1:6,234,620-6,233,187	1434	418	M04.023	Thermolysin metallopeptidase, catalytic domain Thermolysin metallopeptidase, alpha-helical domain
Pocchl110296	scaffold_5:1,082,203-1,083,507	1305	435	M03.UPA	Peptidase family M3
Pocchl112347	scaffold_6:2,831,700-2,830,383	1318	380	Mername-AA293 peptidase	Pregnancy-associated plasma protein-A
Pocchl16228	scaffold_24:3,560-5,962	2403	706	M03.UPA	Peptidase family M3
Pocchl16236	scaffold_24:34,603-37,005	2403	706	M03.UPA	Peptidase family M3
Pocchl12140	scaffold_1:6,390,016-6,390,973	958	277	Mername-AA293 peptidase	Pregnancy-associated plasma protein-A
Pocchl14207	scaffold_2:777,095-775,875	1221	407	M03.UPA	Beta-lactamase
Pocchl11163	scaffold_1:3,561,122-3,559,263	1860	497	M13.UPW	Peptidase family M13
Pocchl16293	scaffold_27:34,483-32,255	2229	704	oligopeptidase MepB	Peptidase family M3
Pocchl12244	scaffold_1:6,687,893-6,689,818	1926	642	fungalysin	Fungalysin metallopeptidase (M36) Fungalysin/Thermolysin Propeptide Motif
Pocchl110439	scaffold_5:1,496,819-1,495,877	943	280	Mername-AA293 peptidase	Pregnancy-associated plasma protein-A
Pocchl16357	scaffold_28:26,090-25,036	1055	295	Mername-AA293 peptidase	Pregnancy-associated plasma protein-A
Pocchl15348	scaffold_2:4,295,843-4,293,594	2250	711	oligopeptidase MepB	Peptidase family M3
Pocchl111522	scaffold_6:339,334-340,943	1610	437	penicillolysin	Deuterolysin metalloprotease (M35) family
Pocchl19525	scaffold_4:3,934,516-3,935,374	859	266	Mername-AA293 peptidase	Pregnancy-associated plasma protein-A
Pocchl113670	scaffold_8:401,847-402,654	808	234	Mername-AA293 peptidase	Pregnancy-associated plasma protein-A
Pocchl17599	scaffold_3:3,760,765-3,762,990	2226	689	M03.UPA	Peptidase family M3
Pocchl13544	scaffold_14:274,667-275,790	1124	348	penicillolysin	Deuterolysin metalloprotease (M35) family
Pocchl13562	scaffold_14:313,701-312,686	1016	298	Mername-AA293 peptidase	Pregnancy-associated plasma protein-A
Pocchl16638	scaffold_3:807,068-806,060	1009	293	Mername-AA293 peptidase	Pregnancy-associated plasma protein-A
Pocchl17700	scaffold_3:4,023,033-4,025,204	2172	702	oligopeptidase MepB	Peptidase family M3
Pocchl16687	scaffold_3:938,162-938,795	634	171	M03.UNB	Phosphatidylethanolamine-binding protein
Pocchl11593	scaffold_1:4,771,176-4,769,170	2007	669	M06.UPW
Pocchl13664	scaffold_15:355,762-354,827	936	292	Mername-AA293 peptidase	Pregnancy-associated plasma protein-A
Pocchl19846	scaffold_4:5,020,743-5,019,793	951	280	Mername-AA293 peptidase	Pregnancy-associated plasma protein-A
Pocchl110903	scaffold_5:2,832,855-2,834,426	1572	459	M48.A08	Peptidase family M48
Pocchl14780	scaffold_2:2,514,237-2,513,333	905	270	M76.002	PF09768
Pocchl14790	scaffold_2:2,550,896-2,551,911	1016	288	Mername-AA293 peptidase	Pregnancy-associated plasma protein-A
Pocchl12769	scaffold_1:8,509,037-8,507,915	1123	348	penicillolysin	Deuterolysin metalloprotease (M35) family
Pocchl15918	scaffold_2:6,022,948-6,021,991	958	281	Mername-AA293 peptidase	Pregnancy-associated plasma protein-A
Pocchl14906	scaffold_2:2,909,957-2,912,347	2391	797	M03.UPA	Peptidase family M3
Pocchl113122	scaffold_7:1,849,854-1,852,099	2246	711	oligopeptidase MepB	Peptidase family M3
Pocchl18006	scaffold_3:4,950,476-4,951,594	1119	352	penicillolysin	Deuterolysin metalloprotease (M35) family
Pocchl112142	scaffold_6:2,209,000-2,209,881	882	268	Mername-AA293 peptidase	Pregnancy-associated plasma protein-A
Pocchl111147	scaffold_5:3,562,053-3,563,043	991	292	Mername-AA293 peptidase	Pregnancy-associated plasma protein-A
Pocchl14081	scaffold_2:364,216-365,298	1083	361	M80.A04	WLM domain
Pocchl12045	scaffold_1:6,106,679-6,105,593	1087	295	Mername-AA293 peptidase	Pregnancy-associated plasma protein-A

## Sheet: A. niger CBS 513.88
Protein Id	Location	Gene Length	Protein Length	Merops Annotations	Domains
Aspni_DSM_1158721	supercontig_04:67,776-66,480	1297	309	C108.00	WD domain, G-beta repeat
Aspni_DSM_1161297	supercontig_08:49,042-50,337	1296	312	C108.00	WD domain, G-beta repeat
Aspni_DSM_1164374	supercontig_12:88,038-86,711	1328	368	C108.00	WD domain, G-beta repeat
Aspni_DSM_1161305	supercontig_08:68,554-70,025	1472	413	C108.00	WD domain, G-beta repeat
Aspni_DSM_1161378	supercontig_08:233,029-231,638	1392	319	C108.00	WD domain, G-beta repeat
Aspni_DSM_1162981	supercontig_09:1,182,792-1,181,518	1275	354	C108.00	WD domain, G-beta repeat
Aspni_DSM_1168653	supercontig_18:425,626-427,014	1389	353	C108.00	WD domain, G-beta repeat
Aspni_DSM_1158451	supercontig_03:991,594-990,097	1498	417	C108.00	WD domain, G-beta repeat
Aspni_DSM_1161542	supercontig_08:651,930-652,883	954	318	C108.00	WD domain, G-beta repeat
Aspni_DSM_1155925	supercontig_01:2,104,897-2,103,306	1592	317	C108.00	WD domain, G-beta repeat
Aspni_DSM_1162076	supercontig_08:1,937,585-1,938,180	596	155	C108.00
Aspni_DSM_1164686	supercontig_12:911,924-913,167	1244	338	C108.00	WD domain, G-beta repeat
Aspni_DSM_1168296	supercontig_17:194,004-195,365	1362	454	C26.952	Glutamine amidotransferase class-I Carbamoyl-phosphate synthase small chain, CPSase domain
Aspni_DSM_1157242	supercontig_02:1,717,460-1,718,858	1399	399	saccharopepsin	Eukaryotic aspartyl protease
Aspni_DSM_1160330	supercontig_07:167,842-166,538	1305	372	A01.UNA	Eukaryotic aspartyl protease
Aspni_DSM_1158832	supercontig_04:363,466-364,908	1443	481	A01.077	Eukaryotic aspartyl protease
Aspni_DSM_1168577	supercontig_18:255,507-257,000	1494	457	A01.UPA	Eukaryotic aspartyl protease
Aspni_DSM_1165601	supercontig_13:522,068-520,487	1582	493	A01.UPA	Eukaryotic aspartyl protease
Aspni_DSM_1167140	supercontig_15:1,468,606-1,467,346	1261	382	A01.079	Eukaryotic aspartyl protease
Aspni_DSM_1164124	supercontig_11:2,169,511-2,167,981	1531	467	A01.UNA	Eukaryotic aspartyl protease
Aspni_DSM_1164131	supercontig_11:2,184,810-2,183,179	1632	544	A01.UNA
Aspni_DSM_1164656	supercontig_12:844,565-843,111	1455	452	A01.081	Eukaryotic aspartyl protease
Aspni_DSM_1166252	supercontig_14:1,120,761-1,119,415	1347	395	aspergillopepsin I	Eukaryotic aspartyl protease
Aspni_DSM_1167283	supercontig_15:1,827,679-1,828,887	1209	340	A01.UNA
Aspni_DSM_1163284	supercontig_11:99,295-97,998	1298	415	A01.UPW	Eukaryotic aspartyl protease
Aspni_DSM_1155100	supercontig_01:87,292-88,529	1238	394	A01.080	Eukaryotic aspartyl protease
Aspni_DSM_1162838	supercontig_09:852,085-849,956	2130	622	signal peptide peptidase-like protein 2A	Carboxylesterase family
Aspni_DSM_1161857	supercontig_08:1,410,974-1,409,440	1535	491	A22.005	PF01979
Aspni_DSM_1161894	supercontig_08:1,510,547-1,509,230	1318	356	A22.A05	alpha/beta hydrolase fold
Aspni_DSM_1164024	supercontig_11:1,925,678-1,923,927	1752	584	signal peptide peptidase-like protein 2A	Carboxylesterase family
Aspni_DSM_1155403	supercontig_01:857,170-854,319	2852	832	A22.A12	Urease alpha-subunit, N-terminal domain Urease, gamma subunit Urease beta subunit PF01979
Aspni_DSM_1163266	supercontig_11:45,754-47,705	1952	587	presenilin 1	Carboxylesterase family
Aspni_DSM_1163297	supercontig_11:128,353-126,557	1797	502	A22.002	Carboxylesterase family
Aspni_DSM_1164874	supercontig_12:1,378,517-1,376,859	1659	553	CPB peptidase	Carboxylesterase family
Aspni_DSM_1163363	supercontig_11:281,328-282,909	1582	483	dipeptidyl-peptidase I	PF01979
Aspni_DSM_1157270	supercontig_02:1,791,591-1,789,782	1810	603	C19.UNW	Ubiquitin carboxyl-terminal hydrolase
Aspni_DSM_1164438	supercontig_12:273,186-276,225	3040	830	C01.107	Carboxylesterase family
Aspni_DSM_1155227	supercontig_01:410,762-409,076	1687	515	bleomycin hydrolase (animal)	Peptidase C1-like family
Aspni_DSM_1162409	supercontig_08:2,752,017-2,752,342	326	90	ubiquitinyl hydrolase-L3
Aspni_DSM_1166509	supercontig_14:1,701,801-1,702,917	1117	335	C01.107	alpha/beta hydrolase fold
Aspni_DSM_1158878	supercontig_04:493,923-495,827	1905	578	C19.972	Ubiquitin carboxyl-terminal hydrolase
Aspni_DSM_1164517	supercontig_12:474,251-475,416	1166	306	C12.UNW	Ubiquitin carboxyl-terminal hydrolase, family 1
Aspni_DSM_1157864	supercontig_02:3,235,271-3,234,390	882	294	insect 26/29 kDa peptidase	alpha/beta hydrolase fold
Aspni_DSM_1158900	supercontig_04:563,429-561,606	1824	545	C01.107	Carboxylesterase family
Aspni_DSM_1161999	supercontig_08:1,757,668-1,756,694	975	325	insect 26/29 kDa peptidase	alpha/beta hydrolase fold
Aspni_DSM_1157912	supercontig_02:3,363,121-3,363,954	834	251	ubiquitinyl hydrolase-L3	Ubiquitin carboxyl-terminal hydrolase, family 1
Aspni_DSM_1168170	supercontig_16:2,016,671-2,014,933	1739	539	cathepsin V	Carboxylesterase family
Aspni_DSM_1155888	supercontig_01:1,992,942-1,990,289	2654	775	C19.062	Ubiquitin carboxyl-terminal hydrolase
Aspni_DSM_1157949	supercontig_02:3,462,727-3,460,501	2227	608	C01.107	Carboxylesterase family
Aspni_DSM_1158977	supercontig_04:730,106-728,901	1206	402	C01.107	Peptidase family M28
Aspni_DSM_1163588	supercontig_11:839,444-840,417	974	302	C01.107	alpha/beta hydrolase fold
Aspni_DSM_1162052	supercontig_08:1,887,250-1,888,521	1272	320	ervatamin B
Aspni_DSM_1165137	supercontig_12:1,989,290-1,987,429	1862	575	C19.UPW	Ubiquitin family Ubiquitin carboxyl-terminal hydrolase
Aspni_DSM_1163099	supercontig_09:1,452,499-1,453,593	1095	340	cathepsin H	alpha/beta hydrolase fold
Aspni_DSM_1164638	supercontig_12:799,582-798,550	1033	311	C01.107	alpha/beta hydrolase fold
Aspni_DSM_1158017	supercontig_02:3,622,805-3,625,439	2635	780	C19.A65	Ubiquitin carboxyl-terminal hydrolase UBA/TS-N domain Zn-finger in ubiquitin-hydrolases and other protein
Aspni_DSM_1157563	supercontig_02:2,605,196-2,606,256	1061	335	C01.107	alpha/beta hydrolase fold
Aspni_DSM_1162687	supercontig_09:498,399-496,428	1972	593	C01.107	Carboxylesterase family
Aspni_DSM_1168841	supercontig_18:913,831-916,240	2410	766	C01.A54	PF02225 Transferrin receptor-like dimerisation domain Peptidase family M28
Aspni_DSM_1166297	supercontig_14:1,215,054-1,217,045	1992	664	C19.UPW	Ubiquitin carboxyl-terminal hydrolase
Aspni_DSM_1160158	supercontig_06:478,567-480,370	1804	491	C19.UPW	Ubiquitin carboxyl-terminal hydrolase
Aspni_DSM_1161192	supercontig_07:2,183,053-2,185,887	2835	855	C19.A57	Ubiquitin carboxyl-terminal hydrolase
Aspni_DSM_1155603	supercontig_01:1,331,520-1,329,841	1680	350	cathepsin V	alpha/beta hydrolase fold
Aspni_DSM_1164319	supercontig_11:2,679,345-2,677,854	1492	372	C12.UPW	Ubiquitin carboxyl-terminal hydrolase, family 1
Aspni_DSM_1164338	supercontig_11:2,720,539-2,719,080	1460	405	C54.UPW	Peptidase C54 catalytic domain
Aspni_DSM_1156147	supercontig_01:2,633,364-2,632,147	1218	327	ubiquitinyl hydrolase-L5	Ubiquitin carboxyl-terminal hydrolase, family 1
Aspni_DSM_1169012	supercontig_18:1,314,463-1,312,727	1737	442	C14.035	Caspase domain
Aspni_DSM_1162906	supercontig_09:992,432-994,017	1586	439	C14.035	Caspase domain
Aspni_DSM_1156372	supercontig_01:3,229,044-3,230,252	1209	403	C13.005	Peptidase C13 family
Aspni_DSM_1165508	supercontig_13:289,706-290,931	1226	257	SENP8 peptidase (fungus-type)	Ulp1 protease family, C-terminal catalytic domain
Aspni_DSM_1163450	supercontig_11:479,373-478,496	878	274	C15.UPW
Aspni_DSM_1160270	supercontig_07:61,088-62,226	1139	311	aspergilloglutamic peptidase	Peptidase A4 family
Aspni_DSM_1166109	supercontig_14:816,385-815,546	840	280	aspergilloglutamic peptidase	Peptidase A4 family
Aspni_DSM_1167276	supercontig_15:1,815,294-1,816,091	798	266	aspergilloglutamic peptidase	Peptidase A4 family
Aspni_DSM_1155114	supercontig_01:134,012-133,164	849	283	aspergilloglutamic peptidase	Peptidase A4 family
Aspni_DSM_1161914	supercontig_08:1,555,287-1,554,380	908	280	I87.UPW	PF01145
Aspni_DSM_1161423	supercontig_08:350,727-352,143	1417	437	I87.UPW	PF01145
Aspni_DSM_1161434	supercontig_08:376,630-377,017	388	83	I78.UPW
Aspni_DSM_1157451	supercontig_02:2,322,444-2,321,227	1218	346	I87.UPW	PF01145
Aspni_DSM_1164794	supercontig_12:1,181,195-1,180,109	1087	307	I87.UPW	PF01145
Aspni_DSM_1161226	supercontig_07:2,263,661-2,263,188	474	91	I09.UPW
Aspni_DSM_1159872	supercontig_05:366,866-366,246	621	207	I51.UPW	Phosphatidylethanolamine-binding protein
Aspni_DSM_1155815	supercontig_01:1,809,712-1,808,995	718	218	I51.UNW
Aspni_DSM_1169162	supercontig_19:92,629-93,456	828	235	I51.UPW	Phosphatidylethanolamine-binding protein
Aspni_DSM_1156449	supercontig_01:3,449,192-3,449,834	643	196	I51.UNW
Aspni_DSM_1160768	supercontig_07:1,175,210-1,174,150	1061	334	chloride channel accessory protein 4	alpha/beta hydrolase fold
Aspni_DSM_1164408	supercontig_12:178,933-177,790	1144	338	chloride channel accessory protein 2
Aspni_DSM_1165572	supercontig_13:451,850-453,300	1451	466	M77.UPW
Aspni_DSM_1160485	supercontig_07:516,280-514,903	1378	431	M77.UPW
Aspni_DSM_1166126	supercontig_14:855,946-854,748	1199	333	M79.UPW	PF02517
Aspni_DSM_1163646	supercontig_11:988,966-989,982	1017	339	chloride channel accessory protein 4
Aspni_DSM_1157085	supercontig_02:1,318,536-1,318,932	397	72	M96.UNW
Aspni_DSM_1164740	supercontig_12:1,044,540-1,046,477	1938	622	M14.UNA	Zinc carboxypeptidase
Aspni_DSM_1163126	supercontig_09:1,524,187-1,525,820	1634	459	M16.UNB	Insulinase (Peptidase family M16) Peptidase M16 inactive domain
Aspni_DSM_1156166	supercontig_01:2,667,667-2,669,362	1696	476	methionyl aminopeptidase 2	Metallopeptidase family M24
Aspni_DSM_1156164	supercontig_01:2,666,906-2,665,532	1375	380	M24.017	Metallopeptidase family M24
Aspni_DSM_1158820	supercontig_04:333,082-331,350	1733	432	methionyl aminopeptidase 2	Metallopeptidase family M24
Aspni_DSM_1156324	supercontig_01:3,097,110-3,098,684	1575	492	M24.A09	Metallopeptidase family M24 Aminopeptidase P, N-terminal domain
Aspni_DSM_1158415	supercontig_03:923,813-921,391	2423	615	aminopeptidase P1	Metallopeptidase family M24 PF01321
Aspni_DSM_1159569	supercontig_04:2,157,440-2,155,720	1721	407	M24.UNW	Metallopeptidase family M24
Aspni_DSM_1161131	supercontig_07:2,043,667-2,044,995	1329	377	M24.017	Metallopeptidase family M24
Aspni_DSM_1159724	supercontig_05:12,740-14,284	1545	467	M24.A09	Metallopeptidase family M24 Aminopeptidase P, N-terminal domain
Aspni_DSM_1157711	supercontig_02:2,916,376-2,918,137	1762	498	M18.A01	Aminopeptidase I zinc metalloprotease (M18)
Aspni_DSM_1162322	supercontig_08:2,563,976-2,562,876	1101	274	M28.973	Rhomboid domain
Aspni_DSM_1156189	supercontig_01:2,731,358-2,732,835	1478	409	M20.UND	Peptidase family M20/M25/M40 Peptidase dimerisation domain
Aspni_DSM_1155173	supercontig_01:280,500-281,690	1191	397	M28.UNE	alpha/beta hydrolase fold
Aspni_DSM_1166485	supercontig_14:1,650,830-1,649,149	1682	544	M28.UNE	Carboxylesterase family
Aspni_DSM_1157788	supercontig_02:3,068,430-3,070,007	1578	469	M20.UPA	Peptidase family M20/M25/M40 Peptidase dimerisation domain
Aspni_DSM_1169059	supercontig_18:1,411,417-1,412,667	1251	417	M20.A16	Peptidase family M20/M25/M40 Peptidase dimerisation domain
Aspni_DSM_1165511	supercontig_13:298,378-299,320	943	293	aminopeptidase Ap1
Aspni_DSM_1163994	supercontig_11:1,855,895-1,854,621	1275	425	M20.UPD	Peptidase family M20/M25/M40 Peptidase dimerisation domain
Aspni_DSM_1162969	supercontig_09:1,143,245-1,141,728	1518	506	M28.UNE	Carboxylesterase family
Aspni_DSM_1157894	supercontig_02:3,314,858-3,316,694	1837	579	M20.UNA	Peptidase family M20/M25/M40 Peptidase dimerisation domain
Aspni_DSM_1161988	supercontig_08:1,730,201-1,731,625	1425	415	M20.UND	Peptidase family M20/M25/M40 Peptidase dimerisation domain
Aspni_DSM_1158926	supercontig_04:617,646-616,363	1284	410	M28.UNE	alpha/beta hydrolase fold
Aspni_DSM_1164567	supercontig_12:602,441-603,963	1523	419	M20.UND	Peptidase family M20/M25/M40 Peptidase dimerisation domain
Aspni_DSM_1164074	supercontig_11:2,031,526-2,030,511	1016	319	M28.UNE	alpha/beta hydrolase fold
Aspni_DSM_1164098	supercontig_11:2,102,370-2,101,023	1348	398	M20.UND	Peptidase family M20/M25/M40 Peptidase dimerisation domain
Aspni_DSM_1163083	supercontig_09:1,421,617-1,420,067	1551	517	M18.UPW	Aminopeptidase I zinc metalloprotease (M18)
Aspni_DSM_1166703	supercontig_15:488,242-486,689	1554	406	M20.UND	Peptidase family M20/M25/M40 Peptidase dimerisation domain
Aspni_DSM_1157485	supercontig_02:2,405,733-2,403,836	1898	562	M28.UNE	Carboxylesterase family
Aspni_DSM_1168253	supercontig_17:82,140-80,550	1591	440	M28.UPE	Peptidase family M28
Aspni_DSM_1163154	supercontig_10:5,991-5,468	524	152	M13.UNW M28.007
Aspni_DSM_1163153	supercontig_10:5,348-4,171	1178	250	M28.007
Aspni_DSM_1166744	supercontig_15:591,016-589,021	1996	565	Mername-AA063 peptidase	Carboxylesterase family
Aspni_DSM_1166763	supercontig_15:628,037-626,217	1821	559	Mername-AA063 peptidase	Signal peptide peptidase
Aspni_DSM_1156530	supercontig_02:5,800-7,488	1689	540	M28.UNE	Carboxylesterase family
Aspni_DSM_1160154	supercontig_06:471,178-469,492	1687	502	M20.UNW	Peptidase family M20/M25/M40 Peptidase dimerisation domain
Aspni_DSM_1163263	supercontig_11:38,460-36,325	2136	582	M20.UPB	Carboxylesterase family
Aspni_DSM_1156623	supercontig_02:210,174-208,894	1281	427	M20.UPD	Peptidase family M20/M25/M40 Peptidase dimerisation domain
Aspni_DSM_1165850	supercontig_14:178,750-180,058	1309	392	Mername-AA063 peptidase	Peptidase family M28
Aspni_DSM_1165346	supercontig_12:2,460,359-2,458,785	1575	474	M20.UNW	Peptidase family M20/M25/M40 Peptidase dimerisation domain
Aspni_DSM_1158179	supercontig_03:320,630-322,722	2093	549	aminopeptidase Y	PF02225 Peptidase family M28
Aspni_DSM_1164324	supercontig_11:2,693,565-2,695,329	1765	478	Dug1 peptidase	Peptidase family M20/M25/M40 Peptidase dimerisation domain
Aspni_DSM_1167407	supercontig_16:204,559-206,047	1489	405	M28.UNE	alpha/beta hydrolase fold Epoxide hydrolase N terminus
Aspni_DSM_1168949	supercontig_18:1,174,028-1,175,413	1386	462	Mername-AA063 peptidase
Aspni_DSM_1156202	supercontig_01:2,763,178-2,761,724	1455	450	M19.A01	Membrane dipeptidase (Peptidase family M19)
Aspni_DSM_1166956	supercontig_15:1,031,565-1,032,970	1406	411	M38.UNW	PF01979
Aspni_DSM_1163397	supercontig_11:350,115-351,745	1631	496	M38.UNW	PF01979
Aspni_DSM_1165993	supercontig_14:527,489-528,931	1443	481	M38.UNW	PF01979
Aspni_DSM_1166070	supercontig_14:702,261-703,833	1573	463	M38.UNW	PF01979
Aspni_DSM_1166121	supercontig_14:844,661-843,093	1569	479	M38.UNW	PF01979
Aspni_DSM_1168186	supercontig_16:2,056,105-2,057,469	1365	425	M38.979	Amidohydrolase family
Aspni_DSM_1166140	supercontig_14:887,097-888,359	1263	421	M38.UNW	PF01979
Aspni_DSM_1156534	supercontig_02:17,548-18,852	1305	435	M38.UPW	PF01979
Aspni_DSM_1165771	supercontig_13:872,312-870,715	1598	503	M38.UNW	PF01979
Aspni_DSM_1156582	supercontig_02:126,179-127,708	1530	487	M38.UNW	PF01979
Aspni_DSM_1156101	supercontig_01:2,517,791-2,519,120	1330	357	M38.UPW	PF04909
Aspni_DSM_1167387	supercontig_16:169,209-170,909	1701	550	M38.UNW	Amidohydrolase family
Aspni_DSM_1163826	supercontig_11:1,446,045-1,444,696	1350	450	M38.UNW	PF01979
Aspni_DSM_1161351	supercontig_08:174,354-175,927	1574	376	M67.975	JAB1/Mov34/MPN/PAD-1 ubiquitin protease
Aspni_DSM_1161443	supercontig_08:393,604-394,902	1299	366	M67.UNW	JAB1/Mov34/MPN/PAD-1 ubiquitin protease
Aspni_DSM_1161006	supercontig_07:1,717,101-1,718,290	1190	332	M67.A11	JAB1/Mov34/MPN/PAD-1 ubiquitin protease
Aspni_DSM_1167178	supercontig_15:1,569,541-1,568,078	1464	360	M67.A02	JAB1/Mov34/MPN/PAD-1 ubiquitin protease
Aspni_DSM_1162703	supercontig_09:529,137-528,331	807	269	M67.974	alpha/beta hydrolase fold
Aspni_DSM_1162538	supercontig_09:143,655-142,135	1521	507	M81.UPW	PF07171 PF07364
Aspni_DSM_1157225	supercontig_02:1,683,293-1,682,214	1080	245	T01.971	Proteasome subunit
Aspni_DSM_1158259	supercontig_03:480,452-481,270	819	200	C44.UNW
Aspni_DSM_1163899	supercontig_11:1,649,406-1,648,413	994	256	T01.973	Proteasome subunit
Aspni_DSM_1157787	supercontig_02:3,067,688-3,065,746	1943	595	T03.UPW	Gamma-glutamyltranspeptidase
Aspni_DSM_1163429	supercontig_11:425,280-426,811	1532	380	proteasome catalytic subunit 3	Proteasome subunit
Aspni_DSM_1158821	supercontig_04:336,686-334,413	2274	574	C44.976	Glutamine amidotransferases class-II Asparagine synthase
Aspni_DSM_1165510	supercontig_13:297,600-296,942	659	200	proteasome catalytic subunit 1	Proteasome subunit
Aspni_DSM_1165519	supercontig_13:325,532-327,613	2082	581	gamma-glutamyltransferase 1 (mammalian-type)	Gamma-glutamyltranspeptidase
Aspni_DSM_1169106	supercontig_18:1,506,988-1,506,083	906	261	T01.UPW	Proteasome subunit
Aspni_DSM_1158870	supercontig_04:469,975-469,155	821	207	T01.P02	Proteasome subunit
Aspni_DSM_1169108	supercontig_18:1,508,890-1,509,728	839	261	T01.A12	Proteasome subunit
Aspni_DSM_1169118	supercontig_18:1,528,586-1,529,734	1149	275	T01.977	Proteasome subunit
Aspni_DSM_1158877	supercontig_04:492,734-493,545	812	204	T01.984	Proteasome subunit
Aspni_DSM_1166574	supercontig_15:146,864-145,917	948	263	T01.976	Proteasome subunit
Aspni_DSM_1155834	supercontig_01:1,863,550-1,861,711	1840	602	C44.UPW	Asparagine synthase
Aspni_DSM_1156863	supercontig_02:814,950-816,003	1054	247	T01.995	Proteasome subunit
Aspni_DSM_1157377	supercontig_02:2,110,936-2,112,188	1253	367	C45.UPW	Acyl-coenzyme A:6-aminopenicillanic acid acyl-transferase
Aspni_DSM_1165064	supercontig_12:1,842,306-1,844,598	2293	691	C44.UPW	Glutamine amidotransferases class-II Asparagine synthase
Aspni_DSM_1155977	supercontig_01:2,244,420-2,242,430	1991	607	T03.UPW	Gamma-glutamyltranspeptidase
Aspni_DSM_1163702	supercontig_11:1,144,808-1,143,823	986	273	proteasome catalytic subunit 2	Proteasome subunit
Aspni_DSM_1157595	supercontig_02:2,668,676-2,669,782	1107	271	T01.978	Proteasome subunit
Aspni_DSM_1165931	supercontig_14:387,005-386,128	878	248	C26.A05	Glutamine amidotransferase class-I
Aspni_DSM_1155271	supercontig_01:523,220-524,159	940	250	C26.UPW	Glutamine amidotransferase class-I
Aspni_DSM_1166068	supercontig_14:700,754-700,172	583	171	C56.UNW
Aspni_DSM_1164103	supercontig_11:2,116,966-2,115,998	969	237	C56.004	DJ-1/PfpI family
Aspni_DSM_1161124	supercontig_07:2,030,189-2,030,956	768	228	C56.UNW	DJ-1/PfpI family
Aspni_DSM_1164717	supercontig_12:976,681-975,796	886	276	C26.UPW	PF01174
Aspni_DSM_1164758	supercontig_12:1,082,417-1,081,719	699	233	C56.UNW	DJ-1/PfpI family
Aspni_DSM_1167391	supercontig_16:176,397-177,246	850	235	C56.UNW	DJ-1/PfpI family
Aspni_DSM_1156130	supercontig_01:2,586,418-2,585,623	796	254	C56.UPW	DJ-1/PfpI family
Aspni_DSM_1158425	supercontig_03:937,959-939,400	1442	457	ornithine acetyltransferase precursor	ArgJ family
Aspni_DSM_1162840	supercontig_09:856,630-858,033	1404	417	oryzin	Subtilase family Peptidase inhibitor I9
Aspni_DSM_1163367	supercontig_11:290,683-292,780	2098	640	aorsin	Pro-kumamolisin, activation domain
Aspni_DSM_1165924	supercontig_14:373,189-371,636	1554	436	S08.UNW
Aspni_DSM_1155230	supercontig_01:416,881-414,491	2391	647	aorsin	Pro-kumamolisin, activation domain
Aspni_DSM_1167523	supercontig_16:496,389-494,567	1823	574	grifolisin	Pro-kumamolisin, activation domain
Aspni_DSM_1166032	supercontig_14:617,292-615,319	1974	612	grifolisin	Pro-kumamolisin, activation domain
Aspni_DSM_1159992	supercontig_06:42,822-44,822	2001	596	S53.UPW	Pro-kumamolisin, activation domain
Aspni_DSM_1168707	supercontig_18:562,389-563,715	1327	422	S08.UNW
Aspni_DSM_1160615	supercontig_07:821,957-823,576	1620	498	cerevisin	Subtilase family Peptidase inhibitor I9
Aspni_DSM_1158114	supercontig_03:199,640-197,246	2395	665	aorsin	Pro-kumamolisin, activation domain
Aspni_DSM_1161727	supercontig_08:1,122,756-1,120,824	1933	581	grifolisin	Pro-kumamolisin, activation domain
Aspni_DSM_1168938	supercontig_18:1,148,533-1,149,670	1138	282	S08.UNA
Aspni_DSM_1167915	supercontig_16:1,377,244-1,375,531	1714	468	S08.UNA
Aspni_DSM_1167962	supercontig_16:1,516,565-1,518,268	1704	548	S12.UPW	Beta-lactamase
Aspni_DSM_1164951	supercontig_12:1,554,651-1,553,509	1143	381	S12.UPW	Beta-lactamase
Aspni_DSM_1167019	supercontig_15:1,183,201-1,184,334	1134	378	S12.UPW	Beta-lactamase
Aspni_DSM_1167554	supercontig_16:562,087-563,738	1652	507	S12.UPW	Beta-lactamase
Aspni_DSM_1159882	supercontig_05:390,030-388,598	1433	393	S12.UPW	Beta-lactamase
Aspni_DSM_1162561	supercontig_09:203,615-201,771	1845	598	aminopeptidase DmpB	Beta-lactamase PF07932
Aspni_DSM_1160213	supercontig_06:625,759-627,087	1329	443	S12.UPW	Beta-lactamase
Aspni_DSM_1160249	supercontig_07:20,167-18,920	1248	416	S12.UPW	Beta-lactamase
Aspni_DSM_1166414	supercontig_14:1,483,030-1,482,412	619	180	S26.UPA	Peptidase S24-like
Aspni_DSM_1155117	supercontig_01:142,179-141,666	514	144	S26.A03	Peptidase S24-like
Aspni_DSM_1157713	supercontig_02:2,920,785-2,919,848	938	252	S14.A02	Clp protease
Aspni_DSM_1160432	supercontig_07:384,481-383,417	1065	280	S41.005	Proteasome subunit
Aspni_DSM_1166587	supercontig_15:185,952-185,144	809	247	S54.UNW	Der1-like family
Aspni_DSM_1168432	supercontig_17:533,845-532,499	1347	256	S54.UNW	Der1-like family
Aspni_DSM_1162548	supercontig_09:169,950-169,120	831	277	U62.002	alpha/beta hydrolase fold
Aspni_DSM_1160008	supercontig_06:81,050-82,964	1915	530	microcin-processing peptidase 1	Carboxylesterase family
Aspni_DSM_1159652	supercontig_04:2,365,043-2,366,373	1331	365	microcin-processing peptidase 1	Carboxylesterase family
Aspni_DSM_1160258	supercontig_07:38,233-37,171	1063	274	S33.UPW
Aspni_DSM_1167936	supercontig_16:1,427,960-1,427,119	842	257	S09.UNW	Dienelactone hydrolase family
Aspni_DSM_1167943	supercontig_16:1,443,030-1,441,205	1826	568	S15.UNW	X-Pro dipeptidyl-peptidase (S15 family) PF08530
Aspni_DSM_1160266	supercontig_07:53,272-54,249	978	283	S33.UPW
Aspni_DSM_1165899	supercontig_14:308,838-307,156	1683	543	S28.UPW	Serine carboxypeptidase S28
Aspni_DSM_1158220	supercontig_03:406,942-408,003	1062	336	S09.UPW	alpha/beta hydrolase fold
Aspni_DSM_1162323	supercontig_08:2,565,650-2,564,718	933	246	S09.UNW	Dienelactone hydrolase family
Aspni_DSM_1161306	supercontig_08:72,217-70,243	1975	613	S10.A67	Serine carboxypeptidase
Aspni_DSM_1163866	supercontig_11:1,561,840-1,560,133	1708	456	family S10 unassigned peptidases	Serine carboxypeptidase
Aspni_DSM_1158235	supercontig_03:434,072-435,145	1074	336	S09.UPW
Aspni_DSM_1165912	supercontig_14:343,886-342,626	1261	365	S09.UNW
Aspni_DSM_1160798	supercontig_07:1,232,001-1,230,621	1381	284	S33.UNW	alpha/beta hydrolase fold
Aspni_DSM_1168482	supercontig_18:55,369-54,393	977	309	S33.UNW
Aspni_DSM_1155174	supercontig_01:283,362-284,579	1218	406	S33.UPW
Aspni_DSM_1161834	supercontig_08:1,361,733-1,362,769	1037	295	S33.973	haloacid dehalogenase-like hydrolase
Aspni_DSM_1162347	supercontig_08:2,624,998-2,623,828	1171	293	S09.UNW	Dienelactone hydrolase family
Aspni_DSM_1160297	supercontig_07:109,783-108,836	948	299	S33.UNW	alpha/beta hydrolase fold
Aspni_DSM_1164909	supercontig_12:1,468,339-1,470,048	1710	570	S28.UPW	Serine carboxypeptidase S28
Aspni_DSM_1158260	supercontig_03:481,415-482,597	1183	329	S33.UPW	PF08386
Aspni_DSM_1168501	supercontig_18:92,335-91,474	862	257	S09.UNW	Dienelactone hydrolase family
Aspni_DSM_1158265	supercontig_03:497,186-497,962	777	259	S33.UPW
Aspni_DSM_1158785	supercontig_04:246,380-244,898	1483	442	S15.UNW	X-Pro dipeptidyl-peptidase (S15 family)
Aspni_DSM_1157767	supercontig_02:3,027,563-3,028,522	960	320	S33.UNW	alpha/beta hydrolase fold
Aspni_DSM_1168522	supercontig_18:146,763-148,378	1616	298	S33.UPW
Aspni_DSM_1157257	supercontig_02:1,749,927-1,751,459	1533	492	S09.UNW	alpha/beta hydrolase fold
Aspni_DSM_1167515	supercontig_16:481,195-479,617	1579	399	S33.UPW	alpha/beta hydrolase fold Epoxide hydrolase N terminus
Aspni_DSM_1163928	supercontig_11:1,709,514-1,708,657	858	261	S33.UPW
Aspni_DSM_1168541	supercontig_18:183,490-182,689	802	233	S33.UPW
Aspni_DSM_1156774	supercontig_02:569,418-570,359	942	314	S33.UPW
Aspni_DSM_1166512	supercontig_14:1,710,380-1,709,406	975	278	S33.UNW
Aspni_DSM_1166000	supercontig_14:546,525-548,234	1710	479	carboxypeptidase O	Serine carboxypeptidase
Aspni_DSM_1160375	supercontig_07:265,588-263,689	1900	566	S15.UNW	X-Pro dipeptidyl-peptidase (S15 family) PF08530
Aspni_DSM_1168055	supercontig_16:1,742,907-1,741,057	1851	599	S15.UNW	X-Pro dipeptidyl-peptidase (S15 family) PF08530
Aspni_DSM_1159868	supercontig_05:361,155-362,611	1457	433	S09.UPW
Aspni_DSM_1162432	supercontig_08:2,818,771-2,820,490	1720	535	S09.UPW	Carboxylesterase family
Aspni_DSM_1167041	supercontig_15:1,241,133-1,239,088	2046	682	S09.988	Carboxylesterase family
Aspni_DSM_1160399	supercontig_07:308,048-309,025	978	304	S33.UNW
Aspni_DSM_1155789	supercontig_01:1,758,029-1,756,913	1117	313	S09.UNW	WD domain, G-beta repeat
Aspni_DSM_1168090	supercontig_16:1,827,081-1,825,325	1757	509	S09.UPW	Carboxylesterase family
Aspni_DSM_1157854	supercontig_02:3,210,193-3,208,469	1725	575	S09.UPW	Carboxylesterase family
Aspni_DSM_1159903	supercontig_05:439,090-440,748	1659	493	family S10 unassigned peptidases	Serine carboxypeptidase
Aspni_DSM_1155804	supercontig_01:1,788,206-1,788,779	574	152	S33.UPW
Aspni_DSM_1165020	supercontig_12:1,720,051-1,719,228	824	255	S33.UPW
Aspni_DSM_1155805	supercontig_01:1,788,929-1,789,810	882	294	S33.UPW
Aspni_DSM_1159905	supercontig_05:445,405-443,884	1522	462	S33.UNW
Aspni_DSM_1165028	supercontig_12:1,749,361-1,750,149	789	251	S33.UPW
Aspni_DSM_1158373	supercontig_03:827,544-826,594	951	317	S09.UNW
Aspni_DSM_1169134	supercontig_19:35,799-34,850	950	275	S33.UNW
Aspni_DSM_1164022	supercontig_11:1,920,234-1,919,301	934	293	S33.UNW	alpha/beta hydrolase fold
Aspni_DSM_1159930	supercontig_05:492,273-494,080	1808	532	Mername-AA083 peptidase	Serine carboxypeptidase
Aspni_DSM_1155321	supercontig_01:637,583-635,816	1768	514	S33.UPW	alpha/beta hydrolase fold
Aspni_DSM_1166590	supercontig_15:194,032-195,755	1724	488	S33.UPW	alpha/beta hydrolase fold
Aspni_DSM_1165576	supercontig_13:461,919-463,714	1796	563	S09.UPW	Carboxylesterase family
Aspni_DSM_1165582	supercontig_13:477,276-475,636	1641	547	S33.UPW	alpha/beta hydrolase fold
Aspni_DSM_1162517	supercontig_09:87,882-86,662	1221	407	S09.UNW	alpha/beta hydrolase fold
Aspni_DSM_1164565	supercontig_12:597,692-599,278	1587	529	S09.UPW	Carboxylesterase family
Aspni_DSM_1160473	supercontig_07:490,294-488,203	2092	674	S09.988	Carboxylesterase family
Aspni_DSM_1156377	supercontig_01:3,240,562-3,239,198	1365	354	S33.UPW	alpha/beta hydrolase fold
Aspni_DSM_1165086	supercontig_12:1,888,828-1,887,595	1234	368	S09.UPC	alpha/beta hydrolase fold
Aspni_DSM_1158944	supercontig_04:653,878-655,968	2091	492	S09.UNC	alpha/beta hydrolase fold
Aspni_DSM_1165604	supercontig_13:527,530-529,161	1632	533	S09.UPW	Carboxylesterase family
Aspni_DSM_1164585	supercontig_12:651,572-652,384	813	271	S09.UNW	PF03664
Aspni_DSM_1165614	supercontig_13:544,375-546,200	1826	589	S15.UNW	X-Pro dipeptidyl-peptidase (S15 family) PF08530
Aspni_DSM_1162541	supercontig_09:150,075-151,140	1066	294	S33.UNW	alpha/beta hydrolase fold
Aspni_DSM_1161023	supercontig_07:1,755,138-1,753,360	1779	532	Mername-AA083 peptidase	Serine carboxypeptidase
Aspni_DSM_1160007	supercontig_06:77,302-78,858	1557	519	S09.UPW	Carboxylesterase family
Aspni_DSM_1160004	supercontig_06:70,747-72,760	2014	606	S10.016	Serine carboxypeptidase
Aspni_DSM_1158980	supercontig_04:734,841-733,924	918	285	S33.UPW
Aspni_DSM_1162062	supercontig_08:1,907,632-1,908,648	1017	339	S09.UNW	alpha/beta hydrolase fold
Aspni_DSM_1162063	supercontig_08:1,911,061-1,909,385	1677	559	S09.UPW	Carboxylesterase family
Aspni_DSM_1162578	supercontig_09:237,270-236,259	1012	254	S09.UNW
Aspni_DSM_1160018	supercontig_06:105,858-107,402	1545	515	S09.UNW	Carboxylesterase family
Aspni_DSM_1168720	supercontig_18:590,334-591,521	1188	396	S33.UPW	alpha/beta hydrolase fold
Aspni_DSM_1165648	supercontig_13:622,260-620,128	2133	565	S33.UNW	alpha/beta hydrolase fold PF08386
Aspni_DSM_1158999	supercontig_04:778,542-780,314	1773	591	S15.UNW	X-Pro dipeptidyl-peptidase (S15 family) PF08530
Aspni_DSM_1160538	supercontig_07:650,952-652,133	1182	289	S09.990	Putative esterase
Aspni_DSM_1156450	supercontig_01:3,450,729-3,451,897	1169	332	S33.UNW	alpha/beta hydrolase fold
Aspni_DSM_1165664	supercontig_13:651,437-649,509	1929	558	S33.UPW	PF08386
Aspni_DSM_1165156	supercontig_12:2,025,450-2,027,728	2279	625	S33.UPW	alpha/beta hydrolase fold PF08386
Aspni_DSM_1164645	supercontig_12:817,305-818,319	1015	272	S09.UNW	Dienelactone hydrolase family
Aspni_DSM_1158512	supercontig_03:1,163,880-1,165,688	1809	567	S10.016	Serine carboxypeptidase
Aspni_DSM_1162097	supercontig_08:1,999,545-2,000,866	1322	318	S09.UPW	alpha/beta hydrolase fold
Aspni_DSM_1163639	supercontig_11:974,747-972,937	1811	467	S33.UNW
Aspni_DSM_1156983	supercontig_02:1,100,665-1,101,527	863	252	S09.UNW	Dienelactone hydrolase family
Aspni_DSM_1156994	supercontig_02:1,122,821-1,120,995	1827	525	carboxypeptidase O	Serine carboxypeptidase
Aspni_DSM_1162634	supercontig_09:368,553-369,449	897	299	S33.UPW	alpha/beta hydrolase fold
Aspni_DSM_1156490	supercontig_01:3,550,280-3,551,101	822	255	S33.UPW
Aspni_DSM_1165194	supercontig_12:2,125,061-2,123,577	1485	396	S33.UPW	alpha/beta hydrolase fold Epoxide hydrolase N terminus
Aspni_DSM_1165709	supercontig_13:742,562-743,782	1221	407	S09.UNW
Aspni_DSM_1165714	supercontig_13:752,910-753,773	864	288	S09.A57	Eukaryotic protein of unknown function (DUF829)
Aspni_DSM_1159057	supercontig_04:919,960-920,972	1013	282	S09.UNW	Dienelactone hydrolase family
Aspni_DSM_1162132	supercontig_08:2,093,068-2,091,333	1736	558	carboxypeptidase Y	Serine carboxypeptidase
Aspni_DSM_1168277	supercontig_17:150,854-149,274	1581	487	S33.A41	alpha/beta hydrolase fold
Aspni_DSM_1164181	supercontig_11:2,332,695-2,331,434	1262	394	S09.UNW	WD domain, G-beta repeat
Aspni_DSM_1158552	supercontig_03:1,249,701-1,248,884	818	256	S33.UPW
Aspni_DSM_1159582	supercontig_04:2,183,927-2,182,360	1568	337	S33.UNW	alpha/beta hydrolase fold
Aspni_DSM_1168290	supercontig_17:180,349-182,370	2022	624	S10.016	Serine carboxypeptidase
Aspni_DSM_1158576	supercontig_03:1,304,713-1,306,417	1705	551	S09.UNW	Carboxylesterase family
Aspni_DSM_1165232	supercontig_12:2,193,178-2,195,341	2164	690	S09.UPW	Carboxylesterase family
Aspni_DSM_1156535	supercontig_02:20,388-19,415	974	300	S09.UPW	alpha/beta hydrolase fold
Aspni_DSM_1156532	supercontig_02:12,833-13,969	1137	379	S09.UNW	alpha/beta hydrolase fold
Aspni_DSM_1167290	supercontig_15:1,848,063-1,848,839	777	259	S33.UPW
Aspni_DSM_1158585	supercontig_03:1,329,030-1,328,170	861	287	S33.UNW	alpha/beta hydrolase fold
Aspni_DSM_1162174	supercontig_08:2,182,128-2,181,337	792	264	S33.UPW
Aspni_DSM_1161151	supercontig_07:2,093,430-2,092,152	1279	409	S33.UPW	alpha/beta hydrolase fold
Aspni_DSM_1168831	supercontig_18:885,128-883,858	1271	354	S33.UPW
Aspni_DSM_1165762	supercontig_13:846,600-844,930	1671	557	S09.UPW	Carboxylesterase family
Aspni_DSM_1163713	supercontig_11:1,168,881-1,171,100	2220	512	prolyl aminopeptidase 2	alpha/beta hydrolase fold
Aspni_DSM_1167302	supercontig_16:6,523-4,793	1731	544	S09.986	Carboxylesterase family
Aspni_DSM_1160647	supercontig_07:891,174-892,651	1478	471	S33.UPW	alpha/beta hydrolase fold Partial alpha/beta-hydrolase lipase region
Aspni_DSM_1156555	supercontig_02:68,162-69,104	943	267	S09.UNW	Dienelactone hydrolase family
Aspni_DSM_1162697	supercontig_09:516,685-518,598	1914	520	S33.UPW	alpha/beta hydrolase fold
Aspni_DSM_1167305	supercontig_16:14,904-13,782	1123	313	S09.UPW	Putative esterase
Aspni_DSM_1164750	supercontig_12:1,067,087-1,065,772	1316	314	S09.UNW
Aspni_DSM_1164755	supercontig_12:1,077,308-1,075,989	1320	387	S09.UPC	alpha/beta hydrolase fold
Aspni_DSM_1163225	supercontig_10:201,334-202,932	1599	533	S09.UPW	Carboxylesterase family
Aspni_DSM_1165278	supercontig_12:2,290,723-2,289,496	1228	349	S33.UPW
Aspni_DSM_1168860	supercontig_18:969,575-971,622	2048	667	S33.UNW	alpha/beta hydrolase fold Dual specificity phosphatase, catalytic domain
Aspni_DSM_1160674	supercontig_07:944,420-946,125	1706	513	S09.UPW	Carboxylesterase family
Aspni_DSM_1161187	supercontig_07:2,169,154-2,167,860	1295	272	S09.UNW	Dienelactone hydrolase family
Aspni_DSM_1167331	supercontig_16:66,040-66,886	847	246	S09.UNW	Dienelactone hydrolase family
Aspni_DSM_1159658	supercontig_04:2,380,635-2,381,600	966	322	S09.UPW	alpha/beta hydrolase fold
Aspni_DSM_1158635	supercontig_03:1,463,378-1,462,110	1269	372	S09.UNW	alpha/beta hydrolase fold
Aspni_DSM_1158642	supercontig_03:1,484,626-1,482,938	1689	563	S09.979	Carboxylesterase family
Aspni_DSM_1161712	supercontig_08:1,085,800-1,087,912	2113	527	S28.004	Serine carboxypeptidase S28
Aspni_DSM_1160688	supercontig_07:979,269-980,480	1212	404	S33.UNW	alpha/beta hydrolase fold
Aspni_DSM_1155574	supercontig_01:1,267,505-1,265,953	1553	411	S33.A38
Aspni_DSM_1167867	supercontig_16:1,281,055-1,279,569	1487	297	S33.UPW	alpha/beta hydrolase fold
Aspni_DSM_1168888	supercontig_18:1,044,021-1,042,440	1582	442	S33.UNW	alpha/beta hydrolase fold
Aspni_DSM_1158649	supercontig_03:1,498,383-1,496,523	1861	541	S09.UNW	Carboxylesterase family
Aspni_DSM_1163268	supercontig_11:51,614-50,765	850	262	S33.UPW
Aspni_DSM_1164808	supercontig_12:1,214,883-1,216,258	1376	386	S33.UNW	alpha/beta hydrolase fold
Aspni_DSM_1156624	supercontig_02:211,805-213,798	1994	583	S15.UNW	X-Pro dipeptidyl-peptidase (S15 family) PF08530
Aspni_DSM_1167889	supercontig_16:1,327,156-1,328,427	1272	349	S33.UNW	alpha/beta hydrolase fold
Aspni_DSM_1164308	supercontig_11:2,645,179-2,646,334	1156	362	S09.UPW
Aspni_DSM_1164821	supercontig_12:1,252,363-1,253,425	1063	304	S09.UNW
Aspni_DSM_1167898	supercontig_16:1,341,687-1,340,686	1002	306	S33.UPW	alpha/beta hydrolase fold
Aspni_DSM_1167388	supercontig_16:171,141-172,352	1212	369	S33.UNW
Aspni_DSM_1155617	supercontig_01:1,373,899-1,373,012	888	296	S09.A57
Aspni_DSM_1155622	supercontig_01:1,384,510-1,383,210	1301	297	S33.976	alpha/beta hydrolase fold
Aspni_DSM_1158183	supercontig_03:331,403-329,808	1596	532	S09.UNW	Carboxylesterase family
Aspni_DSM_1160234	supercontig_06:675,876-675,286	591	197	S33.973	haloacid dehalogenase-like hydrolase
Aspni_DSM_1166895	supercontig_15:902,195-901,116	1080	360	S09.UNW
Aspni_DSM_1164847	supercontig_12:1,308,416-1,309,372	957	319	S09.UNW	Carboxylesterase family
Aspni_DSM_1165874	supercontig_14:237,341-235,072	2270	583	S09.UNW	Carboxylesterase family
Aspni_DSM_1163315	supercontig_11:162,303-163,742	1440	428	S09.UNW
Aspni_DSM_1160240	supercontig_07:1,336-2,682	1347	449	S09.UNW
Aspni_DSM_1161801	supercontig_08:1,295,229-1,296,275	1047	341	M80.A04	WLM domain
Aspni_DSM_1160285	supercontig_07:86,711-88,917	2207	684	M03.UPA	Peptidase family M3
Aspni_DSM_1165927	supercontig_14:377,460-378,317	858	286	M10.UPA	Matrixin
Aspni_DSM_1164903	supercontig_12:1,459,199-1,458,090	1110	370	PrtS peptidase ({Photorhabdus luminescens})	Thermolysin metallopeptidase, catalytic domain Thermolysin metallopeptidase, alpha-helical domain
Aspni_DSM_1155261	supercontig_01:495,910-493,813	2098	632	fungalysin	Fungalysin metallopeptidase (M36) Fungalysin/Thermolysin Propeptide Motif
Aspni_DSM_1157848	supercontig_02:3,193,886-3,193,155	732	244	M04.UPW
Aspni_DSM_1158885	supercontig_04:515,390-517,075	1686	457	M48.A08	Peptidase family M48
Aspni_DSM_1160428	supercontig_07:370,624-372,875	2252	717	oligopeptidase MepB	Peptidase family M3
Aspni_DSM_1160568	supercontig_07:727,630-726,483	1148	264	M03.UPA
Aspni_DSM_1166752	supercontig_15:601,477-603,813	2337	703	M03.UPA	Peptidase family M3
Aspni_DSM_1155589	supercontig_01:1,300,853-1,302,191	1339	418	M80.A01	Zn-finger in Ran binding protein and others WLM domain
Aspni_DSM_1163806	supercontig_11:1,396,333-1,398,732	2400	800	M03.UPA	Peptidase family M3
Aspni_DSM_1161262	supercontig_07:2,334,900-2,333,875	1026	320	Mername-AA293 peptidase
Aspni_DSM_1159730	supercontig_05:25,875-25,014	862	238	M76.002
