# Supplementary material for: Comparative Genomics Analysis Reveals the Genomic Basis of S8 Proteases, CAZymes, and Secondary Metabolism Associated with Nematode Biocontrol in Purpureocillium lilacinum
Source: Int J Mol Sci. 2026 May 22;27(11):4687. doi: 10.3390/ijms27114687 (PMC13256968; doi:10.3390/ijms27114687)
Supplement: Supplementary file 1 [file ijms-27-04687-s001.zip › Supplementary/Table S5.xlsx]

## Sheet: P. lilacinum PLFJ-1
Cluster Id	Cluster Type	Scaffold	Size (bp)
Purli1.1	PKS	scaffold_1:1008529-1016057	7528
Purli1.2	PKS-Like	scaffold_1:2549533-2588891	39358
Purli1.3	HYBRID	scaffold_1:4662875-4680493	17618
Purli1.4	PKS	scaffold_3:3490977-3496423	5446
Purli1.5	NRPS	scaffold_3:3638363-3653119	14756
Purli1.6	NRPS-Like	scaffold_2:2278272-2298596	20324
Purli1.7	NRPS-Like	scaffold_2:3307580-3310845	3265
Purli1.8	NRPS	scaffold_2:3611311-3622575	11264
Purli1.9	PKS	scaffold_5:458870-479003	20133
Purli1.10	PKS-Like	scaffold_5:704184-722784	18600
Purli1.11	NRPS	scaffold_5:1229850-1238735	8885
Purli1.12	NRPS-Like	scaffold_5:1307602-1326068	18466
Purli1.13	NRPS-Like	scaffold_5:1460681-1481350	20669
Purli1.14	PKS	scaffold_5:2784057-2808012	23955
Purli1.15	NRPS	scaffold_4:597111-628590	31479
Purli1.16	PKS	scaffold_4:1046551-1159847	113296
Purli1.17	NRPS	scaffold_4:1908940-1932624	23684
Purli1.18	PKS	scaffold_7:2368481-2390379	21898
Purli1.19	PKS	scaffold_6:421925-435433	13508
Purli1.20	NRPS-Like	scaffold_6:1603668-1605698	2030
Purli1.21	DMAT	scaffold_6:2800447-2802039	1592
Purli1.22	NRPS-Like	scaffold_9:112855-116559	3704
Purli1.23	NRPS	scaffold_9:227563-236204	8641
Purli1.24	HYBRID	scaffold_9:739949-751931	11982
Purli1.25	PKS	scaffold_9:811386-837028	25642
Purli1.26	NRPS	scaffold_9:1455076-1460811	5735
Purli1.27	PKS	scaffold_8:44294-68867	24573
Purli1.28	NRPS-Like	scaffold_8:1653810-1659014	5204
Purli1.29	NRPS	scaffold_22:3587-19984	16397
Purli1.30	PKS	scaffold_22:175556-186651	11095
Purli1.31	NRPS-Like	scaffold_17:12545-16026	3481
Purli1.32	NRPS-Like	scaffold_16:363-35187	34824
Purli1.33	PKS	scaffold_13:341281-372235	30954
Purli1.34	NRPS-Like	scaffold_12:233881-277705	43824
Purli1.35	TC	scaffold_19:162579-163757	1178

## Sheet: T. harzianum CBS 226.9
Cluster Id	Cluster Type	Scaffold	Size (bp)
Triha1.1	PKS	scaffold_48:204-28147	27943
Triha1.2	NRPS-Like	scaffold_33:47270-68352	21082
Triha1.3	NRPS	scaffold_32:107088-147265	40177
Triha1.4	PKS	scaffold_37:38340-71002	32662
Triha1.5	NRPS-Like	scaffold_34:96595-101818	5223
Triha1.6	PKS	scaffold_1:10559-42460	31901
Triha1.7	HYBRID	scaffold_1:119715-152099	32384
Triha1.8	PKS	scaffold_1:342995-364067	21072
Triha1.9	TC	scaffold_1:607466-621930	14464
Triha1.10	PKS	scaffold_1:1015516-1025218	9702
Triha1.11	PKS-Like	scaffold_1:3821509-3849051	27542
Triha1.12	NRPS-Like	scaffold_2:1940335-1960772	20437
Triha1.13	TC	scaffold_2:2562505-2563500	995
Triha1.14	NRPS-Like	scaffold_2:2722560-2748711	26151
Triha1.15	PKS-Like	scaffold_2:3044151-3059092	14941
Triha1.16	NRPS	scaffold_5:768708-794896	26188
Triha1.17	HYBRID	scaffold_5:2052053-2095635	43582
Triha1.18	NRPS-Like	scaffold_4:2704483-2707992	3509
Triha1.19	NRPS	scaffold_4:2778578-2807390	28812
Triha1.20	NRPS	scaffold_4:2817177-2838398	21221
Triha1.21	NRPS	scaffold_4:2847494-2875520	28026
Triha1.22	HYBRID	scaffold_7:87864-112328	24464
Triha1.23	PKS	scaffold_6:565648-581785	16137
Triha1.24	PKS	scaffold_6:2384143-2418056	33913
Triha1.25	PKS	scaffold_9:1062125-1080023	17898
Triha1.26	PKS	scaffold_9:1240349-1252357	12008
Triha1.27	NRPS	scaffold_8:1133-40568	39435
Triha1.28	PKS	scaffold_8:99649-117790	18141
Triha1.29	TC	scaffold_8:350924-383411	32487
Triha1.30	PKS	scaffold_8:674087-712037	37950
Triha1.31	PKS	scaffold_8:1252483-1281904	29421
Triha1.32	PKS	scaffold_3:1963910-1986452	22542
Triha1.33	PKS	scaffold_3:2571553-2594980	23427
Triha1.34	NRPS-Like	scaffold_3:3015359-3043957	28598
Triha1.35	PKS	scaffold_21:148033-199173	51140
Triha1.36	NRPS-Like	scaffold_22:9965-24657	14692
Triha1.37	NRPS	scaffold_26:18269-42017	23748
Triha1.38	NRPS	scaffold_26:127181-158665	31484
Triha1.39	PKS	scaffold_26:165310-209104	43794
Triha1.40	HYBRID	scaffold_26:244683-275602	30919
Triha1.41	PKS	scaffold_27:5722-32607	26885
Triha1.42	NRPS	scaffold_15:77012-99616	22604
Triha1.43	NRPS-Like	scaffold_15:530537-533278	2741
Triha1.44	NRPS	scaffold_15:881352-944058	62706
Triha1.45	TC	scaffold_14:140916-160925	20009
Triha1.46	HYBRID	scaffold_16:155534-200439	44905
Triha1.47	NRPS-Like	scaffold_16:385742-424343	38601
Triha1.48	PKS	scaffold_11:138868-148938	10070
Triha1.49	PKS	scaffold_11:836477-848085	11608
Triha1.50	PKS	scaffold_11:1084404-1106725	22321
Triha1.51	NRPS	scaffold_11:1228554-1262850	34296
Triha1.52	PKS	scaffold_10:207088-245337	38249
Triha1.53	NRPS	scaffold_10:510141-598299	88158
Triha1.54	TC	scaffold_10:786963-797441	10478
Triha1.55	NRPS-Like	scaffold_13:765269-800174	34905
Triha1.56	NRPS	scaffold_13:875745-902311	26566
Triha1.57	TC	scaffold_13:969185-984455	15270

## Sheet: P. chlamydosporia 170
	Cluster Id	Cluster Type	Scaffold	Size (bp)
	Pocchl1.1	PKS	scaffold_15:466779-495371	28592
	Pocchl1.2	TC	scaffold_14:153063-154322	1259
	Pocchl1.3	PKS	scaffold_11:13778-24965	11187
	Pocchl1.4	NRPS	scaffold_10:17778-28162	10384
	Pocchl1.5	PKS	scaffold_10:56312-79543	23231
	Pocchl1.6	NRPS	scaffold_1:410515-497376	86861
	Pocchl1.7	TC	scaffold_1:1482355-1483350	995
	Pocchl1.8	TC	scaffold_1:3462597-3474549	11952
	Pocchl1.9	PKS-Like	scaffold_1:3660728-3673154	12426
	Pocchl1.10	NRPS-Like	scaffold_1:3841098-3844723	3625
	Pocchl1.11	NRPS-Like	scaffold_1:6335908-6339345	3437
	Pocchl1.12	NRPS	scaffold_1:6891689-6906375	14686
	Pocchl1.13	NRPS	scaffold_1:8099873-8172093	72220
	Pocchl1.14	PKS	scaffold_1:8553906-8563149	9243
	Pocchl1.15	NRPS-Like	scaffold_3:917997-937467	19470
	Pocchl1.16	PKS	scaffold_2:382809-412095	29286
	Pocchl1.17	NRPS	scaffold_2:663220-693286	30066
	Pocchl1.18	TC	scaffold_2:757795-761682	3887
	Pocchl1.19	NRPS-Like	scaffold_2:925690-929709	4019
	Pocchl1.20	NRPS-Like	scaffold_2:1167049-1181550	14501
	Pocchl1.21	PKS-Like	scaffold_2:1846821-1856200	9379
	Pocchl1.22	PKS	scaffold_2:2290828-2296279	5451
	Pocchl1.23	HYBRID	scaffold_2:3310439-3339720	29281
	Pocchl1.24	NRPS	scaffold_2:3871493-3879813	8320
	Pocchl1.25	NRPS-Like	scaffold_2:4037423-4067696	30273
	Pocchl1.26	NRPS	scaffold_2:4611743-4637019	25276
	Pocchl1.27	PKS-Like	scaffold_2:5090566-5096299	5733
	Pocchl1.28	NRPS	scaffold_2:6169048-6194235	25187
	Pocchl1.29	NRPS	scaffold_5:367979-386921	18942
	Pocchl1.30	PKS	scaffold_5:1713925-1754715	40790
	Pocchl1.31	NRPS-Like	scaffold_5:1761048-1763960	2912
	Pocchl1.32	NRPS	scaffold_5:3030881-3058745	27864
	Pocchl1.33	TC	scaffold_5:4212881-4251678	38797
	Pocchl1.34	HYBRID	scaffold_5:4333867-4352028	18161
	Pocchl1.35	NRPS-Like	scaffold_4:266868-283594	16726
	Pocchl1.36	NRPS	scaffold_4:921352-959275	37923
	Pocchl1.37	PKS	scaffold_4:2994454-3028101	33647
	Pocchl1.38	PKS	scaffold_4:3656786-3666908	10122
	Pocchl1.39	NRPS	scaffold_4:4230483-4253534	23051
	Pocchl1.40	NRPS-Like	scaffold_4:4723998-4733792	9794
	Pocchl1.41	NRPS-Like	scaffold_7:663854-671269	7415
	Pocchl1.42	PKS	scaffold_7:1951058-1963579	12521
	Pocchl1.43	TC	scaffold_7:2305996-2319336	13340
	Pocchl1.44	NRPS	scaffold_7:2336663-2353866	17203
	Pocchl1.45	PKS	scaffold_7:2976671-2993955	17284
	Pocchl1.46	NRPS	scaffold_7:3066377-3092201	25824
	Pocchl1.47	PKS	scaffold_6:119702-127605	7903
	Pocchl1.48	PKS	scaffold_6:210459-218661	8202
	Pocchl1.49	PKS	scaffold_6:2034964-2048230	13266
	Pocchl1.50	PKS	scaffold_6:2056482-2063688	7206
	Pocchl1.51	HYBRID	scaffold_6:3021409-3070485	49076
	Pocchl1.52	HYBRID	scaffold_9:75003-119306	44303
	Pocchl1.53	PKS	scaffold_8:178830-210665	31835

## Sheet: A. niger CBS 513.88
Cluster Id	Cluster Type	Scaffold	Size (bp)
Aspni_DSM_1.1	PKS-Like	supercontig_12:510188-555870	45682
Aspni_DSM_1.2	PKS	supercontig_12:672621-749551	76930
Aspni_DSM_1.3	PKS	supercontig_12:1680318-1692036	11718
Aspni_DSM_1.4	NRPS	supercontig_12:1720698-1743030	22332
Aspni_DSM_1.5	NRPS-Like	supercontig_12:2335596-2359246	23650
Aspni_DSM_1.6	TC	supercontig_12:2479966-2502912	22946
Aspni_DSM_1.7	NRPS-Like	supercontig_12:2543241-2559374	16133
Aspni_DSM_1.8	PKS	supercontig_14:467505-506618	39113
Aspni_DSM_1.9	TC	supercontig_14:522251-523970	1719
Aspni_DSM_1.10	HYBRID	supercontig_14:1151370-1157128	5758
Aspni_DSM_1.11	TC	supercontig_16:46622-59296	12674
Aspni_DSM_1.12	NRPS-Like	supercontig_16:113951-126367	12416
Aspni_DSM_1.13	NRPS	supercontig_16:1486581-1526473	39892
Aspni_DSM_1.14	NRPS	supercontig_11:8623-26414	17791
Aspni_DSM_1.15	HYBRID	supercontig_11:57056-112806	55750
Aspni_DSM_1.16	PKS	supercontig_11:953905-971909	18004
Aspni_DSM_1.17	NRPS-Like	supercontig_11:1029728-1055379	25651
Aspni_DSM_1.18	NRPS-Like	supercontig_11:1333863-1369260	35397
Aspni_DSM_1.19	PKS	supercontig_11:1443265-1470345	27080
Aspni_DSM_1.20	TC	supercontig_11:1516933-1547480	30547
Aspni_DSM_1.21	HYBRID	supercontig_11:1572505-1592365	19860
Aspni_DSM_1.22	PKS	supercontig_11:1758870-1776752	17882
Aspni_DSM_1.23	PKS	supercontig_11:2310555-2327017	16462
Aspni_DSM_1.24	PKS	supercontig_10:17569-48602	31033
Aspni_DSM_1.25	PKS-Like	supercontig_10:142924-182845	39921
Aspni_DSM_1.26	PKS	supercontig_15:551118-586165	35047
Aspni_DSM_1.27	PKS	supercontig_15:981010-1005018	24008
Aspni_DSM_1.28	PKS	supercontig_15:1188787-1219295	30508
Aspni_DSM_1.29	NRPS	supercontig_15:1767557-1800903	33346
Aspni_DSM_1.30	NRPS	supercontig_15:1846429-1877016	30587
Aspni_DSM_1.31	HYBRID	supercontig_18:83718-127058	43340
Aspni_DSM_1.32	NRPS	supercontig_08:492161-532251	40090
Aspni_DSM_1.33	HYBRID	supercontig_08:883120-934865	51745
Aspni_DSM_1.34	NRPS-Like	supercontig_08:1161142-1175819	14677
Aspni_DSM_1.35	PKS-Like	supercontig_08:2590725-2626002	35277
Aspni_DSM_1.36	NRPS-Like	supercontig_09:71632-121548	49916
Aspni_DSM_1.37	PKS	supercontig_09:250157-301414	51257
Aspni_DSM_1.38	NRPS	supercontig_09:346438-438870	92432
Aspni_DSM_1.39	PKS	supercontig_09:455415-471925	16510
Aspni_DSM_1.40	NRPS-Like	supercontig_09:1115625-1140382	24757
Aspni_DSM_1.41	PKS	supercontig_09:1198215-1213500	15285
Aspni_DSM_1.42	PKS	supercontig_09:1294084-1309971	15887
Aspni_DSM_1.43	TC	supercontig_09:1386515-1387854	1339
Aspni_DSM_1.44	NRPS	supercontig_06:303770-322789	19019
Aspni_DSM_1.45	PKS	supercontig_07:170594-199642	29048
Aspni_DSM_1.46	DMAT	supercontig_07:511729-519169	7440
Aspni_DSM_1.47	NRPS-Like	supercontig_04:279760-285379	5619
Aspni_DSM_1.48	PKS	supercontig_04:1084347-1114849	30502
Aspni_DSM_1.49	NRPS-Like	supercontig_04:1323894-1328379	4485
Aspni_DSM_1.50	NRPS	supercontig_04:1547953-1564903	16950
Aspni_DSM_1.51	PKS	supercontig_04:2316140-2335691	19551
Aspni_DSM_1.52	PKS	supercontig_04:2426122-2458039	31917
Aspni_DSM_1.53	NRPS	supercontig_05:257198-302990	45792
Aspni_DSM_1.54	NRPS-Like	supercontig_02:30332-67241	36909
Aspni_DSM_1.55	PKS	supercontig_02:92015-104875	12860
Aspni_DSM_1.56	NRPS-Like	supercontig_02:174560-199236	24676
Aspni_DSM_1.57	NRPS	supercontig_02:1199428-1210432	11004
Aspni_DSM_1.58	HYBRID	supercontig_02:1990227-2030120	39893
Aspni_DSM_1.59	PKS	supercontig_02:2339657-2350059	10402
Aspni_DSM_1.60	NRPS-Like	supercontig_02:2512001-2522680	10679
Aspni_DSM_1.61	PKS-Like	supercontig_02:3436896-3447182	10286
Aspni_DSM_1.62	NRPS	supercontig_03:128912-142211	13299
Aspni_DSM_1.63	PKS	supercontig_03:338243-362072	23829
Aspni_DSM_1.64	NRPS	supercontig_03:715153-758581	43428
Aspni_DSM_1.65	TC	supercontig_03:1069220-1077875	8655
Aspni_DSM_1.66	PKS	supercontig_03:1123171-1167867	44696
Aspni_DSM_1.67	PKS	supercontig_03:1208762-1231050	22288
Aspni_DSM_1.68	NRPS-Like	supercontig_03:1255705-1268490	12785
Aspni_DSM_1.69	NRPS	supercontig_03:1311964-1345702	33738
Aspni_DSM_1.70	PKS	supercontig_03:1427874-1455664	27790
Aspni_DSM_1.71	DMAT	supercontig_13:451850-457787	5937
Aspni_DSM_1.72	PKS	supercontig_13:572742-596570	23828
Aspni_DSM_1.73	PKS	supercontig_13:672771-717852	45081
Aspni_DSM_1.74	PKS-Like	supercontig_01:12561-29949	17388
Aspni_DSM_1.75	PKS	supercontig_01:252231-274393	22162
Aspni_DSM_1.76	PKS	supercontig_01:1595677-1644535	48858
Aspni_DSM_1.77	NRPS-Like	supercontig_01:2754354-2796864	42510
